# Supplementary material for: Prostaglandin A3 regulates the colony development of Odontotermes formosanus by reducing worker proportion
Source: Crop Health. 2024 Jul 2;2(1):11. doi: 10.1007/s44297-024-00030-3 (PMC11232360; doi:10.1007/s44297-024-00030-3)
Supplement: Supplementary file 1 — Supplementary Material 1. [file 44297_2024_30_MOESM1_ESM.zip › Online Resource 1.xlsx]

## Sheet: Online Resource 1
						Prostaglandin A3 regulates the colony development of Odontotermes formosanus by reducing worker proportion
						Qihuan Zhou1, Ting Yu1, Wuhan Li1, Raghda Nasser1, 2, Nooney Chidwala1, Jianchu Mo1*
	23 Na [ He ]	24 Mg [ He ]	27 Al [ He ]	44 Ca [ He ]	51 V [ He ]	52 Cr [ He ]	55 Mn [ He ]	57 Fe [ He ]	59 Co [ He ]	60 Ni [ He ]	63 Cu [ He ]	66 Zn [ He ]	137 Ba [ He ]	208 Pb [ He ]
MGL1	424.28	2533.15	494.086	89779.1	1.324	15.424	63.933	837.312	0.591	3.603	15.347	130.635	41.358	8.083
MGL2	452.142	2360.52	357.975	59570.5	1.084	8.687	56.749	591.005	0.621	2.222	12.175	1261.54	31.64	7.205
MGL3	414.477	2808.67	538.749	88254.6	1.71	18.836	73.518	980.645	0.973	3.16	17.963	112.047	46.781	10.987
MIX1	856.081	1402.82	1379.29	29770	1.547	16.785	64.957	1022.27	1.435	5.762	17.943	284.313	229.331	9.25
MIX2	396.863	1234.63	395.717	21995.8	1.037	11.755	61.405	723.93	0.641	1.907	12.805	149.295	53.404	3.831
MIX3	452.027	1471.35	704.171	26044.4	1.87	21.154	83.001	1354.88	1.303	3.231	18.251	163.705	69.813	6.447
23 Na [ He ]		Group Statistics
424.28		VAR00001		N	Mean	Std. Deviation	Std. Error Mean
452.142		VAR00030	1.00	3	430.3	19.5407	11.2818
414.477			2.00	3	568.324	250.727	144.757
856.081
396.863		Independent Samples Test
452.027				Levene's Test for Equality of Variances		t-test for Equality of Means
				F	Sig.	t	df	Sig. (2-tailed)	Mean Difference	Std. Error Difference	95% Confidence Interval of the Difference
											Lower	Upper
		VAR00030	Equal variances assumed	12.2048	0.0250423	-0.950603	4	0.395635	-138.024	145.196	-541.153	265.105
			Equal variances not assumed			-0.950603	2.0243	0.441103	-138.024	145.196	-755.622	479.574
24 Mg [ He ]		Group Statistics
2533.15		VAR00001		N	Mean	Std. Deviation	Std. Error Mean
2360.52		VAR00030	1.00	3	2567.45	226.035	130.501
2808.67			2.00	3	1369.6	121.808	70.3256
1402.82
1234.63		Independent Samples Test
1471.35				Levene's Test for Equality of Variances		t-test for Equality of Means
				F	Sig.	t	df	Sig. (2-tailed)	Mean Difference	Std. Error Difference	95% Confidence Interval of the Difference
											Lower	Upper
		VAR00030	Equal variances assumed	1.00411	0.373021	8.08025	4	0.00127455	1197.85	148.244	786.257	1609.44
			Equal variances not assumed			8.08025	3.07126	0.00363286	1197.85	148.244	732.203	1663.49
27 Al [ He ]		Group Statistics
494.086		VAR00001		N	Mean	Std. Deviation	Std. Error Mean
357.975		VAR00030	1.00	3	463.603	94.1632	54.3651
538.749			2.00	3	826.393	503.049	290.435
1379.29
395.717		Independent Samples Test
704.171				Levene's Test for Equality of Variances		t-test for Equality of Means
				F	Sig.	t	df	Sig. (2-tailed)	Mean Difference	Std. Error Difference	95% Confidence Interval of the Difference
											Lower	Upper
		VAR00030	Equal variances assumed	5.26215	0.0834943	-1.2278	4	0.286833	-362.79	295.48	-1183.17	457.594
			Equal variances not assumed			-1.2278	2.13998	0.337404	-362.79	295.48	-1557.68	832.097
Ca		VAR00001		N	Mean	Std. Deviation	Std. Error Mean
89779.1		VAR00002	1	3	79201.4	##########	9825.3
59570.5			2	3	25936.7	3888.24	2244.88
88254.6
29770		Independent Samples Test
21995.8				Levene's Test for Equality of Variances		t-test for Equality of Means
26044.4				F	Sig.	t	df	Sig. (2-tailed)	Mean Difference	Std. Error Difference	95% Confidence Interval of the Difference
											Lower	Upper
		VAR00002	Equal variances assumed	8.762	0.042	5.285	4	0.006	##########	##########	##########	##########
			Equal variances not assumed			5.285	2.208	0.027	##########	##########	##########	##########
51 V [ He ]		Group Statistics
1.324		VAR00001		N	Mean	Std. Deviation	Std. Error Mean
1.084		VAR00030	1.00	3	1.37267	0.315825	0.182342
1.71			2.00	3	1.48467	0.419984	0.242478
1.547
1.037		Independent Samples Test
1.87				Levene's Test for Equality of Variances		t-test for Equality of Means
				F	Sig.	t	df	Sig. (2-tailed)	Mean Difference	Std. Error Difference	95% Confidence Interval of the Difference
											Lower	Upper
		VAR00030	Equal variances assumed	0.243473	0.647573	-0.369165	4	0.730716	-0.112	0.303387	-0.954338	0.730338
			Equal variances not assumed			-0.369165	3.7139	0.732078	-0.112	0.303387	-0.980557	0.756557
52 Cr [ He ]		Group Statistics
15.424		VAR00001		N	Mean	Std. Deviation	Std. Error Mean
8.687		VAR00030	1.00	3	14.3157	5.16448	2.98171
18.836			2.00	3	16.5647	4.70337	2.71549
16.785
11.755		Independent Samples Test
21.154				Levene's Test for Equality of Variances		t-test for Equality of Means
				F	Sig.	t	df	Sig. (2-tailed)	Mean Difference	Std. Error Difference	95% Confidence Interval of the Difference
											Lower	Upper
		VAR00030	Equal variances assumed	0.0730058	0.800377	-0.557659	4	0.606811	-2.249	4.03293	-13.4462	8.94821
			Equal variances not assumed			-0.557659	3.96552	0.607055	-2.249	4.03293	-13.4847	8.98671
55 Mn [ He ]		Group Statistics
63.933		VAR00001		N	Mean	Std. Deviation	Std. Error Mean
56.749		VAR00030	1.00	3	64.7333	8.4131	4.85731
73.518			2.00	3	69.7877	11.5801	6.68576
64.957
61.405		Independent Samples Test
83.001				Levene's Test for Equality of Variances		t-test for Equality of Means
				F	Sig.	t	df	Sig. (2-tailed)	Mean Difference	Std. Error Difference	95% Confidence Interval of the Difference
											Lower	Upper
		VAR00030	Equal variances assumed	0.706075	0.448043	-0.611612	4	0.573848	-5.05433	8.26395	-27.9987	17.8901
			Equal variances not assumed			-0.611612	3.65126	0.576809	-5.05433	8.26395	-28.8894	18.7807
57 Fe [ He ]		Group Statistics
837.312		VAR00001		N	Mean	Std. Deviation	Std. Error Mean
591.005		VAR00030	1.00	3	64.7333	8.4131	4.85731
980.645			2.00	3	69.7877	11.5801	6.68576
1022.27
723.93		Independent Samples Test
1354.88				Levene's Test for Equality of Variances		t-test for Equality of Means
				F	Sig.	t	df	Sig. (2-tailed)	Mean Difference	Std. Error Difference	95% Confidence Interval of the Difference
											Lower	Upper
		VAR00030	Equal variances assumed	0.706075	0.448043	-0.611612	4	0.573848	-5.05433	8.26395	-27.9987	17.8901
			Equal variances not assumed			-0.611612	3.65126	0.576809	-5.05433	8.26395	-28.8894	18.7807
59 Co [ He ]		Group Statistics
0.591		VAR00001		N	Mean	Std. Deviation	Std. Error Mean
0.621		VAR00030	1.00	3	0.728333	0.212418	0.122639
0.973			2.00	3	1.12633	0.425461	0.24564
1.435
0.641		Independent Samples Test
1.303				Levene's Test for Equality of Variances		t-test for Equality of Means
				F	Sig.	t	df	Sig. (2-tailed)	Mean Difference	Std. Error Difference	95% Confidence Interval of the Difference
											Lower	Upper
		VAR00030	Equal variances assumed	2.6449	0.17921	-1.44963	4	0.22076	-0.398	0.274553	-1.16028	0.364282
			Equal variances not assumed			-1.44963	2.93873	0.244835	-0.398	0.274553	-1.28215	0.486147
60 Ni [ He ]		Group Statistics
3.603		VAR00001		N	Mean	Std. Deviation	Std. Error Mean
2.222		VAR00030	1.00	3	2.995	0.70513	0.407107
3.16			2.00	3	3.63333	1.95874	1.13088
5.762
1.907		Independent Samples Test
3.231				Levene's Test for Equality of Variances		t-test for Equality of Means
				F	Sig.	t	df	Sig. (2-tailed)	Mean Difference	Std. Error Difference	95% Confidence Interval of the Difference
											Lower	Upper
		VAR00030	Equal variances assumed	2.67895	0.177024	-0.531093	4	0.623475	-0.638333	1.20192	-3.97541	2.69874
			Equal variances not assumed			-0.531093	2.50981	0.638691	-0.638333	1.20192	-4.9228	3.64614
63 Cu [ He ]		Group Statistics
15.347		VAR00001		N	Mean	Std. Deviation	Std. Error Mean
12.175		VAR00030	1.00	3	15.1617	2.89845	1.67342
17.963			2.00	3	16.333	3.05922	1.76624
17.943
12.805		Independent Samples Test
18.251				Levene's Test for Equality of Variances		t-test for Equality of Means
				F	Sig.	t	df	Sig. (2-tailed)	Mean Difference	Std. Error Difference	95% Confidence Interval of the Difference
											Lower	Upper
		VAR00030	Equal variances assumed	0.111154	0.755579	-0.481418	4	0.655372	-1.17133	2.43309	-7.92668	5.58401
			Equal variances not assumed			-0.481418	3.9884	0.655441	-1.17133	2.43309	-7.93443	5.59177
66 Zn [ He ]		Group Statistics
130.635		VAR00001		N	Mean	Std. Deviation	Std. Error Mean
1261.54		VAR00030	1.00	3	501.407	658.359	380.104
112.047			2.00	3	199.104	74.1438	42.8069
284.313
149.295		Independent Samples Test
163.705				Levene's Test for Equality of Variances		t-test for Equality of Means
				F	Sig.	t	df	Sig. (2-tailed)	Mean Difference	Std. Error Difference	95% Confidence Interval of the Difference
											Lower	Upper
		VAR00030	Equal variances assumed	12.4222	0.0243508	0.79032	4	0.473558	302.302	382.506	-759.706	1364.31
			Equal variances not assumed			0.79032	2.05072	0.510388	302.302	382.506	-1305.09	1909.69
137 Ba [ He ]		Group Statistics
41.358		VAR00001		N	Mean	Std. Deviation	Std. Error Mean
31.64		VAR00030	1.00	3	39.9263	7.67136	4.42906
46.781			2.00	3	117.516	97.1816	56.1078
229.331
53.404		Independent Samples Test
69.813				Levene's Test for Equality of Variances		t-test for Equality of Means
				F	Sig.	t	df	Sig. (2-tailed)	Mean Difference	Std. Error Difference	95% Confidence Interval of the Difference
											Lower	Upper
		VAR00030	Equal variances assumed	12.7339	0.0234079	-1.37858	4	0.240104	-77.5897	56.2824	-233.855	78.6752
			Equal variances not assumed			-1.37858	2.02492	0.300566	-77.5897	56.2824	-316.919	161.74
208 Pb [ He ]		Group Statistics
8.083		VAR00001		N	Mean	Std. Deviation	Std. Error Mean
7.205		VAR00030	1.00	3	8.75833	1.97938	1.14279
10.987			2.00	3	6.50933	2.71004	1.56464
9.25
3.831		Independent Samples Test
6.447				Levene's Test for Equality of Variances		t-test for Equality of Means
				F	Sig.	t	df	Sig. (2-tailed)	Mean Difference	Std. Error Difference	95% Confidence Interval of the Difference
											Lower	Upper
		VAR00030	Equal variances assumed	0.118747	0.747753	1.16075	4	0.310298	2.249	1.93754	-3.13049	7.62849
			Equal variances not assumed			1.16075	3.66113	0.315794	2.249	1.93754	-3.33266	7.83066
