# Supplementary material for: Prostaglandin A3 regulates the colony development of Odontotermes formosanus by reducing worker proportion
Source: Crop Health. 2024 Jul 2;2(1):11. doi: 10.1007/s44297-024-00030-3 (PMC11232360; doi:10.1007/s44297-024-00030-3)
Supplement: Supplementary file 2 — Supplementary Material 2. [file 44297_2024_30_MOESM2_ESM.zip]

Archive with 2 entries (2 files):
- Online Resource 2.pdf
- Online Resource 2.xlsx
