# Supplementary material for: Prostaglandin A3 regulates the colony development of Odontotermes formosanus by reducing worker proportion
Source: Crop Health. 2024 Jul 2;2(1):11. doi: 10.1007/s44297-024-00030-3 (PMC11232360; doi:10.1007/s44297-024-00030-3)
Supplement: Supplementary file 2 — Supplementary Material 2. [file 44297_2024_30_MOESM2_ESM.zip › Online Resource 2.xlsx]

## Sheet: Online Resource 2
						Prostaglandin A3 regulates the colony development of Odontotermes formosanus by reducing worker proportion
						Qihuan Zhou1, Ting Yu1, Wuhan Li1, Raghda Nasser1, 2, Nooney Chidwala1, Jianchu Mo1*
	Ca		Group Statistics
MGL	16151		VAR00001		N	Mean	Std. Deviation	Std. Error Mean
MGL	19672.3		VAR00002	MGL	3	18554.2	2082.91	1202.57
MGL	19839.3			MIX	3	11632.2	374.535	216.238
MIX	11964.2
MIX	11706.2		Independent Samples Test
MIX	11226.2				Levene's Test for Equality of Variances		t-test for Equality of Means
					F	Sig.	t	df	Sig. (2-tailed)	Mean Difference	Std. Error Difference	95% Confidence Interval of the Difference
												Lower	Upper
			VAR00002	Equal variances assumed	10.2546	0.0328295	5.66518	4	0.00478706	6922.02	1221.85	3529.61	10314.4
				Equal variances not assumed			5.66518	2.1292	0.025793	6922.02	1221.85	1958.98	11885.1
	Mg		Group Statistics
MGL	3350.48		VAR00001		N	Mean	Std. Deviation	Std. Error Mean
MGL	3940.81		VAR00002	MGL	3	3797.55	395.412	228.291
MGL	4101.37			MIX	3	3556.21	340.418	196.54
MIX	3948.46
MIX	3337.99		Independent Samples Test
MIX	3382.17				Levene's Test for Equality of Variances		t-test for Equality of Means
					F	Sig.	t	df	Sig. (2-tailed)	Mean Difference	Std. Error Difference	95% Confidence Interval of the Difference
												Lower	Upper
			VAR00002	Equal variances assumed	0.110046	0.756745	0.801186	4	0.467914	241.348	301.239	-595.025	1077.72
				Equal variances not assumed			0.801186	3.91353	0.468841	241.348	301.239	-602.364	1085.06
			Group Statistics
	Al		VAR00001		N	Mean	Std. Deviation	Std. Error Mean
MGL	2732.68		VAR00002	MGL	3	3272.81	467.841	270.108
MGL	3551.55			MIX	3	707.636	202.633	116.99
MGL	3534.18
MIX	812.411		Independent Samples Test
MIX	474.067				Levene's Test for Equality of Variances		t-test for Equality of Means
MIX	836.429				F	Sig.	t	df	Sig. (2-tailed)	Mean Difference	Std. Error Difference	95% Confidence Interval of the Difference
												Lower	Upper
			VAR00002	Equal variances assumed	4.30928	0.106518	8.71454	4	0.000954946	2565.17	294.355	1747.91	3382.43
				Equal variances not assumed			8.71454	2.72487	0.00456909	2565.17	294.355	1572.55	3557.79
	Na		Group Statistics
MGL	2286.94		VAR00001		N	Mean	Std. Deviation	Std. Error Mean
MGL	1808.77		VAR00002	MGL	3	1950.89	292.179	168.69
MGL	1756.95			MIX	3	1671.55	77.7294	44.8771
MIX	1605.61
MIX	1651.78		Independent Samples Test
MIX	1757.25				Levene's Test for Equality of Variances		t-test for Equality of Means
					F	Sig.	t	df	Sig. (2-tailed)	Mean Difference	Std. Error Difference	95% Confidence Interval of the Difference
												Lower	Upper
			VAR00002	Equal variances assumed	7.44321	0.052539	1.60027	4	0.184791	279.338	174.557	-205.31	763.986
				Equal variances not assumed			1.60027	2.28168	0.23532	279.338	174.557	-389.503	948.179
	Fe		Group Statistics
MGL	743.229		VAR00001		N	Mean	Std. Deviation	Std. Error Mean
MGL	1000.21		VAR00002	MGL	3	926.768	160.003	92.3777
MGL	1036.87			MIX	3	475.146	80.6029	46.5361
MIX	559.909
MIX	399.475		Independent Samples Test
MIX	466.053				Levene's Test for Equality of Variances		t-test for Equality of Means
					F	Sig.	t	df	Sig. (2-tailed)	Mean Difference	Std. Error Difference	95% Confidence Interval of the Difference
												Lower	Upper
			VAR00002	Equal variances assumed	2.6821	0.176824	4.36615	4	0.0120042	451.622	103.437	164.435	738.81
				Equal variances not assumed			4.36615	2.95368	0.0229395	451.622	103.437	119.499	783.745
	Mn		Group Statistics
MGL	565.915		VAR00001		N	Mean	Std. Deviation	Std. Error Mean
MGL	697.955		VAR00002	MGL	3	664.415	86.7386	50.0785
MGL	729.376			MIX	3	621.176	46.1657	26.6538
MIX	673.549
MIX	603.595		Independent Samples Test
MIX	586.384				Levene's Test for Equality of Variances		t-test for Equality of Means
					F	Sig.	t	df	Sig. (2-tailed)	Mean Difference	Std. Error Difference	95% Confidence Interval of the Difference
												Lower	Upper
			VAR00002	Equal variances assumed	2.08909	0.221875	0.762192	4	0.488412	43.2391	56.7299	-114.268	200.747
				Equal variances not assumed			0.762192	3.04894	0.500576	43.2391	56.7299	-135.672	222.151
	Zn		Group Statistics
MGL	177.989		VAR00001		N	Mean	Std. Deviation	Std. Error Mean
MGL	228.544		VAR00002	MGL	3	184.124	41.6919	24.0709
MGL	145.84			MIX	3	105.376	16.393	9.46449
MIX	119.776
MIX	108.816		Independent Samples Test
MIX	87.536				Levene's Test for Equality of Variances		t-test for Equality of Means
					F	Sig.	t	df	Sig. (2-tailed)	Mean Difference	Std. Error Difference	95% Confidence Interval of the Difference
												Lower	Upper
			VAR00002	Equal variances assumed	1.96499	0.233608	3.04463	4	0.0382285	78.7484	25.8647	6.93654	150.56
				Equal variances not assumed			3.04463	2.60397	0.0668167	78.7484	25.8647	-11.1206	168.617
	Ba		Group Statistics
MGL	116.155		VAR00001		N	Mean	Std. Deviation	Std. Error Mean
MGL	104.344		VAR00002	MGL	3	107.113	8.02401	4.63267
MGL	100.84			MIX	3	63.7004	6.47776	3.73993
MIX	71.1227
MIX	60.792		Independent Samples Test
MIX	59.1867				Levene's Test for Equality of Variances		t-test for Equality of Means
					F	Sig.	t	df	Sig. (2-tailed)	Mean Difference	Std. Error Difference	95% Confidence Interval of the Difference
												Lower	Upper
			VAR00002	Equal variances assumed	0.231342	0.655657	7.29145	4	0.00188065	43.4124	5.95388	26.8818	59.9431
				Equal variances not assumed			7.29145	3.82973	0.00222153	43.4124	5.95388	26.5879	60.237
	Cu		Group Statistics
MGL	74.8267		VAR00001		N	Mean	Std. Deviation	Std. Error Mean
MGL	82.7307		VAR00002	MGL	3	80.8818	5.37471	3.10309
MGL	85.088			MIX	3	153.103	40.8673	23.5948
MIX	109.429
MIX	190.419		Independent Samples Test
MIX	159.461				Levene's Test for Equality of Variances		t-test for Equality of Means
					F	Sig.	t	df	Sig. (2-tailed)	Mean Difference	Std. Error Difference	95% Confidence Interval of the Difference
												Lower	Upper
			VAR00002	Equal variances assumed	4.68229	0.0964711	-3.03477	4	0.0385995	-72.2213	23.7979	-138.295	-6.14766
				Equal variances not assumed			-3.03477	2.06917	0.0897661	-72.2213	23.7979	-171.405	26.9619
	Pb		Group Statistics
MGL	22.4827		VAR00001		N	Mean	Std. Deviation	Std. Error Mean
MGL	24.6853		VAR00002	MGL	3	24.6249	2.11265	1.21974
MGL	26.7067			MIX	3	12.6436	5.7949	3.34569
MIX	10.104
MIX	8.552		Independent Samples Test
MIX	19.2747				Levene's Test for Equality of Variances		t-test for Equality of Means
					F	Sig.	t	df	Sig. (2-tailed)	Mean Difference	Std. Error Difference	95% Confidence Interval of the Difference
												Lower	Upper
			VAR00002	Equal variances assumed	4.73812	0.0950922	3.36451	4	0.0281868	11.9813	3.56109	2.09415	21.8685
				Equal variances not assumed			3.36451	2.52242	0.0562617	11.9813	3.56109	-0.667775	24.6304
	Cr		Group Statistics
MGL	9.312		VAR00001		N	Mean	Std. Deviation	Std. Error Mean
MGL	17.7387		VAR00002	MGL	3	13.1618	4.26013	2.45959
MGL	12.4347			MIX	3	8.18578	1.09222	0.630591
MIX	8.77867
MIX	6.92533		Independent Samples Test
MIX	8.85333				Levene's Test for Equality of Variances		t-test for Equality of Means
					F	Sig.	t	df	Sig. (2-tailed)	Mean Difference	Std. Error Difference	95% Confidence Interval of the Difference
												Lower	Upper
			VAR00002	Equal variances assumed	3.39689	0.139103	1.95972	4	0.121593	4.976	2.53914	-2.07377	12.0258
				Equal variances not assumed			1.95972	2.26179	0.174143	4.976	2.53914	-4.82237	14.7744
	Ni		Group Statistics
MGL	8.384		VAR00001		N	Mean	Std. Deviation	Std. Error Mean
MGL	17.16		VAR00002	MGL	3	13.4124	4.52604	2.61311
MGL	14.6933			MIX	3	5.26044	0.847204	0.489134
MIX	6.192
MIX	5.05333		Independent Samples Test
MIX	4.536				Levene's Test for Equality of Variances		t-test for Equality of Means
					F	Sig.	t	df	Sig. (2-tailed)	Mean Difference	Std. Error Difference	95% Confidence Interval of the Difference
												Lower	Upper
			VAR00002	Equal variances assumed	5.9402	0.0714198	3.0664	4	0.0374243	8.152	2.6585	0.770831	15.5332
				Equal variances not assumed			3.0664	2.13998	0.0844955	8.152	2.6585	-2.59866	18.9027
	V		Group Statistics
MGL	4.61333		VAR00001		N	Mean	Std. Deviation	Std. Error Mean
MGL	6.032		VAR00002	MGL	3	5.54222	0.80484	0.464675
MGL	5.98133			MIX	3	2.98933	0.457456	0.264112
MIX	3.48533
MIX	2.584		Independent Samples Test
MIX	2.89867				Levene's Test for Equality of Variances		t-test for Equality of Means
					F	Sig.	t	df	Sig. (2-tailed)	Mean Difference	Std. Error Difference	95% Confidence Interval of the Difference
												Lower	Upper
			VAR00002	Equal variances assumed	2.12103	0.219006	4.77632	4	0.0087992	2.55289	0.534488	1.06891	4.03687
				Equal variances not assumed			4.77632	3.17011	0.0153673	2.55289	0.534488	0.902396	4.20338
	Co		Group Statistics
MGL	2.00533		VAR00001		N	Mean	Std. Deviation	Std. Error Mean
MGL	2.59467		VAR00002	MGL	3	2.35644	0.310462	0.179245
MGL	2.46933			MIX	3	0.715556	0.110283	0.063672
MIX	0.842667
MIX	0.658667		Independent Samples Test
MIX	0.645333				Levene's Test for Equality of Variances		t-test for Equality of Means
					F	Sig.	t	df	Sig. (2-tailed)	Mean Difference	Std. Error Difference	95% Confidence Interval of the Difference
												Lower	Upper
			VAR00002	Equal variances assumed	4.29096	0.107053	8.62636	4	0.000992892	1.64089	0.190218	1.11276	2.16902
				Equal variances not assumed			8.62636	2.49682	0.00640238	1.64089	0.190218	0.960306	2.32147
