# Supplementary material for: Prostaglandin A3 regulates the colony development of Odontotermes formosanus by reducing worker proportion
Source: Crop Health. 2024 Jul 2;2(1):11. doi: 10.1007/s44297-024-00030-3 (PMC11232360; doi:10.1007/s44297-024-00030-3)
Supplement: Supplementary file 3 — Supplementary Material 3. [file 44297_2024_30_MOESM3_ESM.zip › Online Resource 3.xlsx]

## Sheet: Tatol identification in queen
Prostaglandin A3 regulates the colony development of Odontotermes formosanus by reducing worker proportion
Qihuan Zhou1, Ting Yu1, Wuhan Li1, Raghda Nasser1, 2, Nooney Chidwala1, Jianchu Mo1*
Negative ions in queen
ID	Name	Formula	Molecular Weight	RT [min]	m/z	neg_MGL_Q1	neg_MGL_Q2	neg_MGL_Q3	neg_MIX_Q1	neg_MIX_Q2	neg_MIX_Q3	neg_MIX_Q4	FC	log2FC	Pvalue	ROC	VIP
Com_1_neg	Uric acid	C5 H4 N4 O3	168.028	1.767	167.021	1.52313e+11	1.47843e+11	1.56649e+11	1.21253e+11	1.78304e+11	1.05452e+11	1.36917e+11	1.12391	0.16852	0.311977	0.75	0.22228
Com_10042_neg	PA (11:0/15:1)	C29 H55 O8 P	562.372	10.1	561.365	669696	550475	1.43782e+06	759296	1.26503e+06	1.28361e+06	606522	0.905358	-0.143439	0.712234	0.583333	0.318449
Com_10054_neg	Capric acid	C10 H20 O2	172.147	6.33	171.139	865870	927737	848303	1.05616e+06	1.17766e+06	958103	955532	0.849327	-0.235608	0.0412179	1	0.243253
Com_1007_neg	D-(-)-Quinic acid	C7 H12 O6	192.063	1.383	191.056	9.4097e+07	1.52308e+08	1.42988e+08	1.26431e+08	1.76816e+08	1.69484e+08	2.22502e+08	0.746786	-0.421234	0.196169	0.833333	1.3134
Com_1011_neg	LPE 12:0	C17 H36 N O7 P	397.223	7.673	396.216	3.90973e+07	2.48405e+07	4.85258e+08	5.0216e+07	1.82959e+08	1.74298e+08	9.84403e+07	1.4474	0.533468	0.738026	0.666667	0.719936
Com_10129_neg	JWH 018 N-pentanoic acid metabolite	C24 H21 N O3	371.153	10.1	370.145	4.3433e+06	5.88554e+06	6.36109e+06	4.03809e+06	4.95381e+06	4.5044e+06	8.03787e+06	1.0272	0.0387176	0.801146	0.583333	0.218669
Com_10148_neg	1,3-Dimethyluracil	C6 H8 N2 O2	140.058	4.836	139.051	3.13687e+06	5.26175e+06	1.60731e+07	3.00198e+06	3.08266e+06	7.20637e+06	1.09871e+07	1.34397	0.426497	0.735598	0.666667	0.803617
Com_10175_neg	FAHFA (19:1/20:3)	C39 H68 O4	600.51	11.332	599.503	533685	484060	529283	506721	587527	588511	542212	0.92707	-0.109249	0.177451	0.833333	0.0998395
Com_1026_neg	LPC 20:4	C28 H50 N O7 P	589.338	9.25	588.332	3.37503e+07	3.40918e+07	2.53461e+07	1.56605e+07	4.03521e+07	3.38326e+07	2.09019e+07	1.12193	0.165988	0.503865	0.583333	0.427852
Com_10266_neg	17(S)-HpDHA	C22 H32 O4	396.2	5.553	395.193	2.26702e+06	3.05338e+06	1.56898e+07	5.47722e+06	6.10788e+06	1.14937e+07	9.31844e+06	0.864692	-0.209742	0.510493	0.666667	1.61494
Com_1027_neg	Hexadecanedioic acid	C16 H30 O4	286.215	8.039	285.208	4.58792e+07	7.82406e+07	9.98688e+07	5.12516e+07	5.25459e+07	6.11159e+07	7.55703e+07	1.24188	0.312524	0.526893	0.666667	0.413796
Com_1032_neg	2'-Deoxyinosine	C10 H12 N4 O4	252.086	4.028	251.079	1.05524e+07	9.34171e+06	8.85653e+07	2.45399e+07	8.27624e+06	1.50888e+07	2.99185e+07	1.85822	0.893918	0.845675	0.5	0.57056
Com_10332_neg	20-Hydroxy-(5Z,8Z,11Z,14Z)-eicosatetraenoic acid	C20 H32 O3	320.235	10.162	319.228	714600	593706	1.21172e+06	628525	707146	712024	672136	1.23539	0.304962	0.521321	0.666667	0.353792
Com_1034_neg	Ethylmalonic acid	C5 H8 O4	132.042	4.974	131.035	9.9308e+07	2.41975e+08	3.30327e+08	1.64924e+08	2.90452e+08	4.13283e+08	3.15223e+08	0.756393	-0.402793	0.460456	0.666667	1.21043
Com_1037_neg	1-Palmitoyl-Sn-Glycero-3-Phosphocholine	C24 H50 N O7 P	495.333	9.756	494.326	4.46726e+07	5.72074e+07	7.54577e+07	5.45834e+07	4.61504e+07	4.61152e+07	4.58859e+07	1.22682	0.294919	0.34753	0.666667	0.399897
Com_1038_neg	朽-Aminobutyric acid (GABA)	C4 H9 N O2	103.063	1.274	102.056	3.15702e+08	2.14871e+08	2.74952e+08	2.20177e+08	3.10041e+08	2.82201e+08	2.37521e+08	1.02295	0.0327327	0.894214	0.5	0.242691
Com_104_neg	LPI 20:3	C29 H51 O12 P	622.314	11.721	621.307	3.9201e+09	2.68276e+09	8.8415e+08	3.00373e+09	8.03127e+08	1.77969e+09	1.36032e+09	1.437	0.523063	0.59997	0.666667	0.885087
Com_10425_neg	13,14-dihydro-15-keto-tetranor Prostaglandin D2	C16 H26 O5	280.165	7.298	279.158	2.16714e+06	4.26221e+06	3.87415e+06	1.55186e+06	3.04417e+06	1.99784e+06	1.88663e+06	1.61995	0.695953	0.142554	0.916667	1.18113
Com_10440_neg	PE (4:0/18:2)	C27 H50 N O8 P	547.327	9.133	546.32	1.12839e+06	898056	1.2039e+06	925139	1.72062e+06	1.36002e+06	1.32214e+06	0.808405	-0.306849	0.263919	0.833333	0.53611
Com_10447_neg	L-Hydroxylysine	C6 H14 N2 O3	162.1	1.106	161.093	8.11841e+06	5.62073e+06	8.54038e+06	4.17897e+06	8.58643e+06	1.66379e+07	6.081e+06	0.837159	-0.256426	0.859163	0.416667	0.130451
Com_10492_neg	Milbemectin A3	C31 H44 O7	528.308	7.027	527.3	874612	737370	756682	835700	945104	922572	998799	0.853071	-0.229262	0.0722979	0.916667	0.275068
Com_105_neg	trans-Aconitic acid	C6 H6 O6	174.017	2.251	173.009	1.89434e+09	2.48267e+09	2.71225e+09	4.80715e+09	3.25085e+09	2.86045e+09	3.16879e+09	0.670985	-0.575648	0.0567815	1	0.834267
Com_1050_neg	2-(4-chlorophenoxy)-N-(2-oxo-3-azepanyl)nicotinamide	C18 H18 Cl N3 O3	359.098	2.388	358.091	7.9034e+07	1.53437e+08	1.2137e+08	4.31892e+08	6.55291e+07	1.00897e+08	2.0387e+08	0.588126	-0.765803	0.531203	0.583333	0.393612
Com_10594_neg	3b,7b-Dihydroxy-5-androsten-17-one	C19 H28 O3	304.204	8.087	285.187	1.09243e+06	917714	1.09417e+06	1.75333e+06	1.10766e+06	1.06952e+06	1.06536e+06	0.828504	-0.27142	0.277577	0.333333	0.398135
Com_10602_neg	N1-cyclohexyl-4-(4-fluorobenzyl)-1,4-diazepane-1-carbothioamide	C19 H28 F N3 S	349.202	7.793	348.195	8.82514e+06	1.44633e+07	1.93077e+06	1.24138e+07	1.30763e+07	1.4764e+07	8.71523e+06	0.686667	-0.542317	0.395386	0.666667	0.883199
Com_10665_neg	Dithranol	C14 H10 O3	226.063	6.591	225.056	493047	486302	456537	617890	566887	452061	540916	0.879124	-0.185861	0.158898	0.75	0.261709
Com_1069_neg	汛-Gluconic acid 汛-lactone	C6 H10 O6	178.048	1.385	177.041	1.30836e+08	3.25717e+08	2.81501e+08	1.18052e+08	1.81923e+08	2.94219e+08	2.4404e+08	1.17398	0.23141	0.698805	0.666667	0.723618
Com_10699_neg	Arachidic Acid	C20 H40 O2	312.303	11.15	311.295	614937	780210	954182	704749	678621	1.46891e+06	642739	0.896258	-0.158013	0.802269	0.5	0.170392
Com_1072_neg	L-Cystine	C6 H12 N2 O4 S2	240.027	5.292	239.02	3.36409e+06	2.07364e+06	2.29157e+06	1.00384e+07	3.69127e+06	2.39515e+06	3.2195e+06	0.532753	-0.908461	0.2247	0.833333	0.495294
Com_10768_neg	N-Acetyl-Asp-Glu	C11 H16 N2 O8	304.091	2.474	303.084	5.68831e+06	1.39798e+07	1.00838e+07	9.44005e+06	6.18816e+06	8.68138e+06	1.10436e+07	1.12208	0.166181	0.822159	0.583333	0.368002
Com_1084_neg	4-Hydroxyisoleucine	C6 H13 N O3	147.09	1.643	146.082	7.53463e+07	1.8725e+08	1.52319e+08	8.18452e+07	1.40612e+08	2.11335e+08	2.416e+08	0.819108	-0.287874	0.633592	0.666667	0.766386
Com_1088_neg	Prostaglandin F3α	C20 H32 O5	398.234	7.816	397.227	3.32601e+08	2.19352e+08	3.18679e+08	1.5975e+08	5.30381e+08	3.24117e+08	2.97681e+08	0.884837	-0.176516	0.860248	0.5	0.394442
Com_10883_neg	Adenosine5-phosphosulfate	C10 H13 N5 Na O10 P S	449.002	1.172	447.994	1.35072e+07	9.50298e+06	8.74057e+06	1.27815e+07	1.04039e+07	6.27652e+06	1.42864e+07	0.967678	-0.0474003	0.98104	0.583333	0.0147573
Com_10916_neg	8-Bromoguanosine	C10 H12 Br N5 O5	361.003	4.722	359.996	7.2254e+06	1.57568e+06	7.81551e+06	3.25356e+06	1.26562e+07	1.51439e+07	9.49489e+06	0.546393	-0.871988	0.345596	0.833333	1.00155
Com_10960_neg	Tauro-alpha-Muricholic acid sodium salt	C26 H44 N Na O7 S	537.273	8.419	536.265	3.25667e+06	2.3399e+06	6.05428e+06	4.80853e+06	5.69628e+06	3.89908e+06	4.87042e+06	0.805967	-0.311207	0.414216	0.666667	1.17788
Com_110_neg	汛-Ribono-1,4-lactone	C5 H8 O5	148.037	2.751	147.03	1.12945e+08	2.74129e+09	1.10912e+09	1.19611e+09	1.07726e+09	1.93448e+09	1.94303e+09	0.859141	-0.219032	0.513091	0.583333	1.51314
Com_1110_neg	Deoxyinosine	C10 H12 N4 O4	252.085	1.377	251.077	1.84024e+08	2.26857e+08	2.8222e+08	2.46518e+08	2.69774e+08	3.69847e+08	3.12576e+08	0.770938	-0.375313	0.160018	0.833333	2.08531
Com_1111_neg	Mestranol	C21 H26 O2	310.182	5.962	309.175	3.20111e+08	2.57965e+08	3.07734e+08	1.75449e+08	5.1774e+08	3.04073e+08	2.86801e+08	0.919799	-0.120609	0.952891	0.583333	0.513091
Com_11261_neg	3-((5-Phenyloxazol-2-yl)amino)benzonitrile	C16 H11 N3 O	261.086	5.185	260.078	1.18151e+06	1.53943e+06	8.71718e+06	1.55058e+06	2.01394e+06	2.99272e+06	3.60247e+06	1.50111	0.586029	0.95384	0.666667	0.478432
Com_1127_neg	4-Nitrophenol	C6 H5 N O3	139.027	5.838	138.02	2.44921e+07	3.77925e+07	2.71562e+07	3.62262e+07	4.46455e+07	5.25485e+07	4.67331e+07	0.66196	-0.595183	0.0608743	0.916667	0.8028
Com_1136_neg	3,8,9-trihydroxy-10-propyl-3,4,5,8,9,10-hexahydro-2H-oxecin-2-one	C12 H20 O5	244.131	5.772	243.124	1.86385e+07	3.37047e+07	5.28568e+07	4.68245e+07	2.67399e+07	4.17307e+07	4.64291e+07	0.86732	-0.205364	0.5808	0.583333	0.426993
Com_1137_neg	LPA 21:1	C24 H47 O7 P	478.314	8.885	523.312	4.60694e+07	1.60004e+07	1.21135e+08	2.36841e+07	6.30245e+07	6.05293e+07	5.10213e+07	1.23209	0.301108	0.958309	0.583333	0.251697
Com_11374_neg	OxPE (18:0-20:3+1O(1Cyc))	C43 H78 N O9 P	783.54	10.445	782.533	1.45226e+06	539526	4.3958e+06	535949	724022	1.14342e+06	626244	2.81116	1.49117	0.35013	0.75	1.16376
Com_11391_neg	Maltotriose	C18 H32 O16	504.17	5.157	503.163	4.05533e+06	8.29369e+06	5.47185e+06	4.83517e+06	3.50603e+06	4.10809e+06	4.76427e+06	1.38037	0.46506	0.29879	0.75	1.34178
Com_11437_neg	Pyridoxine O-Glucoside	C14 H21 N O8	331.126	1.21	330.118	7.23105e+06	8.85595e+06	6.67776e+06	1.15303e+07	5.56929e+06	9.44127e+06	1.29488e+07	0.768632	-0.379634	0.336744	0.75	0.846448
Com_115_neg	Uridine	C9 H12 N2 O6	244.07	2.239	243.063	4.11869e+09	4.61882e+09	4.72519e+09	2.87244e+09	5.35036e+09	4.88925e+09	4.15752e+09	1.03942	0.0557742	0.684311	0.416667	0.222694
Com_11503_neg	ethyl 2-nitro-3-(4-nitrophenyl)acrylate	C11 H10 N2 O6	266.051	2.515	265.044	8.30382e+06	1.15368e+07	8.54459e+06	8.63279e+06	1.45395e+07	1.2043e+07	1.19902e+07	0.801747	-0.318782	0.214692	0.916667	0.580561
Com_1151_neg	Dl-3-Hydroxynorvaline	C5 H11 N O3	133.074	1.351	132.067	1.81044e+08	3.10486e+08	2.33377e+08	2.01289e+08	2.63148e+08	3.11276e+08	3.2461e+08	0.878418	-0.18702	0.512204	0.75	1.2215
Com_11510_neg	FAHFA (2:0/23:0)	C25 H48 O4	412.355	10.972	411.348	2.39427e+06	2.43384e+06	5.60235e+06	1.13599e+07	1.7543e+06	2.88178e+06	2.19736e+06	0.764416	-0.38757	0.928712	0.416667	0.810864
Com_1153_neg	3-Hydroxybenzoic acid	C7 H6 O3	138.032	5.299	137.025	3.01244e+07	3.27904e+07	2.97621e+07	6.53623e+07	3.58442e+07	3.58062e+07	6.94388e+07	0.598539	-0.740484	0.0825953	1	0.838828
Com_11545_neg	LPE 11:0	C16 H34 N O7 P	383.208	7.454	382.2	522358	531666	1.02536e+06	444573	727165	502853	577091	1.23131	0.300189	0.533798	0.333333	0.364557
Com_11559_neg	LPA 14:0	C17 H35 O7 P	382.211	10.949	381.204	3.77265e+06	3.64295e+06	9.62098e+06	5.53103e+06	1.38084e+07	1.18769e+07	8.66216e+06	0.569616	-0.811938	0.187331	0.833333	2.83439
Com_11578_neg	FAHFA (16:1/17:2)	C33 H58 O4	518.431	10.086	517.424	778379	659070	1.10483e+06	757300	846630	832060	730811	1.07039	0.098134	0.792916	0.5	0.108451
Com_11599_neg	FAHFA (20:2/22:4)	C42 H70 O4	638.526	11.158	637.518	369892	329014	401531	336367	408199	414921	386615	0.948999	-0.0755217	0.520655	0.75	0.0605665
Com_11620_neg	FAHFA (17:0/22:4)	C39 H68 O4	600.51	11.141	599.502	435265	387162	472495	404832	480341	489710	454943	0.943566	-0.083805	0.4601	0.75	0.0758449
Com_11630_neg	P-Coumaroyl Agmatine	C14 H20 N4 O2	276.158	5.093	275.15	646073	3.21959e+06	1.96254e+06	2.33223e+06	1.35452e+06	1.98353e+06	2.29434e+06	0.97568	-0.0355201	0.722242	0.583333	0.48076
Com_1167_neg	N-Phenylacetylglutamine	C13 H16 N2 O4	264.111	5.342	263.104	8.11183e+07	1.02354e+08	1.05682e+07	3.53823e+07	4.80215e+07	4.55114e+08	1.45298e+08	0.378349	-1.40221	0.412799	0.666667	1.48871
Com_1168_neg	5-Methyl-dl-tryptophan	C12 H14 N2 O2	218.106	5.167	217.098	7.88129e+07	9.84392e+07	4.21117e+06	3.15803e+07	4.71267e+07	4.54353e+08	1.43678e+08	0.357526	-1.48388	0.400475	0.666667	1.29905
Com_1172_neg	Lactobionic acid	C12 H22 O12	358.111	1.317	357.104	1.79597e+07	1.01148e+08	6.54566e+07	3.56166e+07	5.6461e+07	8.09068e+07	5.33873e+07	1.08709	0.120471	0.870161	0.583333	0.235065
Com_11748_neg	Deoxycholic acid	C24 H40 O4	392.291	10.53	391.283	567104	457434	554990	466473	610500	573408	550563	0.956879	-0.0635909	0.647433	0.666667	0.0677748
Com_118_neg	D-Raffinose	C18 H32 O16	504.17	1.354	539.139	2.31906e+09	2.06023e+09	2.60987e+09	2.79442e+09	3.35574e+09	2.32594e+09	3.5334e+09	0.775959	-0.365947	0.0913275	0.916667	1.33741
Com_11857_neg	LPS 19:2	C25 H46 N O9 P	535.293	9.468	534.285	1.12026e+06	766414	1.21674e+06	3.43011e+06	1.28888e+06	2.13165e+06	1.04457e+06	0.524099	-0.932089	0.131963	0.833333	1.23212
Com_11862_neg	Heneicosanoic acid	C21 H42 O2	326.318	10.943	325.311	1.72395e+06	1.02152e+06	3.58212e+06	5.71998e+06	4.33879e+06	1.66495e+06	1.3558e+06	0.645039	-0.632542	0.475692	0.666667	1.25423
Com_1187_neg	D(+)-Phenyllactic acid	C9 H10 O3	166.063	5.689	165.056	1.11557e+08	1.33441e+08	1.14996e+08	9.87772e+07	5.23075e+07	4.88111e+07	6.17254e+07	1.83469	0.875533	0.0215464	1	1.75438
Com_1195_neg	Gamma-Glu-Leu	C11 H20 N2 O5	260.137	5.494	259.13	3.02831e+08	3.81898e+08	1.60272e+08	3.55366e+08	3.10738e+08	1.18055e+08	1.05097e+08	1.26698	0.341392	0.472084	0.666667	1.25399
Com_1196_neg	Tretinoin	C20 H28 O2	300.209	9.314	299.202	9.30599e+06	5.92523e+06	7.42818e+06	6.19126e+06	7.67824e+06	6.63861e+06	5.40852e+06	1.16576	0.221269	0.4	0.666667	0.216351
Com_120_neg	D-Glucose 6-phosphate	C6 H13 O9 P	260.03	1.278	259.023	3.1209e+09	2.17723e+09	4.44519e+09	1.97641e+09	2.4894e+09	2.42308e+09	2.99091e+09	1.31492	0.39497	0.364401	0.75	0.826925
Com_1200_neg	3-Methyl-2-oxobutanoic acid	C5 H8 O3	116.047	4.709	115.04	7.80694e+07	7.01388e+07	1.2197e+08	1.90538e+08	1.0887e+08	1.66049e+08	1.74492e+08	0.562916	-0.829008	0.0506034	0.916667	2.07304
Com_12033_neg	Deoxyguanosine	C10 H13 N5 O4	267.096	1.241	266.088	2.87078e+06	2.84712e+06	5.99232e+06	3.23913e+06	6.44455e+06	7.932e+06	1.18117e+07	0.530582	-0.914351	0.164438	0.916667	2.28468
Com_12042_neg	Calcium D-Panthotenate	C18 H32 Ca N2 O10	476.166	5.756	475.159	531639	573778	645163	2.13668e+06	731035	1.74532e+06	8.28411e+06	0.180979	-2.46611	0.0773694	1	2.15003
Com_121_neg	Xanthine	C5 H4 N4 O2	152.034	2.171	151.026	4.0559e+08	2.50665e+08	2.19228e+09	2.54106e+08	2.46577e+08	2.84292e+08	5.61222e+08	2.82131	1.49637	0.429368	0.666667	1.35755
Com_1210_neg	LPI 14:0	C23 H45 O12 P	544.265	10.878	543.258	1.77168e+08	8.63356e+07	2.78114e+07	1.44433e+08	1.80288e+08	4.43116e+08	1.87846e+08	0.406431	-1.29892	0.178506	0.916667	2.59572
Com_12123_neg	2-(1H-benzimidazol-2-yl)-3-phenylacrylonitrile	C16 H11 N3	245.093	5.672	244.086	6.17403e+06	5.05097e+06	7.0546e+06	7.55668e+06	8.95775e+06	1.19963e+07	4.33511e+06	0.742037	-0.430437	0.357043	0.75	0.503856
Com_1216_neg	Lysopg 18:1	C24 H47 O9 P	510.298	10.637	509.291	4.32352e+08	4.16837e+07	4.63982e+07	2.96521e+07	1.72813e+08	1.92143e+07	3.72001e+08	1.16883	0.225067	0.861562	0.333333	0.379609
Com_122_neg	D-α-Hydroxyglutaric acid	C5 H8 O5	148.037	1.922	147.03	9.71843e+08	1.08905e+09	8.46457e+08	2.93956e+08	1.39082e+09	6.26891e+08	8.68213e+08	1.21906	0.285769	0.379728	0.666667	1.03227
Com_1220_neg	Phenylglyoxylic acid	C8 H6 O3	150.032	5.47	149.025	9.50026e+06	1.28298e+07	1.29094e+07	3.37083e+07	1.3279e+07	1.84636e+07	1.77558e+07	0.56469	-0.824469	0.0721032	1	0.690664
Com_1221_neg	3,5-Dihydroxybenzoic acid	C7 H6 O4	154.027	5.253	153.019	4.9805e+07	4.15298e+07	9.19597e+07	7.34234e+07	6.28176e+07	2.68934e+07	3.32795e+07	1.24427	0.315304	0.508861	0.666667	0.506452
Com_12241_neg	O-Acetyl-L-carnitine	C9 H17 N O4	203.116	5.429	202.109	3.05659e+06	6.64672e+06	4.87508e+06	2.84972e+06	2.65132e+06	5.1113e+06	5.22821e+06	1.2271	0.295247	0.51738	0.666667	1.03571
Com_1226_neg	Tyrosol	C8 H10 O2	138.068	5.162	137.061	2.56104e+07	3.08078e+07	2.22508e+07	3.64531e+07	2.27188e+07	4.40341e+07	3.03786e+07	0.78521	-0.34885	0.249468	0.75	0.381557
Com_1238_neg	N-Oleoyl Glycine	C20 H37 N O3	339.278	10.057	338.271	6.01137e+07	4.50463e+07	3.02737e+08	3.81983e+07	4.95755e+07	5.84016e+07	8.74294e+07	2.32813	1.21917	0.478623	0.666667	1.3184
Com_1239_neg	3-Isopropylmalic acid	C7 H12 O5	176.069	4.823	175.061	2.34693e+07	4.666e+07	6.6543e+07	5.34573e+07	3.38533e+07	5.61281e+07	9.33501e+07	0.769588	-0.377843	0.487804	0.666667	0.615103
Com_12473_neg	3'-Dephospho-CoA	C21 H35 N7 O13 P2 S	687.149	4.931	686.142	1.53671e+06	9.29464e+06	441701	3.58813e+06	5.89162e+06	1.12498e+07	7.92825e+06	0.52449	-0.931011	0.284486	0.75	1.61045
Com_12507_neg	SDB-006 N-phenyl analog	C20 H22 N2 O	306.169	5.237	305.162	3.25592e+06	2.18197e+06	2.08729e+06	2.37437e+06	1.19918e+07	6.27913e+06	1.67027e+06	0.449622	-1.15321	0.334861	0.666667	1.78433
Com_1256_neg	L-Threonic acid	C4 H8 O5	136.037	1.351	135.03	1.0919e+08	1.97122e+08	2.17653e+08	1.43274e+08	1.30514e+08	1.74273e+08	2.22538e+08	1.04178	0.0590555	0.941593	0.5	0.218795
Com_1259_neg	3,3-Dimethylglutaric acid	C7 H12 O4	160.074	5.652	159.066	1.74064e+07	1.53593e+07	3.18055e+07	3.96565e+07	2.10591e+07	3.23e+07	3.14684e+07	0.691613	-0.531962	0.215879	0.833333	0.657493
Com_12632_neg	Ethyl chrysanthemumate	C12 H20 O2	196.146	8.209	195.139	1.61549e+06	1.05788e+06	3.68248e+06	1.93952e+06	1.17368e+06	1.73343e+06	1.54926e+06	1.32498	0.405976	0.709472	0.5	0.56194
Com_12640_neg	5beta-Androstane-3,17-dione	C19 H28 O2	288.209	9.391	287.202	1.46455e+06	651702	2.13491e+06	663690	739827	1.13317e+06	1.22299e+06	1.50763	0.592286	0.451577	0.666667	0.764122
Com_12670_neg	Anacardic acid	C22 H36 O3	348.266	8.666	347.259	1.24531e+06	1.29449e+06	9.91732e+06	1.43783e+06	848823	880380	935042	4.04905	2.01758	0.309344	0.833333	2.36238
Com_12709_neg	7-amino-9-(4-chlorophenyl)-6-oxo-6H-benzo[c]chromene-8-carbonitrile	C20 H11 Cl N2 O2	346.054	1.859	345.046	314895	325493	322135	375667	406668	336576	331253	0.88498	-0.176284	0.088899	1	0.180011
Com_1282_neg	N6-Succinyl Adenosine	C14 H17 N5 O8	383.107	1.287	382.1	4.04436e+08	2.62287e+08	2.68149e+08	2.69145e+08	3.10761e+08	3.13421e+08	3.14497e+08	1.03202	0.0454665	0.936347	0.666667	0.0684035
Com_12858_neg	Sodium cholate	C24 H39 Na O5	430.272	8.796	429.264	892327	783777	1.00108e+06	892720	1.02506e+06	1.03097e+06	1.03744e+06	0.895486	-0.159257	0.247051	0.916667	0.29428
Com_12888_neg	2,6-Dihydroxypurine	C5 H4 N4 O2	152.034	4.805	151.026	1.74325e+06	3.04476e+06	9.56802e+06	3.34651e+06	4.08051e+06	4.23198e+06	4.0554e+06	1.21808	0.284607	0.922844	0.666667	0.667079
Com_12980_neg	Sinigrin	C10 H16 K N O9 S2	396.992	2.533	395.985	9.76406e+06	7.49573e+06	4.69639e+06	5.29643e+06	1.11021e+07	8.54446e+06	8.77023e+06	0.868351	-0.203649	0.598667	0.666667	0.455569
Com_1302_neg	Pyridoxamine 5-phosphate	C8 H13 N2 O5 P	124.027	1.409	247.046	5.18975e+06	5.66999e+06	6.23768e+06	7.43905e+06	4.29177e+06	6.60164e+06	6.96614e+06	0.9011	-0.150241	0.562132	0.75	0.108056
Com_13093_neg	Deoxyadenosine	C10 H13 N5 O3	251.101	1.402	250.093	4.99044e+06	3.6105e+06	5.12398e+06	4.37197e+06	6.68647e+06	9.31127e+06	5.15224e+06	0.717026	-0.479902	0.19127	0.833333	2.01583
Com_1310_neg	Pentadecanoic acid	C15 H30 O2	242.225	10.229	241.218	6.15787e+07	4.27175e+07	1.56983e+08	5.33616e+07	3.22358e+07	7.64842e+07	6.49862e+07	1.53422	0.617506	0.512254	0.583333	0.895636
Com_13158_neg	5-Hydroxymethyluracil	C5 H6 N2 O3	142.038	1.397	141.031	4.31177e+06	3.86684e+06	3.82738e+06	3.71697e+06	5.12584e+06	4.53527e+06	4.45156e+06	0.89783	-0.155486	0.241708	0.75	0.66743
Com_13200_neg	Menaquinone	C31 H40 O2	444.301	10.612	443.294	490245	451334	526067	447286	536857	540296	485666	0.973512	-0.0387294	0.700343	0.583333	0.05316
Com_13201_neg	Ketoleucine	C6 H10 O3	130.066	5.348	129.059	2.64704e+06	3.34012e+06	3.22661e+06	2.45764e+06	2.92472e+06	2.58314e+06	3.06032e+06	1.11421	0.156016	0.297064	0.833333	0.700581
Com_13277_neg	Adenylocuccinic Acid	C14 H18 N5 O11 P	463.075	11.983	462.067	1.77631e+06	2.07181e+06	1.65333e+06	2.68187e+06	2.33137e+06	1.92994e+06	2.08876e+06	0.812147	-0.300188	0.0908239	0.916667	0.706721
Com_1329_neg	allantoate	C4 H8 N4 O4	176.055	1.469	175.048	3.85451e+08	7.77272e+07	1.11689e+08	3.49203e+07	4.33895e+07	4.49133e+07	7.72734e+07	3.82296	1.93469	0.131269	1	1.13745
Com_1330_neg	Guanosine-3',5'-cyclic monophosphate	C10 H12 N5 O7 P	345.048	2.78	344.041	3.91782e+06	4.16762e+06	3.45802e+07	4.64881e+06	4.87578e+06	3.98655e+06	5.04895e+06	3.06505	1.61591	0.502256	0.583333	0.866443
Com_13311_neg	Quercetin	C15 H10 O7	302.042	4.836	301.035	5.25485e+06	3.57916e+06	3.34802e+06	5.75972e+06	5.39964e+06	6.63369e+06	6.75285e+06	0.661728	-0.59569	0.076943	1	2.99268
Com_1333_neg	Inosine-5'-monophosphate (IMP)	C10 H13 N4 O8 P	348.048	1.788	347.04	1.15092e+07	8.68367e+07	6.81251e+06	5.51437e+07	4.71288e+07	2.9918e+07	2.63604e+07	0.88433	-0.177343	0.469039	0.666667	1.18492
Com_1345_neg	Threonine	C4 H9 N O3	119.058	1.381	118.051	8.15999e+07	6.85336e+07	1.96008e+08	1.41482e+08	1.87246e+08	1.49454e+08	2.95829e+08	0.596273	-0.745956	0.206542	0.75	2.42509
Com_1347_neg	(2R)-2,3-Dihydroxypropanoic acid	C3 H6 O4	106.027	1.386	105.019	1.64655e+08	1.07823e+08	3.54609e+08	1.87693e+08	2.43235e+08	1.72151e+08	3.28995e+08	0.897049	-0.156742	0.636983	0.666667	0.51192
Com_1351_neg	1-Oleoyl-Sn-Glycero-3-Phosphocholine	C26 H52 N O7 P	521.348	10.11	520.341	1.51675e+07	9.66784e+06	2.97121e+07	6.64668e+06	1.55524e+07	1.46084e+07	1.25857e+07	1.47247	0.558235	0.442133	0.666667	0.457732
Com_13524_neg	3-Hydroxypicolinic acid	C6 H5 N O3	139.027	1.387	138.02	3.56473e+06	3.15178e+06	3.82303e+06	2.97313e+06	4.57344e+06	4.0531e+06	3.89521e+06	0.906926	-0.140944	0.445954	0.75	0.536891
Com_1355_neg	1,5-Anhydro-D-glucitol	C6 H12 O5	164.068	1.385	163.061	1.70738e+08	3.03357e+08	3.51598e+08	1.81841e+08	1.55179e+08	2.05858e+08	2.73491e+08	1.34856	0.431422	0.347602	0.75	1.52855
Com_13571_neg	FAHFA (18:1/14:1)	C32 H58 O4	506.432	10.115	505.425	521521	421015	447974	460823	529455	512222	471305	0.939309	-0.0903276	0.429411	0.75	0.105393
Com_1361_neg	Allantoin	C4 H6 N4 O3	158.044	1.329	157.037	3.76928e+08	8.22503e+07	1.41068e+08	3.80015e+07	4.9354e+07	6.03067e+07	1.01077e+08	3.21754	1.68596	0.130207	0.916667	1.64533
Com_1363_neg	LPE 17:0	C22 H46 N O7 P	467.301	9.681	466.294	2.75227e+07	7.86596e+06	4.0433e+07	9.16998e+06	1.95838e+07	1.95454e+07	1.21469e+07	1.67249	0.741998	0.551195	0.666667	0.512793
Com_13723_neg	Bisphenol A	C15 H16 O2	228.115	8.007	227.108	578787	488436	1.1902e+06	586761	638253	601144	617322	1.23181	0.300779	0.680575	0.666667	0.271031
Com_13738_neg	FAHFA (17:0/18:0)	C35 H68 O4	552.513	11.12	551.505	529463	473116	1.09514e+06	488563	590472	590996	541176	1.2649	0.339026	0.597087	0.583333	0.333219
Com_1377_neg	Phenylpyruvic acid	C9 H8 O3	164.048	5.651	163.04	2.24418e+07	5.95419e+07	3.00954e+07	4.46708e+07	2.58612e+07	3.44581e+07	1.17211e+08	0.67254	-0.572309	0.516677	0.666667	0.625962
Com_1381_neg	3-[4-methyl-1-(2-methylpropanoyl)-3-oxocyclohexyl]butanoic acid	C15 H24 O4	268.168	6.24	267.16	1.93384e+06	2.01423e+06	1.69917e+06	9.13248e+06	2.02434e+06	2.01215e+06	4.01846e+06	0.438091	-1.1907	0.181176	0.916667	0.522015
Com_1393_neg	Phosphopyruvic acid	C3 H5 O6 P	167.983	1.465	166.975	8.02495e+07	2.00758e+08	6.71649e+07	3.14343e+08	1.32875e+08	1.60702e+08	1.99293e+08	0.575102	-0.79811	0.200693	0.75	0.792172
Com_13946_neg	S-Lactoyglutathione	C13 H21 N3 O8 S	379.104	3.141	378.097	4.85147e+06	7.29969e+06	7.88716e+06	5.36239e+06	3.36897e+06	6.69935e+06	7.7832e+06	1.15094	0.20281	0.515888	0.666667	0.939287
Com_1399_neg	LPI 20:5	C29 H47 O12 P	618.281	6.459	617.274	1.13244e+08	1.04503e+08	9.30434e+07	8.54128e+07	9.11183e+07	9.24468e+07	6.05957e+07	1.25734	0.330379	0.0959521	1	0.431928
Com_14_neg	Gluconic acid	C6 H12 O7	196.058	1.3	195.051	5.78956e+09	1.00379e+10	1.78502e+10	4.90984e+09	3.76124e+09	7.08478e+09	7.76218e+09	1.90932	0.93306	0.206803	0.833333	1.5402
Com_14081_neg	N-Acetyl-aspartic acid	C6 H9 N O5	175.048	1.372	220.046	1.15071e+06	4.98728e+06	2.6961e+06	990977	5.55177e+06	6.64106e+06	2.84046e+06	0.735059	-0.444068	0.700006	0.666667	0.897621
Com_14091_neg	LPG 11:0	C17 H35 O9 P	414.202	11.913	413.195	560442	614321	400298	755327	509046	479861	1.61103e+06	0.625906	-0.675982	0.307996	0.666667	0.747063
Com_141_neg	Benzoic acid	C7 H6 O2	122.037	5.398	121.03	1.77768e+08	1.66406e+08	1.79239e+08	4.01987e+08	1.91889e+08	1.80244e+08	3.02542e+08	0.648192	-0.625507	0.140961	1	0.608135
Com_1417_neg	2-Hydroxyhippuric acid	C9 H9 N O4	195.053	5.054	194.046	6.63889e+06	1.17966e+07	5.48118e+06	1.70836e+07	8.71119e+06	6.46292e+06	1.29601e+07	0.705226	-0.503842	0.336639	0.75	0.462776
Com_14205_neg	Soyasaponin I	C48 H78 O18	942.522	7.391	941.514	669635	575173	569485	500493	719546	547418	723377	0.971184	-0.0421836	0.869414	0.5	0.113945
Com_1425_neg	Thymidine 3',5'-cyclic monophosphate	C10 H13 N2 O7 P	304.043	1.414	303.036	1.7842e+07	1.16635e+07	4.0345e+07	1.13067e+07	9.77531e+06	8.64904e+06	1.42321e+07	2.11845	1.08301	0.218858	0.916667	0.870417
Com_143_neg	LPE 18:0	C23 H48 N O7 P	481.318	10.448	480.311	3.00942e+09	5.02908e+08	1.63309e+09	2.87329e+08	4.24801e+08	1.32043e+09	6.86724e+08	2.52293	1.3351	0.250139	0.833333	1.94738
Com_14320_neg	FAHFA (17:0/19:2)	C36 H66 O4	562.494	11.127	561.487	389601	346545	500269	362361	429949	438334	401383	1.01013	0.0145348	0.994536	0.583333	0.0438716
Com_14442_neg	FAHFA (18:1/2:0)	C20 H36 O4	340.261	11.214	339.254	1.16785e+06	772075	806522	516607	641289	1.23555e+06	1.02845e+06	1.07015	0.0978129	0.668118	0.416667	0.285407
Com_1445_neg	N-Acetylvaline	C7 H13 N O3	159.09	5.284	158.082	4.80308e+07	5.93738e+07	1.13365e+08	9.70953e+07	2.75105e+07	6.89874e+07	9.89726e+07	1.00613	0.00881733	0.906314	0.5	0.594997
Com_1448_neg	Prostaglandin H1	C20 H34 O5	336.23	7.759	335.223	3.55715e+06	3.81445e+06	6.27317e+06	4.15344e+06	7.04446e+06	5.98955e+06	5.8966e+06	0.788121	-0.343512	0.302895	0.75	0.322555
Com_14554_neg	S-Adenosyl-L-methionine	C15 H22 N6 O5 S	398.139	9.454	397.132	822630	618683	3.26896e+06	670297	1.09408e+06	1.00302e+06	833025	1.74434	0.802683	0.629982	0.583333	0.688661
Com_146_neg	UDP-N-acetylglucosamine	C17 H27 N3 O17 P2	607.083	1.465	606.077	8.36419e+07	1.03202e+09	1.86306e+07	5.71583e+08	8.66388e+08	6.5311e+08	4.0911e+08	0.60491	-0.725207	0.295853	0.666667	2.04042
Com_14608_neg	FAHFA (14:0/22:2)	C36 H66 O4	258.244	11.002	561.486	275724	252060	358076	244730	333359	303243	299638	1.00015	0.000213752	0.969874	0.5	0.0199439
Com_1467_neg	Quinaldic acid	C10 H7 N O2	173.048	5.319	172.041	6.40769e+07	1.14554e+08	8.04708e+07	6.78109e+07	8.04395e+07	6.39248e+07	9.16374e+07	1.13711	0.185376	0.600869	0.666667	0.495185
Com_14680_neg	20-Hydroxy prostaglandin F2α	C20 H34 O6	406.212	8.175	405.205	5.71224e+06	2.00641e+06	1.19922e+06	2.58231e+06	1.87579e+06	1.53256e+06	7.36303e+06	0.890427	-0.16743	0.836661	0.583333	0.389761
Com_147_neg	LPI 18:1	C27 H51 O12 P	598.313	9.524	597.306	2.87164e+08	3.39364e+08	9.81847e+08	7.8392e+07	3.71717e+08	2.85472e+08	1.51475e+09	0.95297	-0.0694979	0.683979	0.583333	0.551602
Com_14746_neg	LPS 20:3	C26 H46 N O9 P	547.291	11.963	546.284	4.35191e+06	909021	2.25268e+06	5.71688e+06	3.70446e+06	1.89308e+06	985577	0.814483	-0.296043	0.764217	0.583333	0.603828
Com_1475_neg	Thymidine 5'-monophosphate	C10 H15 N2 O8 P	322.057	2.643	321.05	4.03343e+07	1.25542e+08	3.96146e+07	8.54837e+07	1.54559e+08	1.14574e+08	1.29439e+08	0.566026	-0.82106	0.198868	0.833333	2.20835
Com_1477_neg	Biopterin	C9 H11 N5 O3	191.079	1.373	190.072	5.79559e+07	3.10604e+08	2.20557e+08	7.67423e+07	1.76815e+08	2.70134e+08	1.82593e+08	1.11214	0.15334	0.980017	0.583333	0.25683
Com_14796_neg	LPA 16:0	C19 H39 O7 P	410.242	9.478	409.235	4.28182e+06	2.10578e+06	6.83829e+06	2.38252e+06	7.99571e+06	7.10655e+06	3.53532e+06	0.838936	-0.253367	0.723514	0.666667	0.62813
Com_148_neg	Salicylic acid	C7 H6 O3	138.032	6.048	137.025	5.37661e+07	4.48768e+07	4.40281e+07	1.71953e+08	6.85409e+07	4.89142e+07	7.66568e+07	0.519656	-0.94437	0.13235	0.916667	0.565032
Com_1485_neg	4-Hydroxycoumarin	C9 H6 O3	162.032	5.605	161.025	1.85017e+06	1.16393e+06	1.56703e+06	4.87067e+06	2.20958e+06	2.28044e+06	2.56194e+06	0.512318	-0.964888	0.0411549	1	0.645681
Com_14902_neg	5-Hydroxytryptophol	C10 H11 N O2	177.079	5.997	176.072	761442	730341	5.98315e+06	712950	808602	2.01276e+06	2.82794e+06	1.56652	0.647562	0.90187	0.5	0.592541
Com_1502_neg	(㊣)12(13)-DiHOME	C18 H34 O4	314.246	8.848	313.239	1.82049e+07	1.86752e+07	3.86812e+07	1.45784e+07	1.40405e+07	2.26703e+07	2.18476e+07	1.37754	0.462091	0.387258	0.666667	0.536941
Com_15029_neg	9-KODE	C18 H30 O3	294.218	8.122	329.188	643863	787812	6.55335e+06	994056	735241	1.38125e+06	1.04038e+06	2.5649	1.3589	0.655036	0.583333	1.21666
Com_1508_neg	Sepiapterin	C9 H11 N5 O3	237.085	1.376	236.078	5.33674e+07	3.02508e+08	2.09148e+08	6.88471e+07	1.69971e+08	2.57769e+08	1.7422e+08	1.12307	0.167451	0.988652	0.583333	0.284969
Com_1516_neg	cis-5,8,11,14,17-Eicosapentaenoic acid	C20 H30 O2	302.225	10.05	301.218	9.27844e+06	5.74566e+06	7.63713e+06	5.96041e+06	1.07578e+07	1.00615e+07	7.53236e+06	0.880593	-0.183453	0.568985	0.666667	0.181268
Com_153_neg	Oxoadipic Acid	C6 H8 O5	160.037	4.021	159.03	1.32251e+09	3.32722e+09	6.80978e+08	1.5024e+09	1.93615e+09	1.27283e+09	1.47346e+09	1.1492	0.200627	0.911533	0.583333	0.413227
Com_1543_neg	4-Hydroxyphenylacetic acid	C8 H8 O3	152.047	5.325	151.04	1.77461e+07	2.15362e+07	2.72253e+07	3.8081e+07	2.3839e+07	2.9197e+07	3.34812e+07	0.711702	-0.490656	0.0948937	0.916667	0.593133
Com_15430_neg	Indoxylsulfuric acid	C8 H7 N O4 S	213.01	5.849	212.002	1.248e+06	587138	1.08348e+06	1.03773e+06	1.0413e+06	1.68739e+06	1.06988e+06	0.804642	-0.313582	0.416436	0.5	0.741352
Com_15482_neg	Homo-Gamma-Linolenic Acid (C20:3)	C20 H34 O2	306.255	10.342	305.248	4.78528e+06	2.50397e+06	2.32466e+06	4.0627e+06	708770	1.7826e+06	1.81389e+06	1.53186	0.615285	0.253008	0.833333	2.0006
Com_156_neg	MGMG (18:2)	C27 H48 O9	516.33	9.122	561.328	1.43126e+09	1.12068e+09	5.33764e+08	2.12283e+07	3.35954e+07	3.96747e+07	3.53313e+07	31.6898	4.98594	0.0023176	1	3.24357
Com_1561_neg	Thymidine	C10 H14 N2 O5	242.09	4.781	241.083	3.96699e+07	7.25984e+07	2.92145e+08	4.77532e+07	3.77883e+07	8.41997e+07	1.25647e+08	1.82545	0.868256	0.623868	0.583333	1.05654
Com_15628_neg	L-Methionine sulfone	C5 H11 N O4 S	181.041	5.013	180.034	1.98213e+06	712451	1.4819e+06	933257	1.88493e+06	2.81989e+06	6.24075e+06	0.468788	-1.09299	0.275698	0.75	1.78207
Com_15646_neg	cis-Aconitic acid	C6 H6 O6	174.017	11.975	173.009	1.83785e+06	1.69928e+06	2.25419e+06	2.42212e+06	575110	1.99218e+06	2.18497e+06	1.0763	0.106077	0.601061	0.583333	0.868765
Com_1565_neg	N-gamma-Acetyl-N-2-Formyl-5-Methoxykynurenamine	C13 H16 N2 O4	264.111	4.868	263.104	2.31874e+08	1.87545e+08	2.72489e+08	1.56979e+08	2.03556e+08	1.60912e+08	2.17882e+08	1.24781	0.319404	0.179711	0.833333	1.06761
Com_157_neg	Spiculisporic Acid	C17 H28 O6	328.189	7.36	327.181	3.39231e+09	2.67824e+09	1.43178e+09	3.96748e+08	9.0218e+08	4.07663e+08	3.49309e+09	1.92379	0.943954	0.142536	0.75	1.88941
Com_1573_neg	Glutaconic acid	C5 H6 O4	130.027	3.973	129.019	2.839e+07	4.32764e+07	3.84274e+07	4.74443e+07	3.26598e+07	4.40815e+07	4.35821e+07	0.87497	-0.192695	0.411197	0.833333	0.524626
Com_15752_neg	LPA 26:4	C29 H51 O7 P	542.338	7.811	541.331	1.16362e+06	849298	860753	955108	987198	844266	1.61905e+06	0.869697	-0.201415	0.53598	0.583333	0.381293
Com_1576_neg	Uridine 5'-diphosphogalactose	C15 H24 N2 O17 P2	566.056	1.477	565.048	3.76593e+07	2.39287e+08	6.34055e+06	1.19566e+08	3.4122e+08	2.6167e+08	1.19104e+08	0.448829	-1.15576	0.265461	0.833333	2.49854
Com_15783_neg	L-Asparagine	C4 H8 N2 O3	132.054	1.507	131.046	2.46488e+06	1.8424e+06	4.55806e+06	2.24876e+06	2.50343e+06	2.01934e+06	2.49711e+06	1.27532	0.350858	0.584592	0.5	1.18308
Com_1580_neg	Uridine monophosphate (UMP)	C9 H13 N2 O9 P	324.036	1.996	323.029	2.28636e+07	2.07465e+07	2.00022e+08	1.81422e+07	1.57048e+07	1.06927e+07	2.04391e+07	4.99922	2.3217	0.286491	1	1.96671
Com_1584_neg	LPE 20:2	C25 H48 N O7 P	505.317	9.87	504.31	2.11285e+07	1.05573e+07	4.12893e+07	1.26538e+07	2.71419e+07	2.50009e+07	1.25929e+07	1.25728	0.330303	0.765831	0.5	0.236216
Com_1586_neg	Lauric acid	C12 H24 O2	200.178	8.843	199.171	8.33621e+07	8.35285e+07	2.87077e+08	6.51105e+07	1.00633e+08	1.53646e+08	1.15893e+08	1.39057	0.475673	0.699639	0.5	0.623823
Com_15877_neg	5-S-cysteinyldopaquinone	C12 H14 N2 O6 S	314.058	1.118	313.051	4.20422e+06	3.58391e+06	5.6734e+06	4.33382e+06	5.22867e+06	4.54346e+06	5.91321e+06	0.896576	-0.157502	0.48551	0.75	0.279465
Com_1590_neg	4-Methylumbelliferyl glucuronide	C16 H16 O9	352.08	5.287	351.073	1.56065e+07	2.4972e+07	1.84065e+07	4.21106e+07	2.71916e+07	2.35427e+07	2.21602e+07	0.683853	-0.548241	0.128198	0.833333	0.569902
Com_15905_neg	PC (18:0e/18:2)	C44 H86 N O7 P	817.623	11.475	816.616	1.14922e+06	2.2118e+06	2.28273e+06	963030	1.1517e+06	1.13386e+06	2.43319e+06	1.32441	0.40535	0.364386	0.666667	1.14373
Com_1596_neg	methadone-d9	C21 H18 [2]H9 N O	317.955	1.175	316.948	3.06485e+08	2.26437e+08	2.2617e+08	2.43179e+08	2.83147e+08	2.0875e+08	2.63605e+08	1.01346	0.0192893	0.943541	0.5	0.0642823
Com_15979_neg	20-Carboxy-Leukotriene B4	C20 H30 O6	366.204	7.245	365.197	615360	561036	568312	626304	730825	579531	551410	0.934973	-0.097004	0.409398	0.666667	0.1461
Com_160_neg	3-(1,1,2,3,3,3-hexafluoropropyl)adamantane-1-carboxylic acid	C14 H16 F6 O2	330.109	5.761	329.101	1.71796e+09	1.20012e+09	1.47231e+09	1.77207e+09	1.58707e+09	9.16036e+08	3.45886e+09	0.756895	-0.401835	0.57902	0.666667	0.349141
Com_1604_neg	LPS 18:3	C24 H42 N O9 P	519.26	11.249	518.253	3.16078e+07	7.50004e+06	5.55274e+07	4.93908e+07	7.09589e+07	1.04131e+08	5.82917e+07	0.446226	-1.16415	0.212898	0.916667	2.0632
Com_1605_neg	2'-Deoxyuridine-5-monophosphate	C9 H13 N2 O8 P	308.041	1.829	307.034	3.22918e+07	8.23188e+07	1.29507e+07	6.81515e+07	5.22152e+07	5.78377e+07	5.08719e+07	0.742467	-0.429601	0.405233	0.666667	1.2898
Com_1607_neg	Salsolinol	C10 H13 N O2	179.095	5.223	178.088	9.50891e+06	7.38558e+06	5.66332e+06	8.21921e+06	1.76192e+06	1.91818e+06	4.39392e+06	1.84599	0.884391	0.116016	0.833333	0.825726
Com_161_neg	trans-10-Heptadecenoic Acid	C17 H32 O2	268.241	10.46	267.233	3.08695e+08	1.43446e+08	7.11609e+08	1.67248e+08	1.06536e+08	2.70285e+08	2.61932e+08	1.92514	0.944966	0.389603	0.75	0.76578
Com_16203_neg	Ouabain	C29 H44 O12	1260.6	4.842	629.291	4.83021e+06	2.60298e+06	1.50665e+06	3.86171e+06	2.94774e+06	2.99168e+06	1.21761e+06	1.08177	0.113399	0.912389	0.5	0.342751
Com_1637_neg	Leucylproline	C11 H20 N2 O3	228.148	5.056	227.14	4.91258e+07	6.79456e+07	4.88845e+07	9.21624e+07	6.67044e+07	1.02021e+08	7.64917e+07	0.655862	-0.608536	0.0380907	0.916667	1.53716
Com_1639_neg	4-(3,4-dihydro-2H-1,5-benzodioxepin-7-yl)-4-oxobutanoic acid	C13 H14 O5	250.084	5.547	249.077	8.42031e+06	8.18619e+06	1.33633e+07	2.22999e+07	1.07908e+07	1.7705e+07	2.17382e+07	0.550912	-0.860107	0.0539858	0.916667	0.825412
Com_16421_neg	L-Ascorbate	C6 H8 O6	176.032	5.051	175.025	1.63103e+06	1.55706e+06	1.87133e+06	2.20381e+06	1.64651e+06	2.37757e+06	2.43067e+06	0.779101	-0.360119	0.0743635	0.916667	1.23941
Com_16490_neg	LPS 18:1	C24 H46 N O9 P	523.289	5.779	522.282	1.5723e+06	1.66997e+06	1.09196e+06	1.33105e+06	1.05149e+06	1.49253e+06	1.48171e+06	1.07882	0.109448	0.685624	0.75	0.417853
Com_1654_neg	3-Hydroxybutyric acid	C4 H8 O3	104.047	2.83	103.04	8.83357e+07	1.43609e+08	2.73328e+08	1.49997e+08	1.42046e+08	1.77087e+08	2.54873e+08	0.930516	-0.103898	0.700119	0.583333	0.680248
Com_1658_neg	Ethyl-β-D-glucuronide	C8 H14 O7	222.074	1.34	221.067	7.39204e+07	1.09463e+08	1.26718e+08	9.1687e+07	1.51009e+08	1.83252e+08	1.69631e+08	0.694228	-0.526518	0.175476	0.833333	1.96931
Com_166_neg	Ursolic acid	C30 H48 O3	456.361	9.725	455.354	3.62998e+06	2.98567e+06	2.77326e+06	3.55588e+06	5.48663e+06	3.44892e+06	5.8015e+06	0.684338	-0.547219	0.0805503	0.833333	0.260352
Com_1667_neg	D-Sedoheptulose 7-phosphate	C7 H15 O10 P	290.04	1.264	289.033	2.05708e+08	2.65055e+08	1.91538e+07	1.16161e+08	5.00792e+07	2.96341e+08	2.49351e+08	0.917534	-0.124166	0.732136	0.416667	0.80919
Com_16678_neg	Tetrahydroaldosterone	C21 H32 O5	364.226	10.319	363.219	1.40545e+06	2.58918e+06	2.02913e+06	2.45712e+06	2.54031e+06	4.5427e+06	1.28941e+06	0.741646	-0.431197	0.489888	0.583333	1.05864
Com_16697_neg	trans-Petroselinic acid	C18 H34 O2	328.262	11.387	327.254	453848	334802	1.50785e+06	313204	659272	456204	5.17027e+06	0.464012	-1.10777	0.705277	0.583333	0.743827
Com_1686_neg	Protocatechuic acid	C7 H6 O4	154.027	4.981	153.019	9.15836e+06	1.21942e+07	7.22334e+06	2.02936e+07	1.21091e+07	7.64699e+06	1.37781e+07	0.707835	-0.498514	0.274139	0.75	0.386521
Com_16867_neg	dUDP	C9 H14 N2 O11 P2	388.008	1.482	387.001	2.13081e+06	2.79675e+06	2.47345e+06	2.13264e+06	2.91561e+06	2.91517e+06	2.4668e+06	0.9461	-0.0799348	0.647	0.666667	0.494795
Com_1714_neg	LPC 20:2	C28 H54 N O7 P	593.37	10.18	592.363	2.54295e+07	2.44148e+07	4.67995e+07	2.21227e+07	2.24397e+07	2.94717e+07	2.61456e+07	1.28627	0.363196	0.423366	0.666667	0.434066
Com_17171_neg	FAHFA (18:1/18:2)	C36 H64 O4	560.478	10.837	559.471	2.43855e+06	2.02206e+06	3.35097e+06	2.12353e+06	539851	3.38583e+06	2.31995e+06	1.2445	0.315567	0.421499	0.583333	1.44842
Com_1719_neg	SM (d14:1/18:0)	C37 H75 N2 O6 P	720.543	10.279	719.536	1.39255e+08	2.18514e+08	7.13148e+07	2.3884e+08	7.11341e+06	1.87951e+08	1.74801e+06	1.31323	0.393119	0.295227	0.583333	1.8309
Com_17191_neg	Undecanedioic acid	C11 H20 O4	216.136	4.928	215.129	942590	1.41987e+06	1.3952e+06	1.14489e+06	884448	1.15531e+06	1.55582e+06	1.0569	0.079843	0.755829	0.583333	0.250054
Com_17276_neg	1,4-Dihydro-1-Methyl-4-Oxo-3-Pyridinecarboxamide	C7 H8 N2 O2	152.059	5.035	151.051	1.23197e+06	1.21455e+06	1.60722e+06	1.5424e+06	1.97153e+06	1.72837e+06	2.37933e+06	0.709165	-0.495806	0.0496111	0.916667	1.91096
Com_1732_neg	4-Acetamidobutyric acid	C6 H11 N O3	145.074	2.274	144.067	2.94547e+07	3.71325e+07	3.00257e+07	4.02553e+07	3.9062e+07	4.24035e+07	4.35513e+07	0.779426	-0.359517	0.0634093	1	0.681186
Com_174_neg	11(Z),14(Z)-Eicosadienoic Acid	C20 H36 O2	308.272	11.156	307.265	7.8267e+07	3.93402e+07	2.74708e+08	4.71737e+07	2.04865e+07	1.0894e+08	7.30346e+07	2.09541	1.06723	0.438986	0.666667	0.619484
Com_17402_neg	N-Sulfo-glucosamine sodium salt	C6 H12 N Na O8 S	281.019	1.797	280.011	713316	809829	743039	711193	949444	821788	775095	0.927571	-0.108471	0.368249	0.666667	0.228623
Com_17506_neg	Prostaglandin G2	C20 H32 O6	368.22	7.465	367.213	89750	90922.9	94669	78472.2	124152	87301.3	94343.6	0.955378	-0.0658563	0.774447	0.583333	0.0793824
Com_176_neg	LPE 16:1	C21 H42 N O7 P	451.271	8.757	450.264	1.0596e+09	9.05066e+08	2.39183e+09	8.39131e+08	2.01664e+09	2.16239e+09	1.46972e+09	0.89531	-0.159541	0.718039	0.5	0.670224
Com_17609_neg	dUMP	C9 H13 N2 O8 P	308.041	5.74	307.034	280053	905902	403549	1.04631e+06	294888	283976	402185	1.04537	0.064013	0.875138	0.5	0.195774
Com_177_neg	(+/-)12(13)-DiHOME	C18 H34 O4	296.236	8.217	295.228	4.0984e+08	3.9566e+08	9.65864e+08	4.94146e+08	4.63305e+08	4.94245e+08	4.8379e+08	1.22027	0.287203	0.746292	0.666667	0.353683
Com_1772_neg	6-Aminonicotinamide	C6 H7 N3 O	137.058	5.043	273.11	2.19852e+07	5.74644e+06	2.48964e+08	9.75814e+06	1.96177e+07	4.50686e+07	1.0634e+07	4.33632	2.11647	0.650424	0.583333	1.19047
Com_1791_neg	cGMP	C10 H12 N5 O7 P	345.047	1.479	344.04	1.75223e+08	1.82411e+08	1.29225e+08	2.25596e+08	2.34084e+08	2.31886e+08	2.38975e+08	0.6976	-0.519527	0.0745041	1	0.616231
Com_17944_neg	LPS 21:2	C27 H50 N O9 P	563.322	10.496	562.315	823036	899549	1.94737e+06	626304	1.18444e+06	1.24584e+06	1.2692e+06	1.13119	0.17784	0.813073	0.5	0.304581
Com_18_neg	LPE 18:1	C23 H46 N O7 P	479.301	9.821	478.294	1.59805e+10	1.13261e+10	1.82426e+10	8.15265e+09	9.03695e+09	1.45333e+10	1.31399e+10	1.35373	0.436945	0.180985	0.833333	1.41777
Com_18019_neg	Sorbitan monooleate	C24 H44 O6	428.313	9.824	427.306	997858	724937	987681	644658	733656	961448	862377	1.12861	0.174548	0.419411	0.75	0.586639
Com_182_neg	D-Gluconic acid	C6 H12 O7	196.058	1.449	195.051	3.06673e+08	6.20848e+08	1.26309e+09	2.71666e+08	1.52655e+08	4.23667e+08	3.72878e+08	2.39241	1.25846	0.186718	0.833333	1.74992
Com_18324_neg	Epinephrine bitartrate	C13 H19 N O9	333.105	5.869	332.098	58273.4	97751.5	64536.4	728491	65617.4	60633.9	68944.9	0.318378	-1.65119	0.470573	0.666667	0.766158
Com_1838_neg	Verbascose	C30 H52 O26	828.277	1.385	863.246	7.8826e+07	6.53202e+07	1.56589e+08	4.94529e+07	1.09243e+08	1.21401e+08	8.04576e+07	1.11212	0.153312	0.804582	0.5	0.374364
Com_184_neg	Indole-3-pyruvic acid	C11 H9 N O3	203.059	6.362	202.051	1.12383e+08	3.03806e+08	2.50167e+07	1.54284e+08	4.67936e+07	1.29288e+08	7.44536e+07	1.45318	0.539214	0.96405	0.5	0.218862
Com_1841_neg	3-[(4-chlorophenyl)thio]-1-(3-pyridylmethyl)pyrrolidine-2,5-dione	C16 H13 Cl N2 O2 S	332.039	1.468	331.031	1.67741e+07	2.63582e+07	1.58654e+07	2.98482e+07	3.30108e+07	2.42136e+07	2.20391e+07	0.720946	-0.472037	0.154583	0.833333	0.652845
Com_1854_neg	L-(+)-Tartaric acid	C4 H6 O6	104.011	1.373	103.004	2.85015e+07	2.07864e+08	1.18992e+08	8.68644e+07	1.75648e+08	2.40911e+08	1.65073e+08	0.708768	-0.496614	0.444749	0.666667	1.75733
Com_18636_neg	cis-gondoic acid	C20 H38 O2	310.287	11.036	309.28	883591	796381	933879	797602	1.02969e+06	961477	962299	0.929105	-0.106086	0.367983	0.833333	0.384069
Com_1865_neg	Myricitrin	C21 H20 O12	464.099	5.111	463.092	2.27907e+08	1.63468e+08	1.82287e+08	1.89918e+08	1.99968e+08	1.94324e+08	2.4493e+08	0.9225	-0.116378	0.503387	0.75	0.232896
Com_1869_neg	N-Propionylglycine	C5 H9 N O3	131.058	1.254	176.056	1.66007e+08	2.28674e+08	1.28921e+08	1.09701e+08	1.89977e+08	1.76153e+08	1.50014e+08	1.11551	0.157705	0.643601	0.583333	0.783519
Com_188_neg	5-Hydroxyindole-3-acetic acid	C10 H9 N O3	191.058	5.571	190.051	1.91381e+08	2.7846e+08	2.3977e+08	2.54886e+08	1.52375e+08	1.92061e+08	2.29892e+08	1.14102	0.190321	0.417898	0.666667	0.375597
Com_18981_neg	Scopolamine HBr trihydrate	C17 H28 Br N O7	437.105	5.273	436.098	313766	388728	442505	413330	413902	345162	504973	0.910156	-0.135814	0.494533	0.666667	0.256645
Com_1911_neg	LPC 20:5	C28 H48 N O7 P	587.323	8.771	586.317	2.91112e+07	5.97113e+06	6.06532e+06	1.10649e+07	8.04537e+06	8.2365e+06	1.68578e+07	1.24113	0.311651	0.953905	0.666667	0.0483488
Com_1914_neg	PC (14:0/18:2)	C40 H76 N O8 P	775.538	11.7	774.531	7.05796e+07	7.39571e+07	1.41047e+08	2.06954e+08	5.52498e+06	3.6817e+07	2.02089e+06	1.51513	0.599442	0.203345	0.75	1.96323
Com_1917_neg	4-Methylcatechol	C7 H8 O2	124.053	4.929	123.045	7.52955e+07	2.21248e+08	6.94567e+07	1.38231e+08	1.62886e+08	1.97719e+08	1.83679e+08	0.715001	-0.483982	0.329119	0.666667	0.710461
Com_1931_neg	4-Hydroxy-2-Oxoglutaric Acid	C5 H6 O6	162.017	1.392	161.009	9.12622e+07	1.28986e+08	7.52663e+07	6.7369e+07	9.21304e+07	8.23316e+07	9.51597e+07	1.16923	0.225557	0.484732	0.583333	0.977227
Com_1957_neg	9-[(2-hydroxyethoxy)methyl]-1,9-dihydro-6H-purin-6-one	C8 H10 N4 O3	210.074	1.392	209.067	1.11847e+08	1.8653e+08	2.18702e+08	1.15114e+08	1.01726e+08	1.49564e+08	1.96772e+08	1.2242	0.291836	0.475887	0.666667	1.32883
Com_196_neg	Ascorbic acid	C6 H8 O6	176.032	1.39	175.025	2.0658e+09	2.73474e+09	2.34678e+08	2.08385e+09	1.59558e+09	5.09682e+08	4.24627e+08	1.45514	0.541158	0.852661	0.583333	0.695499
Com_1961_neg	Indole-3-lactic acid	C11 H11 N O3	205.074	5.605	204.067	4.46224e+07	1.10143e+08	2.1832e+08	7.26586e+07	3.55951e+07	6.28319e+07	5.28811e+07	2.22107	1.15126	0.298284	0.75	1.9579
Com_1973_neg	Isoferulic acid	C10 H10 O4	194.058	5.99	193.051	2.91783e+06	1.9339e+06	2.06717e+06	7.43807e+06	2.64735e+06	2.61483e+06	3.74553e+06	0.560947	-0.834064	0.140492	0.833333	0.564638
Com_19760_neg	Uridine-5-diphosphoacetylglucosamine	C17 H27 N3 O17 P2	607.093	3.413	652.091	327384	319131	2.43714e+06	515288	283375	379421	837191	2.04019	1.0287	0.696855	0.5	1.13855
Com_1978_neg	L-lysine	C6 H14 N2 O2	146.106	1.18	145.098	1.1113e+08	9.25147e+07	1.52702e+08	1.44677e+08	1.47374e+08	1.35837e+08	9.61965e+07	0.906587	-0.141482	0.584559	0.583333	0.698406
Com_1979_neg	1-(2,4-diphenyl-2,3-dihydro-1H-1,5-benzodiazepin-1-yl)propan-1-one	C24 H22 N2 O	354.171	10.685	353.164	8.39834e+07	5.55905e+07	1.72616e+08	4.9167e+07	4.02229e+07	9.55373e+07	8.59386e+07	1.53675	0.619884	0.391161	0.666667	0.82187
Com_198_neg	2-(Formylamino)Benzoic Acid	C8 H7 N O3	165.043	5.734	164.036	2.58384e+08	3.47622e+08	1.06761e+08	2.18558e+08	1.79169e+08	2.1566e+08	1.71118e+08	1.21141	0.276685	0.832569	0.666667	0.280193
Com_19847_neg	NADH	C21 H29 N7 O14 P2	665.127	2.362	664.119	73477.6	404864	138556	149518	106966	2.60728e+06	102180	0.277325	-1.85035	0.636744	0.416667	0.841602
Com_1990_neg	3-[(methoxycarbonyl)amino]-2,2,3-trimethylbutanoic acid	C9 H17 N O4	203.116	5.721	202.109	1.2656e+07	3.51436e+07	2.12117e+07	1.84484e+07	1.22084e+07	1.92475e+07	1.45506e+07	1.42759	0.513582	0.43773	0.75	0.615255
Com_19917_neg	Homocysteic acid	C4 H9 N O5 S	183.02	1.492	182.013	1.09142e+06	1.16078e+06	1.22649e+06	1.12304e+06	1.52623e+06	1.12948e+06	1.25178e+06	0.922019	-0.117132	0.398688	0.666667	0.762073
Com_1992_neg	AICA ribonucleotide	C9 H15 N4 O8 P	338.064	5.344	337.057	4.64102e+06	5.2256e+06	7.18343e+06	1.50853e+07	8.06576e+06	1.23611e+07	3.99346e+07	0.301317	-1.73064	0.0491824	1	1.3831
Com_2_neg	Citric acid	C6 H8 O7	192.027	2	191.02	8.77481e+10	8.88608e+10	9.547e+10	1.2757e+11	9.81542e+10	9.93465e+10	1.082e+11	0.837288	-0.256204	0.0583994	1	0.917899
Com_202_neg	Pyrithioxin	C16 H20 N2 O4 S2	368.088	5.672	349.07	6.9091e+07	8.56784e+07	1.7919e+07	1.3831e+08	7.60496e+07	8.48013e+07	2.64952e+09	0.0780861	-3.67879	0.179193	0.833333	1.8171
Com_2034_neg	(R)-3-Hydroxy myristic acid	C14 H28 O3	198.198	8.913	197.191	3.41754e+07	3.80112e+07	4.23197e+07	3.57008e+07	2.75348e+07	4.53037e+07	4.32679e+07	1.00572	0.00822455	0.881463	0.583333	0.170529
Com_206_neg	Glycerol 3-phosphate	C3 H9 O6 P	172.014	1.286	171.007	1.12954e+08	5.1788e+07	2.4255e+09	1.31117e+08	2.69171e+08	3.79399e+08	2.38687e+08	3.39135	1.76186	0.989256	0.666667	0.562908
Com_20603_neg	Tris(2-carboxyethyl)phosphine	C9 H16 Cl O6 P	286.036	3.25	285.029	858646	1.78741e+06	1.78469e+06	432845	1.59759e+06	1.56019e+06	2.01963e+06	1.05301	0.0745223	0.753999	0.583333	0.621749
Com_2063_neg	LysoPE 18:2	C23 H44 N O7 P	477.286	8.304	476.279	1.30879e+07	1.31069e+07	7.54182e+07	1.64178e+07	5.29801e+07	3.2449e+07	4.07446e+07	0.950155	-0.0737652	0.639607	0.666667	0.743236
Com_20632_neg	Thymopentin	C30 H49 N9 O9	679.363	10.04	678.356	1.27547e+06	402802	1.6689e+06	449182	528720	708310	771455	1.81591	0.860695	0.40467	0.666667	1.4844
Com_20669_neg	3-amino-1H-pyrazolo[4,3-c]pyridine-4,6-diol	C6 H6 N4 O2	166.049	4.776	165.042	362915	709085	1.875e+06	292098	297502	70871.9	378676	3.78131	1.91889	0.101889	0.916667	2.54117
Com_2067_neg	Genistein	C15 H10 O5	270.053	8.084	269.046	887959	558746	666182	1.18401e+06	674391	669223	648639	0.886947	-0.17308	0.621792	0.666667	0.129261
Com_2081_neg	Dl-3,4-Dihydroxymandelic Acid	C8 H8 O5	184.037	5.321	183.03	3.97976e+07	5.2766e+07	2.01025e+08	1.03039e+07	2.36447e+07	2.42896e+07	7.51137e+07	2.93547	1.55359	0.168734	0.833333	2.64007
Com_21_neg	LPE 18:2	C23 H44 N O7 P	477.286	9.265	476.278	5.43004e+09	4.30854e+09	7.61014e+09	4.77788e+09	4.53442e+09	7.65985e+09	7.49422e+09	0.945446	-0.0809336	0.81446	0.583333	0.246701
Com_2112_neg	4-Hydroxybutyric acid (GHB)	C4 H8 O3	104.047	3.454	103.04	1.21518e+07	1.13992e+07	1.74703e+07	1.62546e+07	1.59251e+07	1.81618e+07	1.84056e+07	0.795598	-0.329889	0.200608	0.833333	0.588432
Com_2113_neg	Rotenone	C23 H22 O6	394.14	7.34	393.132	2.28966e+06	4.97338e+06	1.1375e+06	8.92215e+06	4.5422e+06	3.05062e+06	2.08862e+08	0.0496976	-4.33068	0.182596	0.833333	2.22023
Com_21141_neg	3',5'-Cyclic dAMP	C10 H12 N5 O5 P	313.053	4.011	312.045	340243	480442	317553	338095	306072	350434	360233	1.12017	0.163723	0.527048	0.416667	0.35849
Com_21153_neg	Methyl-2-hydroxyisobutyric acid	C5 H10 O3	118.052	4.693	117.044	295935	367270	506769	512709	697288	672644	813760	0.578536	-0.789521	0.046099	1	2.62278
Com_21179_neg	Reduced glutathione	C10 H17 N3 O6 S	325.101	3.126	306.084	250458	291183	312674	290020	322083	294796	328448	0.92208	-0.117037	0.333029	0.75	0.350105
Com_2118_neg	Xylitol	C5 H12 O5	152.068	1.333	151.061	2.95882e+07	1.94608e+08	9.75597e+07	2.51934e+07	5.90013e+07	7.39128e+07	2.04464e+08	1.18324	0.242741	0.807795	0.583333	0.577292
Com_21190_neg	Kynurenic acid O-hexside	C16 H17 N O8	351.095	5.784	350.088	75360.6	85183.3	95781.1	80499.2	85560.6	81917.5	116449	0.937821	-0.0926152	0.628725	0.416667	0.145809
Com_21357_neg	N-acetyl-D-glucosamine	C8 H15 N O6	221.09	2.343	266.089	1.59586e+06	600221	370905	199081	272182	820425	404367	2.01801	1.01293	0.280773	0.75	2.18163
Com_216_neg	5-Dehydroquinic acid	C7 H10 O6	190.048	4.892	189.041	2.64024e+07	2.96221e+08	3.90671e+08	2.16126e+08	8.10746e+07	1.21944e+08	1.9312e+08	1.55335	0.635379	0.985456	0.666667	0.277814
Com_2169_neg	2,5-Dihydroxybenzaldehyde	C7 H6 O3	138.032	4.685	137.025	5.40281e+07	6.93505e+07	1.02127e+08	5.68665e+07	7.80647e+07	5.57969e+07	6.99048e+07	1.15363	0.206184	0.603184	0.5	0.744834
Com_217_neg	Mesaconic acid	C5 H6 O4	130.027	1.36	129.019	2.04969e+09	2.50777e+09	4.65702e+08	2.06204e+09	1.53651e+09	3.96899e+08	2.6864e+08	1.57068	0.651393	0.477684	0.75	1.40718
Com_219_neg	Guanosine 5'-diphospho-D-mannose	C16 H25 N5 O16 P2	605.079	1.472	604.072	1.19759e+08	7.7305e+08	2.00531e+07	5.39849e+08	7.25422e+08	6.40907e+08	2.96179e+08	0.552657	-0.855543	0.302374	0.666667	1.97962
Com_2211_neg	1-(4-fluorophenyl)-2-(4-methoxyphenyl)-4-(2-naphthyl)butane-1,4-dione	C27 H21 F O3	412.15	6.083	411.143	4.18914e+06	1.48236e+07	5.38342e+06	3.22251e+07	3.50982e+07	5.25078e+06	1.95723e+08	0.121239	-3.04407	0.129648	0.833333	2.53928
Com_22199_neg	5-Aminopentanoate	C5 H11 N O2	117.077	10.736	279.152	322182	242178	190553	288104	241596	211740	201291	1.0677	0.0945009	0.780115	0.583333	0.269752
Com_2236_neg	Guanosine monophosphate (GMP)	C10 H14 N5 O8 P	363.058	1.747	362.051	9.35687e+07	1.79718e+08	3.02659e+07	1.31231e+08	1.43022e+08	1.22357e+08	1.07875e+08	0.802277	-0.317827	0.477113	0.666667	1.99876
Com_2247_neg	Taurocholic acid sodium salt hydrate	C26 H45 N Na O7 S	538.279	6.035	537.272	4.54542e+06	5.57567e+06	5.00944e+06	1.2552e+07	5.06821e+06	6.13456e+06	1.00126e+07	0.597441	-0.743132	0.117781	0.916667	0.554494
Com_22581_neg	UDP-D-glucuronate	C15 H22 N2 O18 P2	580.035	3.34	579.027	201244	150186	372296	267810	764108	231221	418483	0.573832	-0.8013	0.234404	0.833333	1.40548
Com_22582_neg	(3-Methoxy-4-hydroxyphenyl)ethylene glycol sulfate	C9 H12 O7 S	264.031	2.871	263.023	34383.8	45648	44161.8	45547.1	42258.6	44543	46642.1	0.925139	-0.112258	0.444513	0.666667	0.189064
Com_2264_neg	6-Ketoprostaglandin F1α	C20 H34 O6	370.236	7.131	369.229	460349	427562	442192	2.72267e+06	535913	488148	1.02402e+06	0.371739	-1.42764	0.160425	1	0.564216
Com_227_neg	LPG 15:0	C21 H43 O9 P	470.265	7.659	469.258	1.0388e+09	1.19422e+09	3.46911e+07	1.72901e+09	7.09506e+07	1.02715e+09	3.59366e+07	1.05608	0.0787249	0.850524	0.5	0.332777
Com_228_neg	N-Acetyl-α-D-glucosamine 1-phosphate	C8 H16 N O9 P	301.056	1.314	300.049	1.31265e+09	9.64283e+08	9.07939e+08	2.26507e+09	2.0196e+09	1.67535e+09	1.58666e+09	0.562697	-0.82957	0.0154067	1	2.18196
Com_2283_neg	O-Phosphorylethanolamine	C2 H8 N O4 P	141.019	1.253	140.012	8.52522e+07	5.90618e+07	1.2003e+08	4.48088e+07	1.11582e+08	8.58073e+07	6.81418e+07	1.13572	0.183606	0.642552	0.583333	0.790468
Com_2293_neg	11(E)-Eicosenoic Acid	C20 H38 O2	310.287	10.533	309.28	3.69747e+06	2.43959e+06	6.70258e+06	1.52899e+06	3.42698e+06	2.65585e+06	1.49925e+06	1.87898	0.909949	0.168093	0.833333	0.660881
Com_23_neg	Arachidonic acid	C20 H32 O2	304.24	10.209	303.233	1.14762e+09	5.91692e+08	9.95872e+08	4.54323e+08	2.22004e+08	4.49694e+08	5.89051e+08	2.12639	1.08841	0.0456398	1	1.01811
Com_2309_neg	6-methyl-2-oxo-4,6-diphenyl-1,2,5,6-tetrahydropyridine-3-carbonitrile	C19 H16 N2 O	288.121	5.104	287.114	8.43209e+06	2.38561e+07	1.27781e+07	3.12515e+07	2.70374e+07	2.27778e+07	1.85892e+07	0.602958	-0.72987	0.185731	0.833333	1.08727
Com_2312_neg	Xanthosine	C10 H12 N4 O6	284.076	4.465	283.069	1.44425e+06	3.74902e+06	4.00905e+06	1.69621e+07	1.71928e+06	4.47978e+06	5.89963e+06	0.42221	-1.24397	0.319921	0.833333	0.934766
Com_2315_neg	Tetradecanedioic acid	C14 H26 O4	258.183	7.304	257.176	2.46764e+07	4.25682e+07	3.70572e+07	3.05249e+07	3.50538e+07	3.06194e+07	3.79331e+07	1.03681	0.0521574	0.937553	0.583333	0.0653024
Com_232_neg	2-Oxobutyric acid	C4 H6 O3	102.032	1.831	101.025	7.14338e+08	1.24953e+09	4.26613e+08	1.71071e+08	6.18396e+08	3.02438e+08	5.7481e+08	1.91233	0.935331	0.181672	0.833333	1.91949
Com_2342_neg	5,5-Dimethylhydantoin	C5 H8 N2 O2	128.059	1.245	127.051	1.24226e+08	6.15736e+07	7.86274e+07	9.93825e+07	1.9647e+08	1.37538e+08	1.28849e+08	0.62708	-0.673278	0.130952	0.916667	3.08399
Com_2357_neg	alpha-Benzylsuccinic acid	C11 H12 O4	208.073	5.683	207.066	2.30388e+06	4.21697e+06	3.8271e+06	1.29342e+07	4.17854e+06	3.53352e+06	3.71153e+06	0.566441	-0.820003	0.284908	0.583333	0.571319
Com_2365_neg	Oxytetracycline	C22 H24 N2 O9	460.149	5.285	459.142	8.48492e+07	1.65603e+08	1.58119e+08	8.32001e+07	4.18552e+07	7.08969e+07	9.15588e+07	1.89475	0.92201	0.078964	0.916667	0.562552
Com_238_neg	LPE 17:1	C22 H44 N O7 P	465.286	9.189	464.279	3.11938e+08	1.41483e+08	3.67933e+08	2.97274e+08	3.27413e+08	3.41869e+08	2.3875e+08	0.908598	-0.138286	0.637777	0.5	0.415654
Com_2381_neg	LPS 16:0	C22 H44 N O9 P	497.276	9.194	496.269	1.12969e+08	1.26902e+08	1.66797e+08	1.48514e+08	1.13992e+08	4.43791e+07	1.41416e+08	1.20951	0.274422	0.417761	0.416667	1.25529
Com_2382_neg	N-Acetylalanine	C5 H9 N O3	131.058	2.673	130.051	4.4245e+07	3.85482e+07	4.46869e+07	4.13781e+07	5.64934e+07	4.9796e+07	4.3569e+07	0.888812	-0.17005	0.242382	0.666667	0.505298
Com_239_neg	LPI 16:1	C25 H47 O12 P	570.281	6.638	569.275	1.32598e+09	9.33352e+08	5.25724e+08	1.89852e+09	1.03656e+09	1.34496e+09	9.00576e+08	0.71679	-0.480378	0.326621	0.75	1.24812
Com_2395_neg	3-Hydroxy-3-methylglutaric acid	C6 H10 O5	162.053	4.956	161.046	3.48816e+07	1.03588e+08	1.27506e+08	9.25434e+07	9.87777e+07	1.60219e+08	9.39056e+07	0.796134	-0.328916	0.494736	0.5	1.51965
Com_2407_neg	2-oxo-2H-chromene-3-carboxylic acid	C10 H6 O4	190.027	5.978	189.02	2.04429e+06	2.43664e+06	2.63782e+07	6.8575e+06	2.32753e+06	1.01076e+07	1.0408e+07	1.38534	0.470242	0.815227	0.583333	0.675365
Com_2416_neg	3-Pyridylacetic acid	C7 H7 N O2	137.048	5.736	136.041	1.13468e+07	1.52257e+07	1.05684e+07	1.20457e+07	1.23016e+07	1.10899e+07	1.11649e+07	1.06264	0.0876492	0.70764	0.5	0.12924
Com_242_neg	acetyl phosphate	C2 H5 O5 P	139.988	1.309	184.986	1.03675e+09	1.64019e+09	1.87152e+09	1.56068e+09	2.71994e+09	1.72885e+09	2.15875e+09	0.742465	-0.429604	0.237486	0.75	0.334029
Com_2435_neg	Genipin	C11 H14 O5	208.074	5.778	207.066	824069	782239	1.13841e+06	1.18594e+07	1.19101e+06	1.38743e+06	3.84432e+06	0.200175	-2.32067	0.110326	1	1.12767
Com_2437_neg	Roquefortine C	C22 H23 N5 O2	389.18	5.295	388.173	8.42371e+06	1.79223e+07	2.95332e+07	2.08602e+07	2.96865e+07	3.89099e+07	1.88174e+07	0.688121	-0.539266	0.342791	0.833333	1.00384
Com_2448_neg	3-O-Feruloylquinic acid	C17 H20 O9	368.111	5.117	367.103	3.25284e+06	5.80152e+06	5.20061e+06	1.73808e+07	5.30311e+06	1.22499e+07	2.14847e+07	0.336886	-1.56967	0.0419794	0.916667	1.30242
Com_245_neg	Sulfoacetic acid	C2 H4 O5 S	139.978	1.358	138.971	2.31813e+07	4.11941e+07	3.01744e+07	4.0015e+07	2.93615e+07	4.07918e+07	3.79865e+07	0.85091	-0.232922	0.399132	0.583333	0.258221
Com_2465_neg	D-Ribose-1-phosphate	C5 H11 O8 P	230.019	1.453	229.012	1.2596e+08	1.56119e+08	1.31918e+08	1.09201e+08	1.26643e+08	1.13278e+08	1.23072e+08	1.16901	0.225282	0.125425	0.916667	1.6891
Com_2481_neg	gamma-Nonanolactone	C9 H16 O2	156.115	5.953	155.108	2.47101e+07	1.73798e+07	1.19448e+07	1.28404e+07	1.20947e+07	1.03263e+07	1.41297e+07	1.45869	0.544672	0.241184	0.75	0.597301
Com_2504_neg	O-Acetyl-L-homoserine	C6 H11 N O4	161.069	1.369	160.062	7.25934e+07	1.53927e+08	1.25386e+08	2.96205e+07	1.21902e+08	8.61713e+07	8.59857e+07	1.44961	0.53566	0.297887	0.75	1.38528
Com_2510_neg	Lysopc 16:2 (2N Isomer)	C24 H46 N O7 P	491.301	8.697	490.294	6.7547e+06	4.04247e+06	1.52485e+07	5.95881e+06	1.08621e+07	1.21237e+07	1.1026e+07	0.868827	-0.202859	0.588955	0.583333	0.468273
Com_252_neg	D-(-)-Fructose	C6 H12 O6	180.064	1.24	179.056	2.37105e+09	1.77682e+09	1.84791e+09	1.30462e+09	2.34189e+09	2.00566e+09	1.67831e+09	1.09057	0.125078	0.541555	0.666667	0.695644
Com_2521_neg	FAHFA (16:0/18:2)	C34 H62 O4	534.463	10.688	533.456	7.82839e+07	4.80635e+07	1.54347e+08	3.70644e+07	1.71543e+07	1.04654e+08	7.60064e+07	1.59342	0.672123	0.331734	0.75	1.97158
Com_2532_neg	4-Methylvaleric Acid	C6 H12 O2	116.084	5.481	115.077	4.66897e+06	4.9233e+06	9.39042e+06	1.23096e+07	6.34542e+06	1.14057e+07	1.13967e+07	0.610512	-0.711909	0.136043	0.916667	0.786829
Com_2544_neg	5-(1H-indol-3-yl)-3-methylpenta-2,4-dienoic acid	C14 H13 N O2	227.097	4.989	226.089	2.49414e+07	2.90355e+07	5.04687e+07	2.03805e+07	2.30259e+07	3.66652e+07	1.6731e+07	1.43861	0.524671	0.253494	0.833333	0.98945
Com_2564_neg	Sedoheptulose 1,7-bisphosphate	C7 H16 O13 P2	370.007	1.482	368.999	3.48407e+07	3.04044e+07	1.49538e+08	4.63383e+07	2.37305e+07	2.10783e+07	6.62651e+07	1.81928	0.863371	0.509045	0.333333	0.558133
Com_257_neg	Lysope 18:1	C23 H46 N O7 P	479.302	8.805	478.295	6.81611e+08	7.32797e+08	2.14691e+09	6.14244e+08	1.49866e+09	1.43495e+09	1.02379e+09	1.03867	0.0547339	0.90941	0.5	0.358691
Com_2590_neg	2-Hydroxyphenylacetic acid	C8 H8 O3	152.048	5.614	151.04	1.0791e+07	1.0703e+07	1.14773e+07	1.21629e+07	1.56235e+07	1.25721e+07	1.39385e+07	0.809653	-0.304625	0.0287124	1	0.470994
Com_2615_neg	Tetracycline	C22 H24 N2 O8	444.153	5.299	443.146	477842	540545	673708	1.51475e+06	633458	795155	1.09764e+06	0.558309	-0.840864	0.0609925	0.916667	0.459837
Com_2625_neg	3-Hydroxydecanoic acid	C10 H20 O3	188.141	6.192	187.134	2.13546e+07	2.30111e+07	4.4886e+07	2.01353e+07	2.64468e+07	3.24067e+07	2.12981e+07	1.18662	0.246856	0.652756	0.333333	0.368528
Com_2626_neg	2-Hydroxy-2-methylbutanoic acid	C5 H10 O3	118.063	5.259	117.056	5.0632e+07	3.79078e+07	6.78606e+07	3.35957e+07	2.4293e+07	3.50369e+07	2.44572e+07	1.77653	0.829061	0.0556265	1	1.68084
Com_2630_neg	LPS 15:0	C21 H42 N O9 P	483.26	11.736	482.253	1.02231e+07	3.31767e+06	1.97368e+07	8.11722e+06	1.66879e+07	1.56313e+07	1.33961e+07	0.824224	-0.278891	0.533756	0.583333	0.770859
Com_2633_neg	LPS 17:2	C23 H42 N O9 P	507.26	11.249	506.253	6.38318e+06	4.85373e+06	1.55728e+07	5.79831e+06	9.80207e+06	9.32559e+06	1.18377e+07	0.972327	-0.0404869	0.765052	0.583333	0.265247
Com_2654_neg	2'-O-Methyladenosine	C11 H15 N5 O4	281.111	1.274	280.104	7.16031e+07	5.24261e+07	7.39053e+07	4.94995e+07	7.38923e+07	8.22113e+07	6.55064e+07	0.973455	-0.0388143	0.896499	0.5	0.152266
Com_2660_neg	3-Hydroxyanthranilic acid	C7 H7 N O3	153.043	6.217	152.035	3.36614e+06	5.40595e+06	3.49154e+06	4.93019e+06	5.48545e+06	4.11794e+06	6.599e+06	0.773758	-0.370046	0.223675	0.833333	0.382611
Com_2677_neg	(㊣)13-HODE	C18 H32 O3	296.236	9.497	295.228	1.41213e+08	1.25125e+08	1.1492e+08	1.30221e+08	9.00189e+07	8.76589e+07	1.37545e+08	1.14121	0.190565	0.319977	0.666667	0.450106
Com_2679_neg	D-Proline	C5 H9 N O2	115.063	1.393	114.056	4.51241e+07	1.35132e+08	1.41187e+08	7.54994e+07	6.29234e+07	5.61492e+07	7.20489e+07	1.60749	0.684808	0.434677	0.666667	1.83802
Com_268_neg	Taurine	C2 H7 N O3 S	125.015	1.255	124.007	9.80458e+08	1.53141e+09	8.48747e+08	7.54905e+08	9.60308e+08	1.29898e+09	6.70298e+08	1.21613	0.282298	0.43926	0.75	0.835913
Com_2691_neg	8-Hydroxyguanosine	C10 H13 N5 O6	299.087	2.333	298.079	2.44179e+07	6.45543e+07	7.91604e+07	2.10458e+07	2.88958e+07	4.49101e+07	1.48514e+08	0.921152	-0.118489	0.855642	0.583333	0.112129
Com_2707_neg	Naringenin	C15 H12 O5	272.069	7.161	271.061	860110	575491	526181	2.79783e+06	1.16222e+06	592629	586911	0.508934	-0.974449	0.297012	0.833333	0.451749
Com_2739_neg	LPC 19:2	C27 H52 N O7 P	579.354	9.534	578.347	6.11183e+06	2.67913e+06	7.44785e+06	2.43039e+06	3.61031e+06	4.91457e+06	6.34235e+06	1.25172	0.323909	0.627372	0.666667	0.273709
Com_2745_neg	5-[(Benzoyloxy)methyl]-4,5,6-trihydroxy-2-cyclohexen-1-yl benzoate	C21 H20 O7	384.119	5.43	383.112	8.12707e+07	4.06787e+07	4.42056e+07	2.07279e+07	2.44263e+07	2.2641e+07	1.44719e+08	1.04247	0.0600089	0.49579	0.75	0.938527
Com_2746_neg	N7-Methylguanosine	C11 H17 N5 O5	299.122	1.247	298.114	1.1418e+08	5.24744e+07	4.35634e+07	3.52567e+07	1.20156e+08	1.10451e+08	6.44205e+07	0.848635	-0.236783	0.733355	0.583333	0.760838
Com_277_neg	LPC 18:0	C26 H54 N O7 P	569.371	10.566	568.364	5.82837e+08	4.73783e+08	9.03435e+08	3.14677e+08	5.25814e+08	1.06421e+09	6.82314e+08	1.0102	0.0146408	0.841491	0.5	0.226079
Com_2772_neg	Ferulic acid	C10 H10 O4	194.058	5.816	193.051	4.68757e+06	3.90563e+06	5.11902e+06	8.30997e+06	5.8458e+06	5.17086e+06	8.07813e+06	0.667145	-0.583928	0.0420495	1	0.543142
Com_2784_neg	Orotidine	C10 H12 N2 O8	288.059	1.395	287.053	8.7042e+06	1.6351e+07	3.00361e+07	4.30111e+07	1.68132e+07	1.02936e+07	8.19132e+06	0.938013	-0.0923201	0.952328	0.5	0.385987
Com_2811_neg	Hesperetin	C16 H14 O6	151.04	5.509	150.032	930921	772552	718326	1.52993e+06	1.04333e+06	787899	1.25099e+06	0.700122	-0.514323	0.0992675	0.916667	0.315603
Com_282_neg	Azelaic acid	C9 H16 O4	188.105	5.878	187.098	3.89422e+08	3.36058e+08	4.53223e+08	4.18488e+08	3.32127e+08	3.65739e+08	4.05381e+08	1.03277	0.04652	0.791379	0.583333	0.171442
Com_2823_neg	(㊣)9(10)-DiHOME	C18 H34 O4	296.235	10.307	295.228	2.61007e+07	1.70612e+07	7.07468e+07	2.81792e+07	2.03387e+07	2.60308e+07	2.10524e+07	1.58867	0.667817	0.566721	0.583333	0.826543
Com_2865_neg	2-Amino-3-(4-hydroxy-3-methoxyphenyl)propanoic acid	C10 H13 N O4	211.085	3.999	210.078	8.35505e+06	7.7065e+07	2.48164e+07	2.28308e+07	5.49768e+06	3.30422e+07	5.32784e+07	1.28202	0.358415	0.861446	0.416667	0.324696
Com_2888_neg	LPG 18:3	C24 H43 O9 P	506.265	6.557	505.258	3.38922e+07	3.26676e+07	9.74105e+06	1.45435e+07	6.41459e+06	2.59435e+07	7.21856e+06	1.87979	0.910571	0.27698	0.833333	1.01179
Com_2894_neg	L-Tyrosinemethylester	C10 H13 N O3	195.09	4.964	194.082	1.289e+08	1.01013e+08	1.02446e+08	9.54573e+07	5.62436e+07	2.60354e+07	1.34213e+08	1.42057	0.506465	0.246755	0.75	0.629401
Com_29_neg	LPC 18:1	C26 H52 N O7 P	567.354	9.901	566.346	1.20825e+10	1.12594e+10	1.6075e+10	9.20934e+09	1.36359e+10	1.7832e+10	1.40976e+10	0.959491	-0.0596594	0.885222	0.583333	0.194033
Com_2914_neg	6-Methoxy-2-naphthoic acid	C12 H10 O3	202.063	6.541	201.056	1.12676e+06	883996	740302	1.91313e+06	921768	744449	1.06072e+06	0.790523	-0.339121	0.472668	0.666667	0.262653
Com_293_neg	7-Hydroxy-3,4-dihydrocarbostyril	C9 H9 N O2	163.064	5.301	162.056	1.48375e+08	3.49645e+08	1.9307e+09	3.03548e+08	1.74008e+08	2.51259e+08	4.74174e+08	2.69187	1.42861	0.580396	0.583333	1.42505
Com_2942_neg	5α-Dihydrotestosterone	C19 H30 O2	290.225	9.785	289.218	1.29341e+07	7.72488e+06	2.82239e+07	7.29271e+06	7.61133e+06	4.28059e+06	1.0925e+07	2.16466	1.11414	0.203666	0.916667	1.37011
Com_2948_neg	5,6-dihydroxyindole	C8 H7 N O2	149.048	5.398	148.041	7.10675e+06	9.78874e+06	8.63575e+06	1.71892e+07	8.15509e+06	1.28645e+07	1.11262e+07	0.690011	-0.53531	0.120076	0.833333	0.647521
Com_2970_neg	LPC 20:3	C28 H52 N O7 P	591.354	9.337	590.347	3.47385e+07	1.59068e+07	1.22611e+08	1.89244e+07	1.32826e+07	9.94042e+06	7.15688e+06	4.68535	2.22816	0.157826	0.916667	3.11459
Com_2992_neg	MAG (18:4)	C21 H34 O4	350.246	10.203	349.239	7.43822e+06	5.07054e+06	6.62943e+06	3.23595e+06	779842	3.24438e+06	4.45566e+06	2.17804	1.12303	0.0908893	1	1.242
Com_2995_neg	N6-Methyladenine	C6 H7 N5	149.069	1.244	148.062	8.0412e+07	9.32061e+07	6.01188e+07	4.34475e+07	1.13776e+08	1.24008e+08	7.64792e+07	0.871235	-0.198867	0.791283	0.583333	0.736918
Com_3_neg	LPI 18:2	C27 H49 O12 P	596.297	8.281	595.289	8.13357e+10	1.02506e+11	1.78778e+09	1.20312e+11	1.72955e+09	5.71647e+10	2.35564e+09	1.3632	0.446997	0.723611	0.583333	0.58399
Com_301_neg	5-Phenyl-N-(4-(trifluoromethyl)phenyl)oxazol-2-amine	C16 H11 F3 N2 O	304.08	5.055	303.072	1.04145e+08	1.21641e+08	2.02575e+08	6.03279e+07	1.1662e+08	6.0893e+07	1.82505e+08	1.35876	0.442287	0.315007	0.75	0.548949
Com_3021_neg	15-OxoEDE	C20 H34 O3	322.251	7.963	321.244	990905	856895	875686	1.048e+06	1.1141e+06	991339	1.03311e+06	0.867377	-0.20527	0.064723	1	0.148401
Com_3022_neg	Sinapinic acid	C11 H12 O5	224.069	5.551	223.061	744383	615805	1.15227e+06	9.57612e+06	735693	987244	4.34936e+06	0.214075	-2.22381	0.178996	0.75	1.10275
Com_3031_neg	2-{4-[(2-aminophenyl)thio]-3-nitrobenzoyl}benzoic acid	C20 H14 N2 O5 S	394.067	5.514	393.06	2.96574e+06	5.18106e+06	2.97687e+07	3.46899e+06	4.88059e+06	1.01937e+07	8.69274e+07	0.479318	-1.06094	0.733099	0.583333	0.682149
Com_3035_neg	Corchorifatty acid F	C18 H32 O5	328.225	6.579	327.218	2.16715e+07	1.73333e+07	7.46374e+07	2.10027e+07	2.50292e+07	2.57881e+07	3.31882e+07	1.44296	0.529033	0.761261	0.583333	0.567072
Com_3036_neg	AcylGlcADG (12:0-12:0-18:2)	C51 H90 O12	894.642	10.308	893.635	3.63431e+07	2.11849e+07	7.43138e+07	3.08976e+07	2.19505e+07	3.43271e+07	3.57585e+07	1.42995	0.515964	0.578027	0.666667	1.01708
Com_3064_neg	N1-(2,6-dimethylphenyl)-4-aminobenzene-1-sulfonamide	C14 H16 N2 O2 S	276.096	1.39	275.089	2.15719e+07	2.18793e+07	5.39651e+07	1.83304e+07	2.95875e+07	2.61033e+07	2.39454e+07	1.32584	0.406912	0.58797	0.5	0.729876
Com_3066_neg	Val-Ser	C8 H16 N2 O4	204.111	1.382	203.104	6.05446e+07	6.76931e+07	6.7926e+07	5.73312e+07	1.07113e+08	1.18833e+08	9.03981e+07	0.699944	-0.51469	0.137402	0.75	2.52347
Com_309_neg	LPC 16:0	C24 H50 N O7 P	541.339	9.673	540.331	1.46027e+09	1.47378e+09	1.25258e+09	1.65409e+09	8.17529e+08	1.05532e+09	1.31687e+09	1.15244	0.204687	0.34489	0.666667	0.630892
Com_3091_neg	LysoPC 18:0	C26 H54 N O7 P	523.364	10.596	522.357	3.62764e+06	1.19314e+06	7.57719e+06	674246	1.69529e+06	2.24111e+06	1.95498e+06	2.51775	1.33214	0.29511	0.75	0.771091
Com_3100_neg	Nonanoic acid	C9 H18 O2	158.131	6.09	157.123	2.67102e+06	3.02523e+06	2.33426e+06	4.45081e+06	2.31847e+06	2.52833e+06	4.17357e+06	0.794834	-0.331275	0.350961	0.583333	0.223825
Com_3108_neg	19(R)-Hydroxy-prostaglandin E2	C20 H32 O6	350.209	6.35	349.202	889624	659885	1.07465e+06	1.06544e+06	760567	699243	1.02647e+06	0.985122	-0.0216252	0.923607	0.5	0.0916648
Com_3115_neg	11-Deoxy prostaglandin F2β	C20 H34 O4	338.246	8.082	337.239	1.00937e+06	1.2076e+06	1.35735e+06	1.47424e+06	1.50169e+06	1.03953e+06	991600	0.951809	-0.0712553	0.795191	0.583333	0.0563769
Com_3138_neg	N-[3-(tert-butyl)phenyl]thiomorpholine-4-carbothioamide	C15 H22 N2 S2	294.122	4.836	293.115	5.85488e+06	1.81012e+07	1.24462e+07	1.64493e+07	1.29511e+07	1.75516e+07	1.81917e+07	0.745068	-0.424556	0.363854	0.75	0.911399
Com_3167_neg	Valproic acid	C8 H16 O2	144.115	5.878	143.108	2.1623e+07	2.1518e+07	2.23402e+07	2.28656e+07	1.83536e+07	2.12145e+07	2.2408e+07	1.02907	0.0413454	0.569322	0.5	0.117074
Com_3197_neg	5-Hydroxytryptophan	C11 H12 N2 O3	220.085	2.528	219.078	3.77065e+07	1.08668e+08	4.09463e+07	7.25984e+07	4.38271e+07	5.0148e+07	5.32775e+07	1.13605	0.184023	0.957133	0.666667	0.190269
Com_32_neg	α,α-Trehalose	C12 H22 O11	342.116	1.332	341.109	1.6318e+10	9.79042e+09	8.79669e+09	1.48847e+10	1.95553e+10	1.10079e+10	1.2358e+10	0.80511	-0.312742	0.374416	0.75	0.987931
Com_3215_neg	Porphobilinogen	C10 H14 N2 O4	226.096	4.666	225.088	7.52132e+07	1.07871e+08	6.84532e+07	7.61738e+07	6.65962e+07	7.88284e+07	8.58903e+07	1.09072	0.125277	0.669096	0.5	0.166394
Com_322_neg	D-(+)-Galactose	C6 H12 O6	226.069	1.249	225.062	1.86748e+09	1.56301e+09	1.5763e+09	1.13944e+09	1.94835e+09	1.73209e+09	1.50159e+09	1.05604	0.0786633	0.61314	0.416667	0.596499
Com_3250_neg	indole-5,6-quinone	C8 H5 N O2	147.032	5.441	146.025	1.06892e+07	1.00565e+07	1.54988e+07	1.23044e+07	8.73629e+06	8.95599e+06	1.03957e+07	1.19641	0.258713	0.349772	0.75	0.383592
Com_327_neg	2,2-Dimethylsuccinic acid	C6 H10 O4	146.058	5.411	145.051	3.56718e+07	2.23973e+07	4.22969e+07	1.58568e+08	4.10875e+07	6.50708e+07	9.04593e+07	0.376764	-1.40827	0.0497008	0.916667	1.04116
Com_330_neg	Hydroxyglutaric acid	C5 H8 O5	148.037	1.287	147.03	2.4212e+08	2.7626e+08	8.78841e+08	6.38803e+08	1.01855e+09	3.74235e+08	3.89195e+08	0.769568	-0.377879	0.501941	0.75	1.21924
Com_3339_neg	6-Hydroxymelatonin	C13 H16 N2 O3	248.116	5.116	247.109	5.86655e+07	7.72123e+07	1.03605e+08	5.80616e+07	6.72836e+07	5.93735e+07	1.08196e+08	1.09012	0.124482	0.689396	0.583333	0.326571
Com_3348_neg	PG (10:0/18:1)	C34 H65 O10 P	664.436	10.9	663.428	7.55251e+07	4.83849e+07	1.03374e+08	4.46989e+07	4.59673e+07	2.8237e+07	5.43827e+07	1.74882	0.806378	0.116271	0.916667	2.73683
Com_3367_neg	Histamine	C5 H9 N3	111.08	1.229	110.072	7.91349e+07	9.35716e+07	7.98421e+07	9.43047e+07	4.20491e+07	8.21723e+07	9.81809e+07	1.06323	0.0884498	0.624944	0.666667	0.525038
Com_3369_neg	N-Acetylaspartic acid	C6 H9 N O5	175.048	1.677	174.041	9.84104e+06	1.62872e+07	1.63875e+07	1.52404e+07	1.13838e+07	2.09181e+07	1.4859e+07	0.908438	-0.13854	0.660759	0.5	0.280942
Com_3381_neg	Phenylacetaldehyde	C8 H8 O	120.058	2.378	119.05	5.00661e+07	1.00238e+08	6.13829e+07	7.19119e+07	5.92051e+07	1.05449e+08	9.03579e+07	0.863348	-0.211987	0.533506	0.666667	0.870103
Com_340_neg	3-Phosphoglyceric acid	C3 H7 O7 P	185.993	1.313	184.986	4.92416e+08	7.05016e+08	1.17138e+09	1.14197e+09	1.91559e+09	6.75846e+08	1.34746e+09	0.621629	-0.685874	0.221104	0.75	0.482519
Com_3424_neg	(㊣)8(9)-DiHET	C20 H34 O4	338.244	11	337.236	5.36553e+06	2.63e+06	1.25534e+07	3.02646e+06	1.14402e+06	4.52746e+06	3.10905e+06	2.32054	1.21446	0.241373	0.75	0.889997
Com_345_neg	Citraconic acid	C5 H6 O4	130.027	2.204	129.019	7.96859e+08	1.00754e+09	1.11492e+09	1.49148e+09	1.39354e+09	1.35602e+09	1.36574e+09	0.694234	-0.526505	0.0580413	1	0.876854
Com_346_neg	LPI 16:0	C25 H49 O12 P	572.297	11.314	571.29	7.33541e+08	1.01117e+09	4.46298e+08	9.81311e+08	6.35409e+08	1.26173e+09	1.12731e+09	0.729287	-0.455442	0.303244	0.75	0.931445
Com_348_neg	7-Methylxanthine	C6 H6 N4 O2	166.048	1.3	165.041	2.90959e+08	1.24347e+09	9.98626e+08	3.93221e+08	6.88364e+08	8.40276e+08	1.08835e+09	1.12199	0.166054	0.985803	0.583333	0.160621
Com_3482_neg	trans-Cinnamic acid	C9 H8 O2	148.053	5.203	147.045	1.29766e+07	2.12138e+07	2.12864e+07	3.09293e+07	1.61523e+07	2.09297e+07	2.71928e+07	0.776952	-0.364103	0.314513	0.666667	0.793799
Com_351_neg	LPE 20:3	C25 H46 N O7 P	503.302	9.426	502.295	1.61605e+08	7.21488e+07	2.06099e+08	6.68104e+07	1.6238e+08	1.32367e+08	6.71525e+07	1.36799	0.452055	0.485435	0.75	0.494146
Com_3518_neg	FAHFA (18:0/20:2)	C38 H70 O4	590.526	11.599	589.518	1.95153e+07	2.10562e+06	7.4174e+07	2.35927e+06	2.82939e+06	2.49738e+07	9.6857e+06	3.20534	1.68048	0.530943	0.583333	1.18636
Com_3532_neg	N-Acetyl-L-histidine	C8 H11 N3 O3	197.08	1.386	196.073	1.0492e+07	8.47878e+06	1.49749e+07	1.27233e+07	1.06102e+07	1.36587e+07	1.66401e+07	0.843913	-0.244834	0.39835	0.75	0.52701
Com_3556_neg	N-Carbamyl-L-glutamicacid	C6 H10 N2 O5	190.059	1.263	189.052	3.98601e+07	4.94855e+07	6.73324e+07	3.32452e+07	5.4377e+07	1.03558e+08	5.1977e+07	0.859131	-0.219051	0.759408	0.583333	0.46413
Com_3591_neg	Lysopc 18:2	C26 H50 N O7 P	519.333	9.669	518.325	8.85865e+06	1.09879e+07	5.61492e+06	1.78275e+07	1.14618e+07	1.55143e+07	1.2478e+07	0.592663	-0.754717	0.0902921	1	1.28477
Com_362_neg	2-Isopropylmalic acid	C7 H12 O5	176.069	5.418	175.061	8.7143e+07	7.65279e+08	1.32172e+09	4.23874e+08	1.16882e+09	1.67882e+09	9.64206e+08	0.684385	-0.547121	0.465649	0.666667	1.37326
Com_3631_neg	D-Erythrose 4-phosphate	C4 H9 O7 P	200.008	1.296	199.001	5.65891e+07	4.90591e+07	8.69241e+07	8.44324e+07	6.63103e+07	7.11072e+07	7.52065e+07	0.864358	-0.2103	0.424344	0.666667	0.668942
Com_3644_neg	3-Methyladipic acid	C7 H12 O4	160.074	4.832	159.066	2.74334e+07	7.2275e+07	3.55631e+07	3.70271e+07	1.70094e+07	2.47499e+07	2.97684e+07	1.66148	0.732473	0.2546	0.75	1.99614
Com_367_neg	Mevalonic acid	C6 H12 O4	148.074	4.888	147.066	8.45396e+07	9.04632e+07	1.65648e+08	7.45667e+07	1.22948e+08	1.81896e+08	1.35908e+08	0.881399	-0.182132	0.677777	0.583333	0.286213
Com_3670_neg	2-(1H-benzimidazol-2-yl)-3-(1,3-benzodioxol-5-yl)acrylonitrile	C17 H11 N3 O2	289.088	5.125	288.081	4.28169e+06	6.9874e+06	4.79809e+06	833589	4.69336e+06	5.99699e+06	7.36763e+06	1.13399	0.181411	0.523956	0.5	0.563734
Com_37_neg	DL-Malic acid	C4 H6 O5	134.022	1.606	133.014	5.17572e+09	7.49654e+09	1.24911e+10	9.54997e+09	6.46673e+09	1.06406e+10	8.95597e+09	0.942096	-0.0860534	0.723039	0.583333	0.787922
Com_3705_neg	Trehalose 6-phosphate	C12 H23 O14 P	422.083	1.291	421.076	3.56594e+07	4.06965e+07	1.6356e+07	2.0865e+07	4.12417e+07	7.3578e+07	4.66642e+07	0.677909	-0.560836	0.389211	0.833333	0.841464
Com_3707_neg	8-iso-15-keto Prostaglandin E2	C20 H30 O5	332.199	7.454	331.192	1.41632e+06	1.24253e+06	4.7555e+06	1.50498e+06	2.10718e+06	1.8033e+06	1.89142e+06	1.35294	0.436102	0.817553	0.666667	0.227254
Com_371_neg	13(S)-HOTrE	C18 H30 O3	294.22	8.129	293.213	1.40994e+08	1.04581e+08	1.31458e+09	1.04813e+08	8.93935e+07	1.18587e+08	2.91568e+08	3.44199	1.78324	0.482065	0.666667	1.39183
Com_3716_neg	LPE 13:0	C18 H38 N O7 P	411.239	8.096	410.232	1.61745e+07	6.61868e+06	8.86867e+07	1.11979e+07	3.3152e+07	3.3976e+07	2.936e+07	1.38031	0.464992	0.864089	0.583333	0.693142
Com_3726_neg	Royal jelly acid	C10 H18 O3	186.126	6.051	185.118	1.74977e+07	1.83891e+07	1.95532e+07	1.64806e+07	1.77749e+07	1.49528e+07	1.57435e+07	1.13808	0.186598	0.0443818	0.916667	0.390365
Com_3779_neg	Chelidamic acid hydrate	C7 H5 N O5	183.017	4.835	182.01	2.25411e+06	2.1443e+06	2.602e+06	3.44681e+06	2.84278e+06	3.38616e+06	4.42363e+06	0.662007	-0.595082	0.0147443	1	0.574905
Com_378_neg	L-Aspartic acid	C4 H7 N O4	133.038	1.255	132.03	1.76712e+08	1.10609e+08	7.67709e+08	1.23831e+08	1.68735e+08	2.4487e+08	2.05598e+08	1.89319	0.920823	0.648063	0.5	0.847932
Com_3807_neg	Thromoboxane B1	C20 H36 O6	408.228	11.567	407.221	2.22476e+07	2.22981e+07	7.80916e+07	2.93045e+07	7.60483e+07	6.95672e+07	4.64288e+07	0.738727	-0.436886	0.431527	0.666667	1.71886
Com_3846_neg	N-(1-adamantyl)-N'-(2,2-diethoxyethyl)thiourea	C17 H30 N2 O2 S	326.209	7.003	325.202	3.00787e+06	7.04778e+06	1.48755e+07	8.39467e+06	3.5064e+06	7.80166e+06	3.65738e+06	1.423	0.508939	0.681335	0.5	0.646197
Com_3848_neg	5-Hydroxyindole-2-carboxylic acid	C9 H7 N O3	177.043	5.424	176.036	1.98574e+06	1.18798e+06	8.41438e+07	1.60025e+06	1.89486e+06	6.74318e+06	8.12265e+06	6.34082	2.66467	0.758065	0.5	1.09896
Com_3851_neg	Cinnamoylglycine	C11 H11 N O3	205.074	5.717	204.067	4.13878e+06	8.39895e+06	1.46532e+07	6.91793e+06	3.13869e+06	3.69617e+06	4.93061e+06	1.94047	0.956407	0.248683	0.833333	1.0502
Com_3867_neg	Xanthurenic acid	C10 H7 N O4	205.038	5.791	204.03	1.31379e+06	2.15584e+06	1.497e+06	2.51186e+06	2.35459e+06	1.98089e+06	1.92311e+06	0.755055	-0.405347	0.171004	0.833333	0.382461
Com_3885_neg	Prostaglandin D2	C20 H32 O5	334.215	6.787	333.207	1.91457e+06	1.30826e+06	1.47676e+06	1.5717e+06	1.75677e+06	1.42305e+06	1.20014e+06	1.05284	0.0742825	0.745076	0.416667	0.0605901
Com_389_neg	Guanosine	C10 H13 N5 O5	283.092	3.388	282.085	4.78577e+08	4.3713e+08	1.43232e+09	9.37998e+08	1.26012e+08	4.58766e+08	5.04422e+08	1.54435	0.627	0.421476	0.416667	1.76258
Com_3891_neg	N-lactoyl-phenylalanine	C12 H15 N O4	237.1	5.728	236.093	1.17097e+07	5.06804e+07	1.59707e+07	1.47298e+07	1.54503e+07	1.72357e+07	1.58039e+07	1.65267	0.724796	0.578157	0.583333	0.860159
Com_3895_neg	Prostaglandin H2	C20 H32 O5	334.212	8.436	333.205	1.88934e+06	4.39216e+06	2.18546e+07	1.96205e+06	5.33864e+06	4.40656e+06	1.10191e+07	1.65072	0.723094	0.840641	0.583333	0.33323
Com_390_neg	Dimetghyl 4-Hydroxyisophthalate	C10 H10 O5	210.053	5.706	191.035	2.37685e+07	1.92201e+07	1.98061e+07	2.64538e+07	2.28287e+07	2.10425e+07	2.89319e+07	0.843532	-0.245486	0.148931	0.833333	0.223939
Com_3911_neg	15-Keto prostaglandin F2α	C20 H32 O5	352.225	6.843	351.218	1.57902e+06	590349	1.25794e+06	2.14001e+06	918204	1.05518e+06	1.74175e+06	0.780468	-0.357589	0.49971	0.666667	0.319076
Com_3933_neg	2-Hydroxy-2-methyl-3-buten-1-yl beta-D-glucopyranoside	C11 H20 O7	264.121	4.002	263.114	3.95649e+06	6.18365e+06	1.09271e+07	8.93111e+06	395459	1.02364e+07	1.23464e+07	0.880296	-0.18394	0.719586	0.583333	0.595491
Com_394_neg	4-amino-2-(4-chlorophenyl)-6-(methylthio)pyrimidine-5-carbonitrile	C12 H9 Cl N4 S	276.029	1.518	275.022	1.36563e+08	2.6928e+08	5.9704e+08	4.08165e+08	7.72889e+07	4.09732e+08	2.12686e+08	1.20698	0.271398	0.743944	0.416667	0.730024
Com_3945_neg	Dl-2-Amino-3-phosphonopropionic acid	C3 H8 N O5 P	169.014	5.068	168.007	7.75703e+06	1.32061e+07	9.18981e+06	1.38211e+07	8.26225e+06	1.1709e+07	1.36253e+07	0.84787	-0.238085	0.436454	0.75	0.482616
Com_398_neg	Dodecanedioic acid	C12 H22 O4	230.152	6.565	229.145	1.70545e+07	2.73998e+07	1.76672e+07	2.55215e+07	1.93007e+07	1.9426e+07	2.71386e+07	0.906354	-0.141854	0.571721	0.666667	0.112685
Com_3986_neg	19(R)-Hydroxy prostaglandin F1α	C20 H36 O6	372.251	6.261	371.244	604200	583207	836917	1.92665e+06	704224	662012	1.60114e+06	0.551509	-0.858543	0.171636	0.833333	0.491345
Com_3987_neg	4-Methylphenol	C7 H8 O	108.058	5.412	107.05	3.46309e+06	4.00059e+06	5.56046e+06	8.36018e+06	3.40099e+06	3.2262e+06	7.74961e+06	0.763756	-0.388816	0.541139	0.5	0.356088
Com_400_neg	L-Fucose	C6 H12 O5	164.069	5.218	163.062	1.20012e+08	1.35366e+08	2.61235e+08	1.54918e+08	1.50677e+08	2.54022e+08	2.26113e+08	0.876659	-0.189913	0.584652	0.666667	0.452668
Com_401_neg	Scopoletin	C10 H8 O4	192.042	5.725	191.035	1.21033e+07	6.80673e+06	1.20346e+07	1.60491e+07	1.47825e+07	1.26044e+07	1.45732e+07	0.711256	-0.491559	0.18528	1	0.429436
Com_4033_neg	2-Deoxyribose 5-phosphate	C5 H11 O7 P	214.024	1.361	213.017	1.49344e+07	2.2572e+07	7.39807e+07	1.98503e+07	2.43378e+07	3.71883e+07	3.91901e+07	1.23293	0.302087	0.987796	0.583333	0.517521
Com_4053_neg	Pyrogallol	C6 H6 O3	126.032	5.246	125.024	1.28163e+07	1.60502e+07	1.474e+07	2.20773e+07	2.11292e+07	2.58053e+07	2.19047e+07	0.639509	-0.644964	0.00591517	1	1.32269
Com_4076_neg	Hydrocinnamic acid	C9 H10 O2	150.068	6.145	149.061	9.77881e+06	3.83588e+06	6.47086e+06	7.96578e+06	2.29405e+07	1.61991e+07	6.52624e+06	0.499347	-1.00189	0.173835	0.833333	1.18107
Com_4080_neg	N-Acetyl-L-methionine	C7 H13 N O3 S	191.058	5.155	190.051	1.9069e+07	2.47441e+07	2.39242e+07	3.3461e+07	1.72691e+07	2.16888e+07	2.36807e+07	0.939821	-0.089542	0.814537	0.583333	0.310863
Com_4083_neg	12-Hydroxydodecanoic acid	C12 H24 O3	216.173	6.787	215.165	2.24505e+07	2.71528e+07	5.93467e+07	2.40288e+07	3.22487e+07	3.81391e+07	3.27484e+07	1.14235	0.192003	0.878476	0.583333	0.502992
Com_4106_neg	Ureidoisobutyric Acid	C5 H10 N2 O3	146.069	5.011	145.062	4.24691e+06	8.23022e+06	9.2462e+06	1.26381e+07	4.99234e+06	4.63691e+06	1.76649e+07	0.725341	-0.463269	0.630713	0.666667	0.512077
Com_4119_neg	Butylparaben	C11 H14 O3	194.094	6.097	193.087	3.72929e+06	4.54923e+06	2.99138e+06	5.34748e+06	3.83547e+06	4.28245e+06	4.52988e+06	0.835026	-0.260107	0.263964	0.75	0.27703
Com_4130_neg	Adrenosterone	C19 H24 O3	300.173	6.179	299.166	965364	966322	899699	958573	1.07659e+06	1.02707e+06	1.35776e+06	0.854115	-0.227498	0.140518	0.833333	0.160411
Com_414_neg	D-(-)-Mannitol	C6 H14 O6	182.079	1.288	217.048	1.34522e+08	3.50682e+08	5.04861e+08	2.73089e+08	3.08104e+08	7.4237e+08	3.25419e+08	0.800547	-0.320942	0.589128	0.5	0.902987
Com_4155_neg	N-Acetyl-D-tryptophan	C13 H14 N2 O3	246.101	5.602	245.093	1.07345e+07	1.75307e+07	3.35573e+07	2.27963e+07	7.39484e+06	1.03558e+07	1.75714e+07	1.41832	0.504178	0.466367	0.666667	1.10184
Com_4184_neg	Oxaceprol	C7 H11 N O4	173.069	2.4	172.062	3.51611e+07	4.23008e+07	4.97267e+07	3.30415e+07	3.79108e+07	5.51846e+07	4.01256e+07	1.01998	0.0285436	0.856316	0.583333	0.243813
Com_4186_neg	all-cis-4,7,10,13,16-Docosapentaenoic acid	C22 H34 O2	330.256	10.61	329.249	520948	479600	722968	1.08001e+06	570479	1.02722e+06	2.382e+06	0.45418	-1.13866	0.102607	0.916667	0.67259
Com_4192_neg	Resorcinol	C6 H6 O2	110.037	4.692	109.03	3.45864e+07	3.92725e+07	7.3604e+07	2.77316e+07	3.67455e+07	3.46505e+07	3.20515e+07	1.49885	0.583851	0.266789	0.833333	2.64708
Com_4199_neg	SM (d14:2/19:0)	C38 H75 N2 O6 P	732.543	10.555	731.536	3.30381e+07	4.65678e+07	4.21715e+07	6.77009e+07	6.53719e+06	5.47688e+07	3.17542e+06	1.22838	0.296754	0.333601	0.5	1.32462
Com_420_neg	Homovanillic acid	C9 H10 O4	182.058	5.149	181.051	1.8131e+08	1.97764e+08	8.9596e+08	1.99201e+08	1.31411e+08	2.17591e+08	2.13655e+08	2.23145	1.15798	0.414137	0.5	1.42169
Com_421_neg	Diethyloxalpropionate	C9 H14 O5	202.084	5.136	201.077	3.28119e+07	4.85028e+07	7.66013e+07	9.41173e+07	3.51358e+07	7.95462e+07	1.1361e+08	0.653067	-0.614697	0.313939	0.833333	0.6705
Com_4257_neg	FAHFA (16:1/18:3)	C34 H58 O4	530.431	10.029	529.424	1.02365e+07	9.0986e+06	5.18011e+07	3.73885e+06	4.64897e+06	1.335e+07	1.04142e+07	2.94999	1.56071	0.257865	0.666667	1.75461
Com_4268_neg	LPS 19:1	C25 H48 N O9 P	537.306	9.843	536.299	2.69132e+07	6.77754e+06	2.68799e+07	3.41233e+07	3.90378e+07	4.29284e+07	1.02968e+07	0.639001	-0.646109	0.438358	0.833333	1.48212
Com_4274_neg	H-Gly-Pro-OH	C7 H12 N2 O3	172.085	1.397	171.078	8.36175e+06	1.67534e+07	2.40069e+07	3.30243e+06	1.1469e+07	1.90199e+07	6.50357e+06	1.62542	0.700811	0.277438	0.75	1.37415
Com_43_neg	Methylmalonic acid	C4 H6 O4	118.027	2.531	117.019	1.08448e+09	1.7916e+09	1.60171e+09	2.07366e+09	1.55783e+09	1.90175e+09	1.56178e+09	0.841489	-0.248984	0.35037	0.666667	0.43887
Com_432_neg	DL-3,4-Dihydroxyphenyl glycol	C8 H10 O4	170.058	4.83	169.051	1.22369e+07	2.20675e+07	3.1329e+07	4.9059e+07	2.09504e+07	3.78389e+07	5.72229e+07	0.530142	-0.91555	0.13947	0.833333	0.796479
Com_4324_neg	LPS 20:4	C26 H44 N O9 P	545.268	10.888	544.26	3.97995e+07	1.87147e+07	1.12897e+07	2.23721e+07	4.03155e+07	5.12163e+07	3.98156e+07	0.605466	-0.723882	0.242058	0.916667	2.15692
Com_437_neg	gamma-Glutamylleucine	C11 H20 N2 O5	260.137	5.288	259.13	2.74901e+08	3.52377e+08	7.38889e+08	3.15719e+08	2.64455e+08	2.75121e+08	5.0654e+08	1.33757	0.41962	0.531331	0.666667	0.891142
Com_438_neg	LPS 16:1	C22 H42 N O9 P	495.26	11.553	494.253	3.78357e+08	3.57496e+08	1.176e+09	4.93486e+08	1.14e+09	9.56697e+08	6.72714e+08	0.781249	-0.356145	0.466906	0.666667	1.59073
Com_4389_neg	Tridecylic acid	C13 H26 O2	214.193	9.316	213.186	9.79692e+06	8.3424e+06	2.67315e+07	1.1241e+07	8.58293e+06	1.13619e+07	1.15282e+07	1.40066	0.486105	0.637436	0.583333	0.721383
Com_440_neg	LPC 16:1	C24 H48 N O7 P	539.324	9.009	538.316	5.17724e+08	9.69943e+08	1.22405e+09	8.09435e+08	4.60454e+08	7.87506e+08	8.44903e+08	1.24578	0.317047	0.568394	0.75	0.857413
Com_443_neg	D-(-)-Lyxose	C5 H10 O5	150.053	1.391	149.046	1.23591e+08	1.08668e+08	5.70681e+08	1.19296e+08	2.29538e+08	7.53648e+08	4.77544e+08	0.677575	-0.561547	0.521808	0.666667	1.23126
Com_446_neg	trans-2-Butene-1,4-dicarboxylic Acid	C6 H8 O4	144.042	5.126	143.035	2.9661e+07	2.68413e+07	4.45166e+07	9.98215e+07	2.89749e+07	3.87221e+07	6.4151e+07	0.581397	-0.782404	0.2132	0.75	0.576155
Com_4471_neg	Docosatrienoic Acid	C22 H38 O2	334.287	11.404	333.28	1.14185e+06	749448	3.36677e+06	483302	587374	812371	764241	2.64828	1.40505	0.21549	0.833333	0.729837
Com_4491_neg	SM (d14:2/18:0)	C37 H73 N2 O6 P	718.526	11.759	717.518	3.32456e+07	6.48247e+07	8.28016e+06	4.50988e+07	1.0315e+07	1.19906e+07	1.78688e+07	1.6629	0.733699	0.613439	0.583333	0.988469
Com_4495_neg	Oleoyl-L-α-lysophosphatidic acid	C21 H41 O7 P	436.26	11.934	435.252	5.60991e+07	3.60189e+07	3.22011e+07	6.04042e+07	4.50987e+07	3.73115e+07	4.03226e+07	0.905108	-0.143837	0.608359	0.75	0.731231
Com_4505_neg	2'-Deoxyinosine 5'-monophosphate	C10 H13 N4 O7 P	332.053	8.316	331.046	3.41931e+06	3.20395e+06	6.56322e+06	3.4016e+06	2.2667e+06	3.42064e+06	2.57195e+06	1.50777	0.59242	0.241891	0.75	0.791372
Com_4509_neg	Cyclohexaneacetic acid	C8 H14 O2	142.1	5.141	141.092	5.10149e+06	8.26279e+06	1.02501e+07	1.05628e+07	5.49221e+06	7.28455e+06	9.45944e+06	0.959963	-0.0589497	0.851665	0.583333	0.237296
Com_452_neg	Suberic acid	C8 H14 O4	174.089	5.646	173.082	1.29641e+08	1.04727e+08	1.34816e+08	1.43297e+08	1.24194e+08	1.52465e+08	1.5803e+08	0.851657	-0.231655	0.166782	0.833333	0.351973
Com_4540_neg	N2-Methylguanosine	C11 H15 N5 O5	297.107	4.691	296.1	3.09039e+07	6.3502e+07	3.46018e+07	4.50194e+07	2.57077e+07	3.57337e+07	3.75935e+07	1.19407	0.255882	0.606082	0.5	0.662425
Com_4556_neg	Prostaglandin D1	C20 H34 O5	336.23	6.67	335.223	529964	416835	420680	689606	669988	463753	515224	0.779666	-0.359071	0.112635	0.833333	0.266632
Com_4581_neg	Testosterone sulfate	C19 H28 O5 S	368.165	10.458	367.158	1.06944e+07	5.05253e+06	2.12676e+07	7.16626e+06	3.82954e+06	6.95247e+06	1.18734e+07	1.65493	0.72677	0.440069	0.666667	0.830132
Com_46_neg	Adipic acid	C6 H10 O4	146.058	3.308	145.051	9.5718e+07	2.06051e+08	1.83075e+09	2.59204e+08	1.02523e+08	1.44306e+08	2.10542e+08	3.96798	1.9884	0.528772	0.5	0.844038
Com_4627_neg	LPS 20:2	C26 H48 N O9 P	549.305	8.999	548.299	6.05872e+06	7.48023e+06	2.24349e+07	4.57129e+06	3.52671e+07	1.49349e+07	7.30396e+06	0.772668	-0.372079	0.830984	0.5	0.314396
Com_467_neg	Fumaric acid	C4 H4 O4	116.011	1.463	115.004	1.62768e+08	4.10195e+08	6.56899e+08	9.33293e+08	2.38543e+08	3.30742e+08	2.43547e+08	0.939117	-0.0906228	0.946639	0.5	0.673322
Com_4672_neg	2-(2-carboxy-2-methylpropyl)-4,6-dimethylbenzoic acid	C14 H18 O4	250.121	7.121	249.113	754741	752993	931157	815477	1.10132e+06	620217	639717	1.02365	0.0337206	0.774638	0.583333	0.0698245
Com_4689_neg	Ala-Gln	C8 H15 N3 O4	217.106	1.272	216.099	2.74084e+06	2.62499e+06	3.31661e+06	2.21076e+06	3.35252e+06	3.14322e+06	2.66034e+06	1.01845	0.0263773	0.835536	0.5	0.0478616
Com_469_neg	D-Glucosamine 6-phosphate	C6 H14 N O8 P	277.056	1.267	276.049	4.97272e+07	5.3083e+07	4.17843e+08	6.09962e+07	1.1851e+08	1.17962e+08	9.60081e+07	1.76428	0.819083	0.917759	0.666667	0.335071
Com_4694_neg	Thromboxane B3	C20 H32 O6	368.223	9.389	367.216	2.04081e+06	1.56815e+06	2.62016e+06	1.69897e+06	2.38608e+06	2.54231e+06	2.11143e+06	0.950416	-0.0733695	0.744001	0.583333	0.116849
Com_4696_neg	L-Saccharopine	C11 H20 N2 O6	276.132	1.264	275.125	5.03574e+07	3.25818e+07	3.28562e+07	3.15967e+07	7.15293e+07	3.86123e+07	3.45943e+07	0.875583	-0.191684	0.691509	0.583333	0.573354
Com_4716_neg	2-[(carboxymethyl)(methyl)amino]-5-methoxybenzoic acid	C11 H13 N O5	257.09	4.956	256.083	5.3747e+06	4.91279e+06	4.93607e+07	4.6115e+06	7.08204e+06	1.92631e+07	1.53971e+07	1.71574	0.778832	0.914988	0.5	0.523682
Com_472_neg	Dihydroxyacetone phosphate	C3 H7 O6 P	169.998	1.285	168.991	6.15189e+08	9.13691e+08	6.77486e+08	1.06659e+09	7.13488e+08	6.64501e+08	1.20456e+09	0.806169	-0.310846	0.342984	0.75	0.416949
Com_473_neg	D-Mannose 6-phosphate	C6 H13 O9 P	260.03	1.46	259.022	6.37323e+08	5.41391e+08	1.13799e+09	5.03396e+08	4.89727e+08	3.9901e+08	6.73328e+08	1.49552	0.580646	0.240609	0.833333	1.48344
Com_4741_neg	N-Acetyl-L-glutamine	C7 H12 N2 O4	188.08	1.719	187.072	5.64479e+06	8.22541e+06	9.37201e+06	1.11529e+07	7.78138e+06	9.94552e+06	6.27104e+06	0.881618	-0.181775	0.564622	0.666667	0.325439
Com_4749_neg	1,2-Dihydro-1,2-naphthalenediol	C10 H10 O2	162.068	5.522	161.061	2.0266e+06	3.7374e+06	3.3855e+06	3.93261e+06	4.23247e+06	7.29862e+06	3.90724e+06	0.629775	-0.667091	0.127182	1	0.774973
Com_4760_neg	Gallic acid	C7 H6 O5	170.022	5.519	169.014	2.38272e+06	3.06963e+06	4.72222e+06	5.30741e+06	3.91866e+06	4.15912e+06	4.30892e+06	0.766701	-0.383264	0.268782	0.75	0.519421
Com_48_neg	L-Glutamic acid	C5 H9 N O4	147.053	1.275	146.046	7.58263e+09	5.02793e+09	6.92576e+09	5.12084e+09	7.31319e+09	6.68008e+09	5.83554e+09	1.04404	0.0621771	0.814441	0.583333	0.392992
Com_4810_neg	Deoxycytidine	C9 H13 N3 O4	227.091	1.399	226.083	2.6988e+07	5.77185e+07	1.72337e+07	3.35726e+07	4.6149e+07	5.22651e+07	2.88034e+07	0.845327	-0.242419	0.539338	0.666667	0.709622
Com_4811_neg	Calcitriol	C27 H44 O3	416.329	9.375	415.322	1.55389e+06	1.38966e+06	1.87787e+06	1.63924e+06	2.83685e+06	2.15753e+06	1.39024e+06	0.80118	-0.319802	0.338796	0.75	0.367935
Com_4818_neg	Monobutyl phthalate	C12 H14 O4	222.089	6.125	221.082	1.68931e+06	2.13158e+06	1.26396e+06	2.24646e+06	1.90516e+06	1.6866e+06	2.41613e+06	0.82136	-0.283914	0.30548	0.75	0.290481
Com_4819_neg	Docosanoic acid	C22 H44 O2	386.34	8.877	385.332	990288	819753	1.09294e+06	2.09868e+06	1.33788e+06	1.12137e+06	1.12274e+06	0.68137	-0.553489	0.0965398	1	0.543821
Com_4834_neg	Phenobarbital	C12 H12 N2 O3	232.084	5.559	231.077	4.92967e+06	8.91859e+06	1.25311e+07	9.43066e+06	7.30623e+06	6.56068e+06	1.56977e+07	0.901966	-0.148856	0.753292	0.416667	0.410269
Com_4842_neg	Phenylpropiolic acid	C9 H6 O2	146.037	5.793	145.03	3.77851e+06	3.79799e+06	4.03636e+06	2.82752e+06	4.41703e+06	3.69029e+06	3.78566e+06	1.05185	0.0729347	0.552995	0.666667	0.189118
Com_4844_neg	N-glycyl-L-proline	C5 H10 N2 O4	162.064	1.248	161.057	1.00846e+07	2.40555e+07	1.87437e+07	1.02157e+07	2.83372e+07	3.47726e+07	1.61186e+07	0.788333	-0.343123	0.634936	0.666667	0.838159
Com_4847_neg	LPC 20:0	C28 H58 N O7 P	597.401	11.214	596.394	2.83144e+06	553412	1.0313e+07	1.86424e+06	1.09795e+06	2.79287e+06	1.67225e+06	2.459	1.29807	0.712857	0.666667	0.520648
Com_4857_neg	LPS 20:1	C26 H50 N O9 P	551.322	9.577	550.315	1.16122e+07	5.6816e+06	1.54361e+07	1.96085e+07	1.24341e+07	8.35434e+06	7.05738e+06	0.91962	-0.120891	0.831987	0.416667	0.47242
Com_4861_neg	3,4,5-trihydroxycyclohex-1-ene-1-carboxylic acid	C7 H10 O5	174.053	5.167	173.046	3.5934e+06	4.20797e+06	5.83851e+06	6.46849e+06	4.39968e+06	6.21369e+06	8.26584e+06	0.717481	-0.478987	0.155108	0.916667	0.603961
Com_489_neg	β-D-Glucopyranuronic acid	C6 H10 O7	194.043	1.37	193.036	3.50674e+08	8.66884e+08	1.1115e+09	5.14522e+08	8.85385e+08	1.01757e+09	1.0627e+09	0.892315	-0.164376	0.667772	0.583333	0.374869
Com_4892_neg	L-Dihydroorotic Acid	C5 H6 N2 O4	158.033	1.393	157.026	1.75234e+07	5.61198e+07	4.07637e+07	1.79469e+07	3.23674e+07	4.56639e+07	4.17965e+07	1.10719	0.1469	0.902942	0.5	0.15975
Com_49_neg	LPC 18:2	C26 H50 N O7 P	565.338	9.329	564.331	3.294e+09	2.68705e+09	4.10501e+09	3.65485e+09	3.35912e+09	4.59637e+09	5.40998e+09	0.790119	-0.339858	0.219973	0.833333	0.960495
Com_4922_neg	MN-18 N-(5-hydroxypentyl) metabolite	C23 H23 N3 O2	373.185	5.864	372.178	457238	417905	512627	963124	492421	482357	557815	0.741414	-0.431648	0.211619	0.833333	0.268898
Com_4943_neg	1,5,8-Trihydroxy-9-oxo-9H-xanthen-3-yl beta-D-glucopyranoside	C19 H18 O11	422.084	4.939	421.077	6.02539e+07	2.08906e+07	4.87933e+07	1.6335e+07	1.38037e+07	9.87207e+06	7.16118e+06	3.67274	1.87686	0.0380668	1	2.3368
Com_4946_neg	LPE 19:0	C24 H50 N O7 P	495.333	10.871	494.326	9.92952e+06	1.38915e+06	3.40061e+06	1.65859e+06	1.31891e+06	3.01389e+06	1.52741e+06	2.61022	1.38417	0.340634	0.75	0.966874
Com_5100_neg	Metanephrine	C10 H15 N O3	197.105	5.856	196.098	4.72563e+06	3.18271e+06	5.35364e+07	2.56592e+06	3.5181e+06	1.73159e+07	2.01853e+07	1.87968	0.910488	0.845766	0.416667	0.55537
Com_5130_neg	Pyridoxal 5-phosphate monohydrate	C8 H12 N O7 P	265.035	2.407	264.028	4.15411e+07	4.55672e+07	5.30249e+07	3.22855e+07	4.27851e+07	4.28884e+07	4.79225e+07	1.12637	0.171683	0.311613	0.666667	0.826692
Com_5228_neg	LPE 20:0	C25 H52 N O7 P	509.349	11.285	508.341	3.14865e+07	1.95062e+06	2.07116e+07	1.55721e+06	1.41001e+06	1.3985e+07	8.2333e+06	2.86666	1.51937	0.396144	0.833333	1.50357
Com_524_neg	LPC 19:1	C27 H54 N O7 P	581.37	10.104	580.363	5.76837e+07	3.36541e+07	1.16013e+08	2.70807e+07	7.07973e+07	4.91295e+07	5.2652e+07	1.3847	0.469569	0.577098	0.666667	0.396738
Com_526_neg	Methylsuccinic acid	C5 H8 O4	132.042	4.597	131.035	7.64783e+07	5.11888e+07	7.36216e+07	1.62188e+08	7.21238e+07	8.01815e+07	7.62479e+07	0.686861	-0.541911	0.210597	0.75	0.760473
Com_5281_neg	FAHFA (20:3/22:5)	C42 H66 O4	634.495	10.644	633.487	396194	357020	1.14183e+06	347376	414766	433336	421046	1.56306	0.644376	0.50241	0.5	0.29375
Com_5293_neg	Desthiobiotin	C10 H18 N2 O3	214.132	3.066	213.125	1.1473e+06	1.19e+06	1.60418e+06	1.51922e+06	1.45787e+06	2.68061e+06	2.20795e+06	0.668132	-0.581795	0.0903746	0.833333	0.665997
Com_54_neg	8Z,11Z,14Z-Eicosatrienoic acid	C20 H34 O2	306.256	10.645	305.249	6.07622e+08	3.63466e+08	1.29946e+09	2.79587e+08	1.5616e+08	4.83092e+08	3.19621e+08	2.44449	1.28953	0.138717	0.916667	1.08815
Com_5463_neg	L-Glutamic acid monosodium salt	C5 H8 N Na O4	169.035	1.277	168.028	1.16242e+07	6.83743e+06	5.38922e+06	1.15857e+07	6.2305e+06	6.70309e+06	1.15213e+07	0.882369	-0.180545	0.654492	0.5	0.446198
Com_5484_neg	4-(hydroxymethyl)benzoic acid	C8 H8 O3	152.047	6.585	151.04	6.58974e+06	5.89956e+06	5.77357e+06	5.95906e+06	8.2425e+06	7.90709e+06	7.46638e+06	0.823346	-0.280429	0.077974	0.916667	0.538934
Com_5508_neg	LPC 19:0	C27 H56 N O7 P	583.386	11.017	582.378	6.23599e+06	1.67517e+06	3.43107e+06	1.943e+06	1.33688e+06	3.74959e+06	2.19053e+06	1.64024	0.713905	0.393468	0.666667	0.582833
Com_5563_neg	Hydroxykynurenine	C10 H12 N2 O4	224.08	4.668	223.073	8.85688e+06	4.59912e+07	1.61067e+07	1.61452e+07	2.58622e+07	2.51955e+07	2.26149e+07	1.05331	0.0749331	0.766884	0.666667	0.655115
Com_5599_neg	Adenosine-5'-diphosphoglucose	C16 H25 N5 O15 P2	589.073	3.462	588.066	6.0306e+06	6.61587e+06	1.58875e+07	1.05254e+07	654219	6.18669e+06	1.09222e+07	1.3449	0.427502	0.447858	0.416667	1.30816
Com_56_neg	Eicosapentaenoic acid	C20 H30 O2	302.225	9.712	301.217	6.14527e+08	1.64973e+08	5.63667e+08	1.78682e+08	1.12666e+08	1.86827e+08	4.13065e+08	2.00944	1.00679	0.266227	0.75	0.956115
Com_5602_neg	2,3-Dinor-8-epi-prostaglandin F2α	C18 H30 O5	326.209	6.268	325.202	1.82916e+06	1.27882e+06	2.53609e+06	2.42663e+06	2.59263e+06	1.71842e+06	2.36398e+06	0.826821	-0.274353	0.396388	0.666667	0.341979
Com_562_neg	6,7-Dihydroxycoumarin	C9 H6 O4	178.027	5.137	177.02	1.72748e+07	8.53398e+06	1.91385e+07	8.86034e+07	1.90106e+07	1.80351e+07	4.55094e+07	0.350142	-1.51399	0.112654	0.833333	0.986171
Com_5656_neg	cis-2-Decenoic acid	C10 H18 O2	170.131	6.8	169.123	1.19141e+06	785507	772241	1.21251e+06	1.30086e+06	939217	988215	0.825424	-0.276792	0.292739	0.833333	0.359038
Com_5662_neg	Pantetheine	C11 H22 N2 O4 S	278.13	10.786	277.123	1.8058e+07	2.22835e+07	2.173e+06	4.25783e+06	1.62945e+07	4.11652e+07	9.23807e+06	0.798894	-0.323924	0.763184	0.5	0.736431
Com_5680_neg	α-Aspartylphenylalanine	C13 H16 N2 O5	280.106	4.708	279.099	2.24132e+06	4.18422e+06	3.8768e+06	2.82647e+06	6.2489e+06	8.83345e+06	4.44983e+06	0.614369	-0.702824	0.220333	0.833333	0.886114
Com_5682_neg	Uridine 5'-diphosphoglucuronic acid	C15 H22 N2 O18 P2	580.035	1.485	579.028	2.84865e+06	1.27205e+07	3.14589e+06	7.77663e+06	9.51003e+06	7.54417e+06	6.50655e+06	0.796282	-0.328648	0.433378	0.666667	1.02937
Com_5686_neg	4-Hydroxybenzylalcohol	C7 H8 O2	124.053	5.622	123.045	3.86033e+06	4.95595e+06	4.61679e+06	6.47708e+06	5.09971e+06	9.24039e+06	6.53802e+06	0.654748	-0.610989	0.0393487	1	0.857653
Com_5758_neg	Trehalose	C12 H22 O11	342.116	4.661	341.109	4.74148e+07	2.53042e+07	2.06951e+07	1.90578e+07	1.93249e+07	1.20218e+07	1.50904e+07	1.90171	0.927299	0.123645	1	1.87366
Com_58_neg	D-Glucosamine	C6 H13 N O5	179.079	1.254	214.049	6.10441e+08	7.91108e+08	2.64899e+09	7.00016e+08	1.10404e+09	1.3976e+09	7.92883e+08	1.35203	0.435123	0.820122	0.583333	0.309607
Com_5831_neg	PC (16:2/18:2)	C42 H76 N O8 P	799.539	10.64	798.531	9.75672e+06	9.19808e+06	4.72339e+06	3.95924e+07	1.31569e+06	6.44559e+06	1.27899e+06	0.64917	-0.623331	0.590421	0.666667	0.888178
Com_5866_neg	Formononetin	C16 H12 O4	286.084	5.022	285.077	3.42226e+07	2.46167e+07	2.06315e+07	4.17433e+06	5.00368e+07	3.91958e+07	2.30619e+07	0.90978	-0.136411	0.729722	0.583333	0.391757
Com_5881_neg	1,7-Bis(4-hydroxyphenyl)-3,5-heptanediol	C19 H24 O4	316.168	6.459	315.16	829493	644419	574696	574890	681469	526356	866113	1.0312	0.0443272	0.81912	0.5	0.0671801
Com_591_neg	Homogentisic acid	C8 H8 O4	168.042	4.71	167.035	2.61054e+08	3.46792e+08	9.05914e+08	1.58166e+08	2.90102e+08	1.62275e+08	2.3639e+08	2.38312	1.25285	0.173006	0.916667	2.41906
Com_5924_neg	Catechin	C15 H14 O6	290.079	5.813	289.072	821254	898746	555315	1.57534e+06	907538	664078	1.03375e+06	0.725656	-0.462642	0.263076	0.833333	0.384718
Com_5930_neg	MAM2201 N-pentanoic acid metabolite	C25 H23 N O3	385.164	5.05	384.157	730023	2.11986e+06	1.54221e+06	3.14848e+06	733851	1.32585e+06	2.08536e+06	0.802919	-0.316673	0.712743	0.583333	0.302601
Com_5959_neg	lipoamide	C8 H15 N O S2	205.059	1.326	204.051	9.42911e+06	1.89043e+07	2.00323e+07	7.59005e+06	2.00995e+07	2.89138e+07	2.68608e+07	0.772637	-0.372137	0.6419	0.75	0.88159
Com_597_neg	Adenylosuccinic acid	C14 H18 N5 O11 P	463.075	4.669	462.068	5.18721e+06	5.52475e+07	6.40529e+06	6.84131e+07	5.29214e+07	5.56254e+07	3.53185e+07	0.419826	-1.25214	0.193857	0.833333	1.64196
Com_5976_neg	Glycocholic acid hydrate	C26 H45 N O7	483.322	10.185	482.314	5.7853e+06	3.04725e+06	1.11627e+07	3.45221e+06	6.31132e+06	6.72492e+06	4.54433e+06	1.26756	0.342057	0.762695	0.5	0.324526
Com_60_neg	D-Galactosamine	C6 H14 Cl N O5	215.056	1.256	214.049	5.24226e+08	6.19593e+08	2.55641e+09	6.4992e+08	9.08701e+08	1.13903e+09	6.31363e+08	1.48201	0.567559	0.794827	0.666667	0.363398
Com_605_neg	2-[2-(methylthio)benzoyl]benzoic acid	C15 H12 O3 S	272.054	4.829	271.046	9.3826e+06	6.19887e+06	1.81892e+07	2.67972e+07	6.55613e+06	1.80055e+07	2.27551e+07	0.607546	-0.718934	0.336699	0.75	0.511707
Com_6082_neg	Glycitein	C16 H12 O5	302.079	7.077	301.072	745733	668905	675489	708967	827651	812631	803296	0.883995	-0.177889	0.057545	0.916667	0.214225
Com_6168_neg	FAHFA (20:3/18:2)	C38 H64 O4	584.479	10.658	583.471	4.03083e+06	2.00192e+06	1.22996e+07	1.77393e+06	664389	3.41539e+06	3.10389e+06	2.72876	1.44824	0.239188	0.833333	1.30883
Com_6178_neg	5-Hydroxymethyl-2-furancarboxylic acid	C6 H6 O4	142.027	1.414	141.019	7.65943e+06	9.42278e+06	1.52335e+07	1.03016e+07	9.59988e+06	1.23895e+07	1.04572e+07	1.00794	0.0114059	0.897147	0.666667	0.260676
Com_6182_neg	Nonadecanoic acid	C19 H38 O2	298.287	11.738	297.28	1.11271e+06	968034	2.18765e+06	960162	1.18255e+06	1.16858e+06	1.03359e+06	1.30986	0.389414	0.499703	0.583333	0.274196
Com_6192_neg	LPA 20:5	C23 H37 O7 P	456.228	10.985	455.221	1.06093e+07	2.02433e+06	4.83184e+06	2.00248e+06	2.09358e+06	3.39344e+06	4.02228e+06	2.02291	1.01643	0.382524	0.75	0.948759
Com_62_neg	Terephthalic acid	C8 H6 O4	166.027	5.587	165.019	4.99214e+07	4.8512e+07	4.56314e+07	3.63242e+08	4.8407e+07	4.39756e+07	2.22716e+08	0.283171	-1.82025	0.202207	0.583333	0.787742
Com_6212_neg	Phloretin	C15 H14 O5	274.084	5.773	273.077	860697	933184	703611	1.7041e+06	596600	682682	1.21968e+06	0.792278	-0.335922	0.601454	0.5	0.204176
Com_623_neg	2-Hydroxycaproic acid	C6 H12 O3	132.079	5.675	131.071	3.06456e+08	2.99631e+08	4.1829e+08	4.3775e+08	3.80509e+08	5.80945e+08	2.69467e+08	0.818518	-0.288914	0.40687	0.666667	0.725697
Com_626_neg	6-(4-methoxyphenyl)pyrimidine-2,4-diamine	C11 H12 N4 O	216.1	5.317	215.093	3.14915e+07	3.96022e+07	7.41551e+07	8.16804e+07	8.52893e+06	7.05252e+07	8.77474e+07	0.779394	-0.359576	0.990746	0.666667	0.379905
Com_6268_neg	LPC 13:0	C21 H44 N O7 P	499.292	8.323	498.284	3.26366e+06	2.88838e+06	3.80973e+07	6.38417e+06	2.71235e+06	2.78937e+06	1.03933e+07	2.64818	1.405	0.686912	0.333333	1.13502
Com_6271_neg	Serotonin	C10 H12 N2 O	176.095	3.814	175.088	1.04147e+07	2.27034e+07	1.59285e+07	2.16197e+07	4.83382e+06	1.62674e+07	1.72004e+07	1.09136	0.126121	0.686811	0.5	0.701021
Com_6295_neg	FAHFA (18:1/22:4)	C40 H68 O4	612.51	11.157	611.503	581830	519280	2.61485e+06	541150	642085	652659	608135	2.02723	1.01951	0.507923	0.583333	0.422023
Com_6316_neg	1-benzyl-3-(2-methylphenyl)-3,7-dihydro-1H-purine-2,6-dione	C19 H16 N4 O2	332.129	6.313	331.122	666720	633894	643229	1.69644e+06	737095	680374	1.08847e+06	0.616744	-0.697257	0.14166	1	0.517709
Com_632_neg	4-Oxoproline	C5 H7 N O3	129.043	1.273	128.035	5.40077e+08	3.89287e+08	4.7348e+08	3.60891e+08	5.58176e+08	5.22409e+08	4.22554e+08	1.00345	0.00496734	0.949413	0.5	0.291594
Com_633_neg	Lysopc 14:0	C22 H46 N O7 P	467.301	8.999	466.294	1.05065e+08	5.17128e+07	2.97167e+08	8.99372e+07	1.62137e+08	1.88575e+08	1.35936e+08	1.04973	0.0700217	0.775241	0.583333	0.507978
Com_6330_neg	PC (12:0/16:0)	C36 H72 N O8 P	723.507	10.465	722.499	1.92563e+07	2.53123e+07	3.75454e+07	1.26884e+07	2.27763e+06	1.96577e+07	2.0307e+06	2.98696	1.57868	0.0763589	0.916667	2.41004
Com_634_neg	N-Acetyl-D-alloisoleucine	C8 H15 N O3	173.105	5.623	172.098	4.8274e+07	8.33296e+07	2.39181e+08	1.04378e+08	3.18581e+07	6.74108e+07	1.0493e+08	1.60213	0.679993	0.564039	0.416667	0.752965
Com_6346_neg	2-Hydroxybenzothiazole	C7 H5 N O S	151.009	5.534	150.002	2.98934e+06	3.30035e+06	7.78609e+06	3.7538e+06	3.43412e+06	3.37789e+06	4.64749e+06	1.23364	0.302919	0.735415	0.666667	0.368059
Com_6356_neg	3-Methylcrotonylglycine	C7 H11 N O3	157.074	5.099	359.146	9.65582e+06	1.85781e+07	3.72766e+07	1.43263e+07	2.80639e+07	2.59308e+07	2.56589e+07	0.929427	-0.105587	0.688038	0.583333	0.99471
Com_6386_neg	(+/-)9(10)-EpOME	C18 H32 O3	342.241	7.101	341.234	2.12886e+06	1.79129e+06	2.3055e+06	2.20945e+06	2.00058e+06	1.66349e+06	1.89688e+06	1.06827	0.0952737	0.525431	0.666667	0.122903
Com_6416_neg	β-Muricholic acid	C24 H40 O5	454.293	7.706	453.286	895791	862457	823506	598065	957002	721682	963771	1.06228	0.0871634	0.547102	0.5	0.179126
Com_6420_neg	Docosahexaenoyl ethanolamide	C24 H37 N O2	417.288	8.908	416.281	2.01642e+06	2.29858e+06	3.66757e+07	2.28572e+06	2.3008e+06	4.61804e+06	4.57003e+06	3.96776	1.98832	0.631811	0.583333	1.16465
Com_6421_neg	Inosine-5-monophosphate	C10 H13 N4 O8 P	348.049	5.892	347.041	627547	581329	691878	863525	675834	662021	746132	0.859823	-0.217889	0.119435	0.833333	0.208203
Com_6429_neg	2-Furoylglycine	C7 H7 N O4	169.038	5.472	168.03	1.1586e+07	3.60663e+07	1.71633e+07	1.13122e+07	1.80343e+07	2.47324e+07	3.16263e+07	1.00835	0.0119971	0.933434	0.5	0.365755
Com_646_neg	Lauric acid ethyl ester	C14 H28 O2	228.209	9.774	227.202	3.21398e+08	2.264e+08	8.12533e+08	2.57861e+08	2.537e+08	3.89706e+08	3.07355e+08	1.5007	0.585632	0.556978	0.583333	1.51453
Com_6460_neg	FAHFA (20:3/20:4)	C40 H64 O4	608.479	10.631	607.472	579840	522508	2.5869e+06	501567	607020	634199	616212	2.08521	1.06019	0.475182	0.5	0.466359
Com_650_neg	D-Xylulose 5-phosphate	C5 H11 O8 P	230.019	1.289	229.012	6.61826e+08	7.97636e+08	5.48867e+08	5.66488e+08	7.1403e+08	7.19672e+08	5.6897e+08	1.04228	0.059736	0.789812	0.5	0.436452
Com_652_neg	Lysopc 17:0	C25 H52 N O7 P	509.349	10.568	508.341	5.1549e+08	1.7419e+08	3.08838e+08	1.0278e+08	1.72219e+08	3.96905e+08	2.29428e+08	1.4771	0.562768	0.37682	0.75	1.24166
Com_6569_neg	Citicoline	C14 H26 N4 O11 P2	488.109	6.405	487.102	745258	728513	716143	806335	905036	795502	810011	0.880309	-0.183918	0.0183446	1	0.225533
Com_66_neg	2-Oxoglutaric acid	C5 H6 O5	146.022	1.597	145.014	3.37037e+09	6.00718e+09	1.00661e+09	2.89998e+09	2.73725e+09	3.38746e+09	2.38659e+09	1.21332	0.278962	0.952543	0.583333	0.708176
Com_6623_neg	N-Acetyl-DL-phenylalanine	C11 H13 N O3	207.09	4.967	206.082	5.79021e+06	1.88427e+07	8.8838e+06	7.55556e+06	1.10418e+07	1.56345e+07	1.8805e+07	0.842602	-0.247077	0.594071	0.583333	0.929149
Com_664_neg	LPC 12:0	C20 H42 N O7 P	485.276	7.686	484.269	6.39923e+07	5.33829e+07	7.89714e+08	1.09068e+08	3.44986e+08	2.77759e+08	1.79613e+08	1.32699	0.408157	0.694665	0.666667	0.98401
Com_6650_neg	FAHFA (20:2/2:0)	C22 H38 O4	366.277	11.656	365.27	612148	609895	688201	579520	706990	748925	647037	0.949494	-0.0747686	0.508985	0.666667	0.0547537
Com_6711_neg	3-Indoleacrylic acid	C11 H9 N O2	187.063	5.793	186.056	1.79467e+07	2.63315e+07	2.10128e+06	8.85171e+06	6.76217e+06	7.49583e+06	4.92066e+06	2.20615	1.14153	0.681896	0.666667	1.14843
Com_6712_neg	FAHFA (18:1/19:2)	C37 H66 O4	574.494	11.124	573.487	706203	442538	3.36327e+06	456987	552310	1.12758e+06	842826	2.019	1.01364	0.612068	0.5	0.470444
Com_6721_neg	H-Tyr(3-I)-OH	C9 H10 I N O3	306.969	4.005	341.939	1.06357e+07	3.33843e+07	5.4287e+06	1.41911e+07	1.46922e+07	1.254e+07	1.22685e+07	1.22797	0.29627	0.903759	0.666667	0.224832
Com_675_neg	LPC 20:1	C28 H56 N O7 P	595.386	10.776	594.379	3.6092e+07	6.12571e+06	2.32431e+07	1.30978e+07	1.52838e+07	2.70736e+07	6.29075e+06	1.41355	0.499323	0.720383	0.583333	0.293004
Com_681_neg	Prostaglandin A3	C20 H28 O4	314.189	7.939	313.182	4.34185e+06	3.16791e+06	4.03134e+06	3.36404e+06	4.16404e+06	3.95107e+06	3.78545e+06	1.00809	0.0116282	0.984036	0.583333	0.0029907
Com_6829_neg	4-Hexylresorcinol	C12 H18 O2	194.131	5.988	193.124	447207	443919	452344	973273	488173	500309	520448	0.721654	-0.47062	0.188418	1	0.357011
Com_6837_neg	Propylparaben	C10 H12 O3	180.079	6.06	179.072	6.35762e+06	5.11285e+06	5.84432e+06	4.98143e+06	7.20738e+06	6.41432e+06	6.12559e+06	0.933586	-0.0991455	0.549744	0.666667	0.187894
Com_6854_neg	Ureidosuccinic acid	C5 H8 N2 O5	176.043	1.396	175.036	6.5963e+06	5.19456e+06	1.68599e+07	6.5859e+06	7.22899e+06	2.0427e+07	3.47367e+07	0.55381	-0.852536	0.409771	0.75	1.55521
Com_6870_neg	LPC 21:1	C29 H58 N O7 P	609.401	10.835	608.394	2.03487e+06	861089	1.2915e+06	1.17493e+06	576050	1.24605e+06	1.50186e+06	1.24103	0.311542	0.545182	0.666667	0.353655
Com_6891_neg	Capryloylglycine	C10 H19 N O3	201.137	5.733	200.129	2.51623e+07	1.76127e+07	2.21896e+07	3.00091e+07	1.94562e+07	1.74498e+07	2.69519e+07	0.92279	-0.115926	0.706525	0.583333	0.147712
Com_6938_neg	5-(2-chloro-6-methylphenoxy)-1,3-dimethyl-4-nitro-1H-pyrazole	C12 H12 Cl N3 O3	281.057	4.454	280.05	1.17706e+06	572118	3.22103e+07	1.31403e+06	285781	1.17813e+07	4.23696e+06	2.57004	1.36179	0.853418	0.5	0.861268
Com_6942_neg	LPS 14:0	C20 H40 N O9 P	469.244	11.636	468.237	8.91841e+06	7.2206e+06	2.87333e+07	1.25474e+07	1.21226e+07	2.38085e+07	1.7596e+07	0.905489	-0.143231	0.618984	0.666667	1.37391
Com_6943_neg	Prolylglycine	C7 H12 N2 O3	172.085	4.787	171.078	6.67677e+06	4.36436e+06	3.21385e+07	3.36157e+06	1.20343e+07	1.82404e+07	1.28067e+07	1.23964	0.309926	0.991932	0.5	0.256932
Com_6954_neg	OxPE (18:1-20:4+1O(1Cyc))	C43 H74 N O9 P	779.508	9.843	778.502	5.59399e+06	851506	4.03603e+06	3.67282e+06	1.55211e+06	1.76287e+06	1.56515e+06	1.63398	0.708392	0.66917	0.666667	0.701651
Com_70_neg	2-Furoic acid	C5 H4 O3	112.016	2.033	111.009	2.80164e+09	4.43799e+09	5.05296e+09	6.55716e+09	6.36577e+09	6.09333e+09	6.87897e+09	0.632939	-0.659861	0.109942	1	2.10878
Com_7022_neg	Norepinephrine	C8 H11 N O3	169.074	6.071	168.067	2.63547e+06	2.20359e+06	2.35893e+07	2.16755e+06	2.81906e+06	5.29266e+06	5.01712e+06	2.47801	1.30918	0.682608	0.5	0.591413
Com_704_neg	2,3-dinor Prostaglandin E1	C18 H30 O5	308.199	6.955	307.192	8.6254e+06	2.87872e+06	7.00334e+06	4.80311e+06	3.80815e+06	3.45818e+06	5.98422e+06	1.36685	0.450853	0.565688	0.666667	0.264742
Com_7051_neg	Flavin mononucleotide (FMN)	C17 H21 N4 O9 P	456.106	5.365	455.098	1.44996e+07	2.34718e+07	3.13142e+07	2.23017e+07	1.04169e+07	1.92974e+07	2.67826e+07	1.17237	0.229423	0.607563	0.666667	1.152
Com_7102_neg	2-(3,4-dimethoxyphenyl)ethanamine	C10 H15 N O2	181.11	5.719	180.103	1.26391e+06	1.08863e+06	1.05253e+07	1.22336e+06	953950	2.50263e+06	2.47722e+06	2.39906	1.26247	0.650673	0.416667	0.786847
Com_7120_neg	11(Z)-Eicosenoic acid	C20 H38 O2	356.293	10.119	355.286	854264	553570	817091	719491	767982	762869	2.40714e+06	0.636946	-0.650758	0.374706	0.5	0.435181
Com_7156_neg	DL-α-Methoxyphenylacetic acid	C9 H10 O3	166.063	6.147	165.056	2.13957e+06	2.3408e+06	1.8175e+06	1.83666e+06	1.81126e+06	2.39809e+06	1.95914e+06	1.04897	0.0689731	0.642561	0.583333	0.13222
Com_7180_neg	O-Aceyl-L-Serine	C5 H9 N O4	147.053	4.957	146.046	3.68737e+06	3.55017e+06	3.01211e+07	3.48594e+06	4.6422e+06	8.91495e+06	7.05838e+06	2.06674	1.04736	0.752565	0.5	0.758915
Com_719_neg	LPE 18:3	C23 H42 N O7 P	475.27	8.846	474.263	9.23496e+07	1.86552e+07	8.61547e+07	9.59893e+07	4.63434e+07	1.11824e+08	1.00544e+08	0.741132	-0.432198	0.477206	0.833333	1.06082
Com_7192_neg	Cmp_257	C20 H32 O5	334.215	8.17	333.207	5.93087e+06	1.5203e+07	2.05269e+07	8.46067e+06	1.17926e+07	7.67516e+06	1.10196e+07	1.4262	0.512176	0.580826	0.666667	0.801221
Com_72_neg	Elaidic acid	C18 H34 O2	282.256	9.619	281.249	3.38223e+09	2.26981e+09	6.40063e+09	2.07139e+09	5.40838e+09	3.92e+09	3.51973e+09	1.07713	0.10719	0.921759	0.5	0.23151
Com_7243_neg	2,5-Dimethylphenol	C8 H10 O	122.073	5.584	121.066	331191	332051	552698	1.91826e+06	361414	598598	908593	0.428126	-1.22389	0.149544	0.916667	0.772772
Com_7296_neg	L-Homoarginine	C7 H16 N4 O2	188.127	1.226	187.12	1.36092e+07	1.41593e+07	7.478e+06	9.35454e+06	3.46686e+07	9.00252e+06	1.14225e+07	0.729196	-0.455622	0.657268	0.5	0.626529
Com_7307_neg	dAMP	C10 H14 N5 O6 P	331.068	1.392	330.061	4.16701e+06	3.70325e+06	3.09989e+06	3.59219e+06	4.82722e+06	4.38301e+06	4.14167e+06	0.863244	-0.21216	0.234482	0.75	0.470734
Com_7337_neg	FAHFA (18:2/18:2)	C36 H62 O4	558.463	10.681	557.455	3.19745e+06	1.56988e+06	1.31926e+07	2.70603e+06	1.07726e+06	5.32174e+06	4.59304e+06	1.74817	0.805849	0.675152	0.416667	0.706359
Com_7338_neg	5-Methyluridine	C10 H14 N2 O6	258.085	4.673	257.078	3.53669e+06	2.34446e+07	1.78051e+07	2.15e+07	7.12053e+06	8.92452e+06	1.04225e+07	1.24491	0.316039	0.95261	0.583333	0.359787
Com_7340_neg	2-Methylbutyl beta-D-glucopyranoside	C11 H22 O6	592.293	9.194	295.139	1.2023e+07	1.61565e+07	1.67865e+07	2.54724e+07	3.4345e+07	3.13809e+07	2.95771e+07	0.496415	-1.01038	0.0074577	1	1.418
Com_736_neg	3-Ureidopropionic acid	C4 H8 N2 O3	132.054	1.242	131.046	2.9701e+08	1.42816e+08	3.99234e+08	1.7052e+08	3.97509e+08	3.52745e+08	2.22372e+08	0.978654	-0.0311291	0.89756	0.5	0.281471
Com_7362_neg	2-(Dimethylamino)Guanosine	C12 H17 N5 O5	311.122	6.325	310.115	627272	596389	605171	622625	683030	631960	666920	0.93623	-0.0950657	0.0583108	0.916667	0.108015
Com_737_neg	Lysopc 16:1	C24 H48 N O7 P	493.317	9.232	492.31	8.70934e+07	5.25398e+07	6.31916e+07	6.17482e+07	1.52185e+08	1.48574e+08	1.1005e+08	0.572275	-0.80522	0.0992061	0.833333	1.07605
Com_7370_neg	PC (14:0e/18:2)	C40 H78 N O7 P	761.556	11.368	760.549	4.9721e+06	6.15899e+06	5.46922e+06	4.80696e+06	3.40461e+07	744116	5.83498e+06	0.487182	-1.03747	0.938676	0.583333	0.282902
Com_7424_neg	Valeric acid	C5 H10 O2	102.068	5.409	101.061	409015	450543	520283	1.07717e+06	492140	522032	585281	0.687355	-0.540873	0.169263	0.916667	0.367604
Com_746_neg	LPC 17:0	C25 H52 N O7 P	555.355	9.977	554.347	3.0642e+07	2.02985e+07	4.82956e+07	1.9648e+07	2.7224e+07	1.14868e+07	2.13451e+07	1.66008	0.731251	0.189083	0.833333	0.649018
Com_747_neg	Sucrose	C12 H22 O11	342.116	1.543	341.109	5.6937e+08	3.49776e+08	2.64758e+08	6.4208e+08	4.33631e+08	2.63125e+08	3.74905e+08	0.921107	-0.118559	0.790037	0.583333	0.413262
Com_75_neg	N-Acetyl-DL-glutamic acid	C7 H11 N O5	189.064	2.273	188.057	4.4682e+07	3.23854e+08	8.69698e+07	3.89713e+08	1.98979e+08	2.85471e+08	4.19499e+08	0.469475	-1.09088	0.204821	0.833333	1.21391
Com_7555_neg	Dl-3-Hydroxy-kynurenine	C10 H12 N2 O4	224.08	5.227	223.072	5.6355e+06	2.73061e+07	1.1962e+07	1.34301e+07	5.63123e+06	1.21973e+07	1.38566e+07	1.32708	0.408255	0.796827	0.5	0.20259
Com_759_neg	α-D-Glucose-1,6-bisphosphate	C6 H14 O12 P2	339.996	1.483	338.989	3.23187e+08	4.22503e+08	5.21382e+08	6.32994e+08	3.58995e+08	1.49766e+08	4.08068e+08	1.09008	0.124432	0.600092	0.583333	0.252702
Com_7593_neg	3-(3-Methoxyphenyl)propionic acid	C10 H12 O3	180.079	5.803	179.071	1.46478e+06	2.00336e+06	1.66356e+06	2.8677e+06	2.29556e+06	2.14357e+06	2.1886e+06	0.720586	-0.472758	0.0437812	1	0.523181
Com_7602_neg	2-Methoxyestrone	C19 H24 O3	300.173	7.317	299.165	1.07478e+06	949047	1.09788e+06	876877	1.23162e+06	944240	1.06821e+06	1.01003	0.0143935	0.859186	0.666667	0.0477508
Com_765_neg	LPC 17:1	C25 H50 N O7 P	553.339	9.455	552.331	1.68455e+08	8.87636e+07	5.88895e+07	8.3574e+07	1.57001e+08	1.70686e+08	1.76938e+08	0.716555	-0.480851	0.346695	0.75	0.971135
Com_7658_neg	2-Butoxyacetic acid	C6 H12 O3	132.079	4.818	131.072	4.23102e+06	4.29438e+06	4.91426e+06	5.67048e+06	4.80063e+06	3.85886e+06	7.25473e+06	0.830196	-0.268475	0.321447	0.666667	0.504949
Com_766_neg	15-Deoxy-忖12,14-prostaglandin D2	C20 H30 O4	316.204	8.277	315.197	1.75163e+06	1.65674e+06	2.59877e+06	1.77318e+06	2.10813e+06	2.28489e+06	1.92854e+06	0.989475	-0.0152653	0.87217	0.666667	0.0469228
Com_7667_neg	DL-Citrulline	C6 H13 N3 O3	175.096	1.289	174.089	6.0897e+06	6.54426e+06	4.06425e+06	9.02112e+06	4.94927e+06	5.96762e+06	7.95345e+06	0.798248	-0.325091	0.33038	0.666667	0.685165
Com_7692_neg	Lysops 22:5	C28 H46 N O9 P	571.289	9.407	570.282	7.70333e+06	4.49749e+06	1.58652e+06	3.59787e+06	4.26179e+06	3.6239e+06	2.51883e+06	1.31286	0.392708	0.851198	0.666667	0.431178
Com_77_neg	Arbutin	C12 H16 O7	272.09	2.468	271.083	3.36917e+09	6.77536e+09	1.46099e+09	3.06974e+09	6.4506e+09	4.81374e+09	5.61354e+09	0.775732	-0.366369	0.467553	0.583333	0.611972
Com_770_neg	Syringic acid	C9 H10 O5	198.053	5.32	197.046	1.43544e+07	1.92498e+07	4.0478e+07	3.69213e+07	2.02583e+07	2.182e+07	2.63273e+07	0.937806	-0.0926382	0.716664	0.666667	0.262342
Com_774_neg	LPI 18:3	C27 H47 O12 P	594.282	7.259	593.275	2.90631e+08	2.13e+08	1.59489e+08	1.70342e+08	3.20263e+08	1.85907e+08	8.36193e+07	1.16317	0.218059	0.515347	0.583333	0.679978
Com_7755_neg	11-dehydro Thromboxane B2	C20 H32 O6	368.22	6.532	367.213	1.17031e+06	918165	768916	1.30652e+06	957397	773224	1.10171e+06	0.920509	-0.119496	0.651529	0.666667	0.100365
Com_7774_neg	4-((5-(4-Nitrophenyl)oxazol-2-yl)amino)benzonitrile	C16 H10 N4 O3	306.074	6.599	305.067	1.09948e+06	1.10764e+06	1.02384e+06	1.39109e+06	1.29787e+06	1.05583e+06	1.24055e+06	0.864122	-0.210693	0.09029	0.833333	0.328406
Com_78_neg	Stearic acid	C18 H36 O2	284.272	11.602	283.265	2.42197e+09	6.91076e+08	5.40128e+09	7.2128e+08	6.31829e+08	2.696e+09	1.45647e+09	2.06199	1.04404	0.449913	0.666667	1.41317
Com_780_neg	2-Hydroxy-1-(4-methoxyphenyl)propyl hexopyranoside	C16 H24 O8	344.147	5.506	343.14	4.06562e+07	3.03718e+07	7.58683e+07	8.85367e+07	1.67792e+07	4.27892e+07	7.1476e+07	0.891979	-0.164919	0.97283	0.583333	0.364178
Com_7806_neg	7-Hydroxy-4-chromone	C9 H6 O3	162.032	5.961	161.025	1.83022e+06	1.65212e+06	2.31378e+06	2.07779e+06	2.15922e+06	1.31821e+06	1.45315e+06	1.1027	0.141043	0.518965	0.666667	0.187128
Com_7877_neg	Jasmonic acid	C12 H18 O3	210.126	7.443	209.118	2.0532e+06	1.88641e+06	1.44511e+07	3.81858e+06	3.9657e+06	3.74678e+06	3.86826e+06	1.59234	0.671145	0.993405	0.666667	0.486811
Com_79_neg	LysoPE 18:0	C23 H48 N O7 P	481.318	9.445	480.31	2.7963e+09	1.45052e+09	6.72142e+09	2.07091e+09	4.65435e+09	4.881e+09	3.36943e+09	0.976536	-0.0342546	0.758668	0.583333	0.826839
Com_7903_neg	D(-)-Amygdalin	C20 H27 N O11	457.159	5.134	456.151	8.26677e+06	2.2163e+07	1.41619e+07	8.9654e+06	1.43171e+07	2.48415e+07	2.17604e+07	0.850771	-0.233158	0.671802	0.666667	0.690257
Com_791_neg	N-Acetyl-L-phenylalanine	C11 H13 N O3	207.09	5.655	206.083	4.72024e+07	1.12403e+08	1.50262e+08	9.32979e+07	3.87207e+07	8.10763e+07	1.2064e+08	1.23798	0.307985	0.687325	0.666667	0.549619
Com_7915_neg	DL-3-Aminoisobutyric acid	C4 H9 N O2	103.063	2.283	102.056	3.20832e+06	4.75843e+06	4.1307e+06	4.65415e+06	3.89821e+06	3.98025e+06	5.41132e+06	0.898908	-0.153755	0.472346	0.583333	0.325105
Com_795_neg	Vanillyl alcohol	C8 H10 O3	154.063	4.928	153.056	2.689e+08	5.44297e+08	2.33716e+08	3.51669e+08	5.61629e+08	7.14928e+08	5.54614e+08	0.639481	-0.645027	0.195338	0.916667	1.87156
Com_797_neg	LPI 20:4	C29 H49 O12 P	620.297	9.757	619.289	3.75672e+08	3.54547e+08	3.7669e+08	3.32026e+08	2.74729e+08	4.19716e+08	1.1711e+08	1.29058	0.368015	0.292498	0.75	1.34453
Com_7998_neg	PE (14:0/18:2)	C37 H70 N O8 P	687.486	11.185	686.478	6.68475e+06	6.68447e+06	7.10187e+06	2.3e+07	1.21306e+06	7.36247e+06	1.14892e+06	0.83408	-0.261742	0.503611	0.5	1.03838
Com_8000_neg	Mycophenolic acid	C17 H20 O6	320.126	6.501	319.119	970124	761109	587750	624594	671179	530623	913262	1.1286	0.174534	0.54793	0.666667	0.245444
Com_805_neg	Cytidine	C9 H13 N3 O5	303.109	1.255	302.101	3.75647e+07	1.48637e+07	7.83548e+07	1.72821e+07	6.73423e+07	5.60796e+07	3.26758e+07	1.00575	0.00827875	0.894485	0.5	0.142813
Com_8067_neg	PE (12:0/18:1)	C35 H68 N O8 P	661.47	10.466	660.462	8.19967e+06	9.62911e+06	2.45844e+07	7.301e+06	1.1064e+06	9.31366e+06	956979	3.02767	1.59821	0.0958882	0.916667	2.21858
Com_8158_neg	4-tert-Amylphenol	C11 H16 O	164.12	6.619	163.113	606345	578623	548829	825020	708745	588185	622703	0.842266	-0.247651	0.114865	0.916667	0.2463
Com_8194_neg	LPA 18:2	C21 H39 O7 P	434.243	9.106	433.235	1.39323e+07	9.68811e+06	1.6947e+07	1.38603e+07	2.08515e+07	1.49298e+07	1.67322e+07	0.81493	-0.295252	0.321926	0.666667	1.83303
Com_83_neg	Isocitric acid	C6 H8 O7	192.027	1.396	191.02	1.54993e+09	2.34712e+09	2.17376e+09	6.0892e+09	3.26859e+09	2.0538e+09	4.4653e+09	0.509823	-0.97193	0.0746629	0.833333	1.29459
Com_8303_neg	LPG 14:1	C20 H39 O9 P	454.234	10.21	453.227	5.41344e+06	3.15313e+06	7.29182e+06	1.72705e+07	7.26681e+06	4.30888e+06	4.43693e+06	0.635293	-0.654507	0.4441	0.583333	1.05679
Com_8306_neg	L-Malate	C4 H6 O5	134.022	1.261	133.014	7.07613e+06	5.76092e+06	1.29926e+07	5.60433e+06	7.56343e+06	9.02298e+06	6.2982e+06	1.20887	0.273664	0.628622	0.583333	0.772627
Com_833_neg	5-Aminovaleric acid	C5 H11 N O2	117.079	1.488	116.072	2.22196e+08	2.52666e+08	2.40429e+08	3.31748e+08	1.60828e+08	3.00557e+08	6.48755e+08	0.661439	-0.59632	0.380585	0.75	1.5875
Com_835_neg	Methylhippuric acid	C10 H11 N O3	193.074	5.203	192.067	1.53458e+08	6.57383e+07	2.37027e+08	1.53284e+08	5.25597e+07	3.73028e+07	4.58048e+07	2.10519	1.07395	0.178848	0.916667	1.82275
Com_8400_neg	Aldosterone	C21 H28 O5	406.2	6.91	405.192	1.10653e+06	939621	821380	1.24728e+06	1.10656e+06	1.17882e+06	1.04517e+06	0.835193	-0.259818	0.150728	0.916667	0.376753
Com_8423_neg	NSI-189	C22 H30 N4 O	366.241	7.31	365.233	1.6073e+06	1.91642e+06	3.3739e+06	1.3406e+06	1.83455e+06	1.56232e+06	1.41788e+06	1.49412	0.579294	0.247406	0.916667	0.571365
Com_8429_neg	FAHFA (18:0/17:2)	C35 H64 O4	548.481	10.461	547.473	866984	666291	1.65329e+06	645363	894135	820611	773384	1.35592	0.439269	0.477432	0.666667	0.286781
Com_8432_neg	GDP	C10 H15 N5 O11 P2	443.026	2.634	442.019	3.95615e+06	4.09565e+06	4.00947e+06	2.41906e+06	6.48716e+06	4.85569e+06	4.9549e+06	0.859212	-0.218914	0.691546	0.75	0.451432
Com_8433_neg	Luteolin	C15 H10 O6	286.048	6.128	285.041	1.06152e+06	987858	857520	1.45396e+06	885427	980119	1.70308e+06	0.771686	-0.373915	0.250985	0.666667	0.381772
Com_8473_neg	8(S)-Hydroxy-(5Z,9E,11Z,14Z)-eicosatetraenoic acid	C20 H32 O3	320.235	9.121	319.228	1.09208e+06	804556	997913	815528	1.53239e+06	1.38812e+06	1.11787e+06	0.795112	-0.330769	0.266404	0.833333	0.470825
Com_8507_neg	Chenodeoxycholic acid-3-beta-D-glucuronide	C30 H48 O10	568.323	5.36	567.316	409167	488393	563389	813175	498565	595101	907126	0.692237	-0.530661	0.0923121	0.916667	0.498666
Com_851_neg	LPE 19:1	C24 H48 N O7 P	493.317	10.039	492.31	4.77641e+07	1.45765e+07	8.40199e+07	8.766e+06	4.1142e+07	3.19081e+07	2.6396e+07	1.80338	0.850702	0.465719	0.75	0.651412
Com_8573_neg	4-[2-(2-oxo-1-imidazolidinyl)ethyl]-1lambda~6~,4-thiazinane-1,1-dione	C9 H17 N3 O3 S	248.102	6.23	247.095	2.35803e+07	1.41381e+07	9.34993e+06	5.41083e+06	7.85629e+06	6.41333e+06	3.55599e+06	2.70083	1.4334	0.0450447	1	1.98851
Com_8590_neg	Noradrenaline	C8 H11 N O3	169.074	5.365	168.067	7.9509e+06	1.50798e+07	1.45194e+07	7.77437e+06	1.69594e+07	1.20304e+07	1.08425e+07	1.05168	0.0726936	0.859957	0.583333	0.554825
Com_8642_neg	5-Methyltetrahydrofolic acid	C20 H25 N7 O6	459.187	4.786	458.18	7.15823e+06	2.13511e+07	1.82138e+06	6.18158e+06	1.93865e+07	1.20107e+07	1.08995e+07	0.834208	-0.261521	0.534943	0.583333	0.716117
Com_8658_neg	Vitamin B2	C17 H20 N4 O6	376.139	9.761	375.132	1.62317e+07	7.41003e+06	2.00444e+07	1.4023e+07	1.08018e+07	1.51598e+07	1.22504e+07	1.11512	0.157197	0.920415	0.666667	0.466825
Com_8674_neg	2,4-Dihydroxybenzoic acid	C7 H6 O4	154.024	4.535	153.017	4.63193e+06	2.00693e+06	4.31855e+06	6.31135e+06	3.93197e+06	3.66031e+06	3.28952e+06	0.84975	-0.23489	0.56668	0.5	0.81603
Com_8695_neg	(+/-)11-HETE	C20 H32 O3	320.235	7.62	319.228	795161	707321	750904	506132	894451	557914	810228	1.08516	0.11791	0.494969	0.5	0.245166
Com_87_neg	Palmitic acid	C16 H32 O2	256.241	10.687	255.233	3.49524e+09	2.27709e+09	6.39894e+09	1.91954e+09	1.38141e+09	3.87836e+09	3.3212e+09	1.54548	0.628059	0.324835	0.75	2.08256
Com_8709_neg	Isobutyryl carnitine	C11 H21 N O4	231.147	4.823	230.14	1.22329e+07	3.64089e+06	5.16584e+06	1.97139e+07	1.68451e+07	8.36982e+06	1.11602e+07	0.500149	-0.999571	0.150831	0.833333	1.50541
Com_8738_neg	5-Methoxyindole-3-Carbaldehyde	C10 H9 N O2	175.063	5.933	174.056	1.15531e+07	2.10092e+07	9.02157e+06	9.19493e+06	9.19392e+06	1.15869e+07	8.71513e+06	1.43303	0.519071	0.353234	0.666667	1.88664
Com_874_neg	L-Ornithine	C5 H12 N2 O2	132.09	1.212	131.083	5.36646e+08	4.07287e+08	4.89111e+08	4.90922e+08	6.84585e+08	5.82457e+08	4.87651e+08	0.850869	-0.232991	0.22802	0.75	0.580854
Com_8742_neg	Gly-Tyr-Ala	C14 H19 N3 O5	309.132	5.123	308.125	3.4579e+06	5.6007e+06	3.88571e+06	5.91106e+06	3.72274e+06	4.93763e+06	5.64963e+06	0.85352	-0.228504	0.410288	0.75	0.629594
Com_8759_neg	PC (2:0/16:1)	C26 H50 N O8 P	581.334	8.51	580.327	1.58006e+06	1.4076e+06	2.05149e+06	1.34947e+06	1.201e+06	2.49512e+06	1.28167e+06	1.06189	0.0866394	0.661009	0.75	0.202502
Com_876_neg	L-Glutathione (reduced)	C10 H17 N3 O6 S	307.084	4.718	306.077	7.31384e+07	5.37258e+07	2.10749e+08	8.69194e+07	5.172e+08	6.3605e+08	2.14245e+08	0.309507	-1.69196	0.136955	0.916667	1.75221
Com_880_neg	LPS 18:0	C24 H48 N O9 P	525.307	8.077	524.3	3.75573e+08	2.42058e+08	5.72351e+08	5.31856e+08	1.32356e+08	3.18655e+08	8.65686e+07	1.48363	0.569127	0.288711	0.75	1.65554
Com_881_neg	1-Methyluric acid	C6 H6 N4 O3	182.044	4.573	181.037	2.99825e+08	2.75884e+08	5.76848e+08	3.00941e+08	3.11656e+08	1.89186e+08	3.57503e+08	1.32559	0.406639	0.416119	0.5	0.228861
Com_882_neg	3-Methylglutaric acid	C6 H10 O4	146.058	4.859	145.051	4.43238e+07	7.40516e+07	8.72705e+07	7.20381e+07	3.49634e+07	1.1284e+08	1.23073e+08	0.799599	-0.322652	0.680706	0.583333	0.420032
Com_8827_neg	Myristic Acid	C14 H28 O2	228.209	7.023	227.202	1.08557e+07	1.5311e+07	7.06147e+06	6.48331e+06	4.45626e+06	3.1956e+06	3.84357e+06	2.46426	1.30116	0.0337197	1	2.49374
Com_8846_neg	Phe-Pro	C14 H18 N2 O3	262.132	5.138	261.125	3.45925e+06	4.54463e+06	4.40407e+06	7.73095e+06	1.02492e+07	7.06554e+06	4.79965e+06	0.554322	-0.851203	0.0298564	1	1.96001
Com_890_neg	Indole-3-acetic acid	C10 H9 N O2	175.063	5.343	174.056	1.38856e+08	2.2292e+08	1.964e+08	1.38478e+08	1.4336e+08	1.25192e+08	1.95788e+08	1.23459	0.304037	0.299257	0.833333	0.930354
Com_895_neg	Lysope 14:0	C19 H40 N O7 P	425.255	8.119	424.248	2.17693e+06	1.22992e+06	3.89014e+06	4.48236e+06	3.31914e+06	1.67725e+06	2.67955e+06	0.800221	-0.321529	0.534015	0.666667	0.233374
Com_8973_neg	N1-{[5-(2,4-difluorophenyl)-2-furyl]methyl}benzene-1-sulfonamide	C17 H13 F2 N O3 S	349.058	5.296	348.051	1.71093e+06	2.54013e+06	2.03185e+07	1.95203e+06	1.7818e+06	2.526e+06	3.40519e+06	3.38949	1.76107	0.491288	0.583333	1.62674
Com_902_neg	FAHFA (18:2/20:4)	C38 H62 O4	582.463	10.306	581.456	1.82633e+08	1.12995e+08	3.49312e+08	1.22854e+08	9.72318e+07	2.00052e+08	1.82341e+08	1.4273	0.513292	0.486595	0.666667	1.03056
Com_911_neg	FAHFA (18:1/20:3)	C38 H66 O4	586.494	10.909	585.487	3.45363e+08	2.17048e+08	5.51874e+08	1.97594e+08	1.3386e+08	4.20622e+08	3.17456e+08	1.38913	0.474177	0.390683	0.75	1.60213
Com_9159_neg	Sorbitan monostearate	C24 H46 O6	430.329	9.845	429.322	2.9474e+06	3.67321e+06	5.11211e+06	3.51233e+06	3.75865e+06	2.14142e+07	1.50191e+07	0.357943	-1.4822	0.20908	0.75	1.89012
Com_916_neg	L-Serine	C3 H7 N O3	105.043	1.238	104.035	3.9114e+08	2.88937e+08	4.62853e+08	2.59675e+08	6.41499e+08	4.97942e+08	4.1679e+08	0.839199	-0.252915	0.572094	0.666667	0.993748
Com_9163_neg	Theophylline	C7 H8 N4 O2	180.065	4.928	179.057	2.09797e+07	1.10131e+07	1.41582e+07	7.46106e+06	1.05287e+07	7.44666e+06	630828	2.36062	1.23916	0.156796	1	1.45324
Com_9273_neg	N1-(3-cyano-4,6-diphenyl-2-pyridyl)-4-methylbenzamide	C26 H19 N3 O	389.155	10.99	388.148	1.24153e+06	777540	1.70512e+06	964518	737676	762049	781870	1.5297	0.613252	0.232504	0.833333	0.530525
Com_930_neg	1-Caffeoylquinic Acid	C16 H18 O9	354.096	5.216	353.089	1.15333e+07	2.64559e+06	1.066e+07	2.24922e+07	1.4198e+07	4.19583e+06	1.81133e+07	0.561339	-0.833056	0.380271	0.833333	0.706897
Com_9329_neg	Prostaglandin K1	C20 H32 O5	334.212	9.896	333.205	1.92136e+06	785409	4.88896e+06	764401	928355	1.58943e+06	1.98696e+06	1.92207	0.942658	0.482655	0.666667	0.772067
Com_9355_neg	1-(1,8-dihydroxy-3,6-dimethyl-2-naphthyl)ethan-1-one	C14 H14 O3	230.095	6.917	229.087	596198	465348	442755	541803	596480	565351	550537	0.889788	-0.168466	0.306369	0.75	0.250257
Com_9362_neg	3-Nitro-L-Tyrosine	C9 H10 N2 O5	226.06	5.163	225.052	2.52863e+06	3.81649e+06	2.36063e+06	3.88211e+06	3.12088e+06	2.52289e+06	3.26738e+06	0.907326	-0.140307	0.571469	0.666667	0.320509
Com_9406_neg	Orotic Acid	C5 H4 N2 O4	156.017	1.415	155.01	7.64158e+06	3.93152e+06	1.3457e+07	1.70908e+07	4.15677e+06	5.42258e+06	1.25799e+07	0.85028	-0.23399	0.815443	0.583333	1.06434
Com_946_neg	4-Hydroxyphenylpyruvic acid	C9 H8 O4	180.042	5.617	179.035	2.18303e+07	4.94234e+07	2.94853e+07	3.99436e+07	3.32571e+07	3.88357e+07	4.06965e+07	0.879435	-0.185352	0.524322	0.666667	0.345067
Com_949_neg	(㊣)9-HpODE	C18 H32 O4	312.23	7.313	311.224	5.7695e+07	4.2237e+07	1.80187e+08	6.27825e+07	6.87014e+07	6.40242e+07	7.39837e+07	1.38591	0.470838	0.807271	0.666667	0.416186
Com_950_neg	LPE 20:5	C25 H42 N O7 P	499.27	8.568	498.263	5.59989e+07	1.14345e+07	3.75209e+07	1.92729e+07	3.98077e+07	3.95992e+07	6.65913e+07	0.846723	-0.240037	0.653195	0.666667	0.42346
Com_9619_neg	PEtOH (19:0-16:2)	C40 H75 O8 P	714.53	9.461	713.522	721465	536037	850995	564845	901457	866797	730582	0.917632	-0.124013	0.636732	0.75	0.14338
Com_9628_neg	PE (16:1/18:2)	C39 H72 N O8 P	713.501	11.679	712.494	9.70013e+06	7.68701e+06	6.7113e+06	1.6461e+07	1.03985e+06	7.80621e+06	897623	1.22617	0.294154	0.316491	0.583333	1.50161
Com_9653_neg	4-(octyloxy)benzoic acid	C15 H22 O3	250.157	9.547	249.15	3.29639e+06	2.44077e+06	4.0638e+06	2.5049e+06	3.22272e+06	3.49015e+06	3.4645e+06	1.03041	0.0432186	0.924457	0.5	0.104519
Com_9661_neg	12-oxo Phytodienoic Acid	C18 H28 O3	292.204	7.194	291.197	563500	495903	1.4949e+06	520744	618219	586531	579673	1.47744	0.563095	0.530969	0.583333	0.453375
Com_970_neg	(+/-)9,10-dihydroxy-12Z-octadecenoic acid	C18 H34 O4	314.246	7.614	313.239	3.81987e+07	3.42025e+07	5.98063e+07	5.01372e+07	2.9289e+07	3.01705e+07	4.13029e+07	1.16817	0.224252	0.520707	0.666667	0.350272
Com_973_neg	L-Tyrosine methyl ester	C10 H13 N O3	195.09	5.093	194.082	5.09245e+08	3.39953e+08	5.08441e+08	1.28657e+08	2.69112e+08	2.39891e+08	4.47401e+08	1.66828	0.73836	0.105329	0.916667	1.50341
Com_9748_neg	N-Acetylneuraminic acid	C11 H19 N O9	309.106	4.848	308.1	4.25539e+06	7.08303e+06	8.58977e+06	6.45441e+06	2.28464e+06	1.63386e+07	1.84083e+07	0.611022	-0.710703	0.66401	0.583333	0.945184
Com_9778_neg	J147	C18 H17 F3 N2 O2	350.123	4.826	349.115	1.96655e+06	6.2354e+06	3.88916e+06	2.35653e+06	3.60022e+06	3.29208e+06	5.43057e+06	1.09824	0.135191	0.935965	0.583333	0.212206
Com_9801_neg	Cyclamic acid	C6 H13 N O3 S	179.063	5.022	178.056	7.19767e+06	7.25351e+06	5.15764e+06	2.36611e+06	1.09204e+07	1.19273e+07	7.33861e+06	0.803169	-0.316225	0.874907	0.75	0.710298
Com_9808_neg	PC (2:0/18:1)	C28 H54 N O8 P	609.364	10.013	608.358	1.60929e+07	8.37716e+06	7.14414e+06	1.22722e+07	4.17229e+06	5.92552e+06	1.81865e+07	1.03935	0.0556772	0.757609	0.416667	0.41329
Com_9831_neg	LPE 10:0	C15 H32 N O7 P	369.192	6.903	368.185	664259	1.01936e+06	1.71509e+07	762445	2.69556e+06	4.51528e+06	2.12781e+06	2.48614	1.31391	0.952241	0.583333	0.429301
Com_9872_neg	Methyl beta-D-galactopyranoside	C7 H14 O6	194.079	1.386	193.072	6.95009e+06	1.67841e+07	1.07302e+07	6.00914e+06	7.12031e+06	1.18037e+07	1.27511e+07	1.21941	0.28618	0.589189	0.583333	1.21931
Com_992_neg	N,N-dimethyl-9H-purin-6-amine	C7 H9 N5	163.085	1.245	162.077	2.50936e+08	4.89135e+08	2.33505e+08	1.48394e+08	3.16962e+08	3.25337e+08	2.67769e+08	1.2264	0.294434	0.556981	0.5	1.23728
Com_9958_neg	N-Acetyl-1-aspartylglutamic acid	C11 H16 N2 O8	304.088	4.989	303.081	1.79321e+07	9.51535e+06	1.42346e+07	5.93859e+06	1.36796e+07	1.17465e+07	8.81215e+06	1.38329	0.468101	0.25245	0.833333	0.61458
Com_9993_neg	FAHFA (20:2/18:0)	C38 H70 O4	590.528	11.159	589.521	500862	447016	1.07963e+06	455466	552732	561834	523506	1.29128	0.368802	0.589078	0.583333	0.258873
Positive ions in queen
ID	Name	Formula	Molecular Weight	RT [min]	m/z	pos_MGL_Q1	pos_MGL_Q2	pos_MGL_Q3	pos_MIX_Q1	pos_MIX_Q2	pos_MIX_Q3	pos_MIX_Q4	FC	log2FC	Pvalue	ROC	VIP
Com_10_pos	L-Tyrosine	C9 H11 N O3	181.074	2.403	182.081	4.55302e+10	7.68492e+10	1.51492e+10	4.02249e+10	5.77813e+10	4.78823e+10	6.40989e+10	0.873249	-0.195535	0.576419	0.583333	1.5262
Com_10048_pos	RKK	C18 H38 N8 O4	430.306	10.531	431.313	1.01355e+07	2.1891e+06	2.37413e+06	408068	328134	307872	216056	15.5526	3.95909	0.0304353	1	2.52079
Com_10063_pos	Methyl indole-3-acetate	C11 H11 N O2	189.079	6.099	190.086	1.47072e+06	6.56815e+06	5.65373e+06	1.39697e+06	1.5303e+06	1.85365e+06	3.36572e+06	2.24102	1.16416	0.284533	0.75	1.31915
Com_1013_pos	Diaminopimelic acid	C7 H14 N2 O4	190.095	1.352	191.102	8.80062e+07	1.4701e+08	1.83002e+08	1.15855e+08	2.21395e+08	2.27356e+08	2.14325e+08	0.715541	-0.482893	0.272257	0.833333	1.49268
Com_10149_pos	APH	C14 H21 N5 O4	361.113	5.321	362.121	1.20788e+06	885757	1.29619e+07	796662	2.02892e+06	9.55966e+06	3.86063e+06	1.23564	0.305254	0.891866	0.5	0.565386
Com_10184_pos	2-[3-(4-pyridyl)-1H-1,2,4-triazol-5-yl]pyridine	C12 H9 N5	223.084	4.789	224.092	2.47603e+06	4.46725e+06	4.14719e+06	3.61022e+06	4.10606e+06	4.54988e+06	4.74938e+06	0.869047	-0.202495	0.468237	0.666667	0.519537
Com_10185_pos	U-44069	C21 H34 O4	332.235	8.21	333.242	1.21598e+06	1.38456e+06	1.16678e+06	1.5332e+06	1.85549e+06	1.40075e+06	1.2945e+06	0.825631	-0.276431	0.105436	0.916667	0.375701
Com_1021_pos	Asparagine	C4 H8 N2 O3	132.053	1.239	133.061	1.23909e+08	9.77054e+07	1.82582e+08	6.75419e+07	2.1934e+08	1.91558e+08	1.21204e+08	0.898746	-0.154014	0.89588	0.583333	0.1966
Com_10243_pos	1-(7-methoxy-2-oxo-2H-chromen-8-yl)-3-methyl-2-oxobutyl acetate	C17 H18 O6	318.11	7.213	319.117	859219	658098	635607	630887	646372	455354	558420	1.25296	0.325337	0.137996	0.916667	0.335519
Com_1025_pos	9,10-Dihome	C18 H34 O4	314.245	7.565	315.252	2.59335e+07	2.42816e+07	5.66316e+07	3.23208e+07	2.32488e+07	2.06161e+07	2.50377e+07	1.40741	0.493038	0.420271	0.75	0.457005
Com_10259_pos	Tetranor-12R-HETE	C16 H26 O3	248.177	9.938	249.185	2.31558e+06	1.51395e+06	1.86172e+06	1.65577e+06	1.87418e+06	1.60774e+06	1.26581e+06	1.18503	0.24492	0.332076	0.666667	0.270171
Com_10261_pos	3-hydroxy-2-octylpentanedioic acid	C13 H24 O5	242.152	6.396	243.159	2.36413e+06	2.48856e+06	2.52636e+06	872185	1.46471e+06	959969	660917	2.48592	1.31378	0.00974046	1	1.35838
Com_10265_pos	Ocfentanil-d5	C22 H22 [2]H5 F N2 O2	375.24	7.588	376.248	1.29207e+06	1.50898e+06	1.01152e+06	914322	1.10245e+06	985283	858442	1.31678	0.397018	0.133995	0.916667	0.483258
Com_10277_pos	PC (16:1/17:2)	C41 H76 N O8 P	741.53	10.832	742.538	1.12602e+07	6.94631e+06	9.01891e+06	1.51016e+07	1.29369e+06	7.07918e+06	902353	1.48914	0.574482	0.243145	0.666667	2.0295
Com_10310_pos	Decanoylcarnitine	C17 H33 N O4	315.241	6.12	316.248	341601	286448	4.1017e+06	421804	453794	201449	214107	4.88426	2.28814	0.408392	0.666667	1.01397
Com_10315_pos	Acetildenafil	C25 H34 N6 O3	466.272	7.278	467.279	355882	377329	409968	225509	293835	197530	501120	1.25143	0.323582	0.254529	0.75	0.301448
Com_10356_pos	Glutathione	C10 H17 N3 O6 S	307.084	5.102	308.091	9.22642e+06	2.31694e+06	1.0754e+07	1.4908e+07	1.38047e+07	1.28453e+07	1.35292e+07	0.539685	-0.889811	0.23911	1	2.71008
Com_1036_pos	2-acetamido-3-(4-methoxyphenyl)propanoic acid	C12 H15 N O4	255.111	5.194	256.118	1.05615e+07	1.4696e+07	2.10891e+08	9.39954e+06	1.51068e+07	7.37625e+07	4.14252e+07	2.25396	1.17246	0.848416	0.5	0.488097
Com_10360_pos	6-chloro-3-[(dimethylamino)methylidene]chroman-4-one	C12 H12 Cl N O2	237.056	5.451	238.063	2.40314e+06	1.09021e+07	6.84993e+06	1.48923e+07	3.63125e+06	4.00326e+06	4.22724e+06	1.00447	0.00643281	0.9661	0.5	0.0692094
Com_1040_pos	(5-L-Glutamyl)-L-Amino Acid	C8 H14 N2 O5	218.09	1.407	219.097	4.53052e+07	5.09244e+07	8.35662e+07	1.3235e+08	9.89378e+07	1.01821e+08	6.66871e+07	0.599624	-0.737869	0.0908049	0.916667	1.28255
Com_1041_pos	2-hydroxy-3,6-diphenylcyclohexyl acetate	C20 H22 O3	332.138	7.339	333.146	3.11266e+08	2.66296e+08	1.33544e+08	3.15056e+07	7.08593e+07	2.9445e+07	2.74815e+08	2.33173	1.2214	0.0971343	0.833333	2.04197
Com_10439_pos	N1-methyl-5-methoxy-2-({2-[(methylamino)carbonyl]phenyl}thio)benzamide	C17 H18 N2 O3 S	352.09	5.554	353.097	4.1972e+06	4.08847e+06	1.90897e+06	4.4001e+06	1.491e+06	1.55274e+06	1.51711e+07	0.601056	-0.73443	0.879998	0.5	0.267354
Com_10440_pos	Sildenafil N-oxide	C22 H30 N6 O5 S	490.202	6.059	491.209	296416	317816	426095	229693	282724	255650	277239	1.32698	0.408148	0.117335	1	0.40274
Com_10467_pos	4-[4-(trifluoromethoxy)anilino]-2H-chromen-2-one	C16 H10 F3 N O3	321.064	6.017	322.071	284855	291480	400473	250665	276924	241815	237688	1.29324	0.37099	0.144454	1	0.326687
Com_10474_pos	2-Deoxyuridine	C9 H12 N2 O5	228.074	1.398	229.081	7.24077e+06	7.25073e+06	7.59402e+06	7.18985e+06	8.0357e+06	5.64882e+06	5.99433e+06	1.09597	0.132212	0.302831	0.75	0.523403
Com_10494_pos	3-(2-Hydroxyethyl)indole	C10 H11 N O	161.084	5.522	162.091	4.06061e+06	1.19958e+07	7.52665e+06	6.49543e+06	4.87392e+06	4.70012e+06	7.43839e+06	1.3376	0.419649	0.571184	0.666667	0.666064
Com_1056_pos	N-Acetyldopamine	C10 H13 N O3	195.089	4.995	196.097	2.29676e+08	1.8491e+08	1.72469e+08	2.01225e+08	9.58674e+07	5.01632e+07	2.12538e+08	1.39827	0.48364	0.254767	0.666667	1.52256
Com_10566_pos	DL-o-Tyrosine	C9 H11 N O3	181.074	9.153	182.081	2.63354e+06	2.50116e+06	7.35671e+06	2.92246e+06	3.43431e+06	2.49066e+06	3.07508e+06	1.39695	0.482285	0.616071	0.5	0.787893
Com_10592_pos	N~5~-(1,3,5-trimethyl-1H-pyrazol-4-yl)-1H-1,2,4-triazole-3,5-diamine	C8 H13 N7	207.124	5.68	208.131	1.09254e+07	1.17878e+07	6.60891e+06	9.76279e+06	7.37976e+06	6.85405e+06	1.11553e+07	1.11221	0.153425	0.682999	0.583333	0.107008
Com_10606_pos	Uridine 5'-Diphospho-N-Acetylgalactosamine	C17 H27 N3 O17 P2	607.083	3.484	608.09	581381	2.65132e+06	7.55356e+06	5.15406e+06	1.52074e+06	2.05778e+06	1.62548e+06	1.38845	0.473478	0.998505	0.583333	0.403485
Com_1062_pos	PC (14:1e/3:0)	C25 H50 N O7 P	507.332	8.984	508.339	6.13208e+06	2.58826e+06	5.84838e+07	3.67184e+06	9.44534e+06	9.04921e+06	7.72019e+06	2.99818	1.58409	0.75998	0.583333	0.492716
Com_10649_pos	N-[1-(4-methoxy-2-oxo-2H-pyran-6-yl)-2-methylbutyl]acetamide	C13 H19 N O4	291.089	7.475	292.097	1.04803e+06	1.38997e+06	1.0867e+06	765426	1.05963e+06	1.03713e+06	840145	1.26936	0.344106	0.106055	0.916667	0.49382
Com_1067_pos	N1-[4-hydroxy-6-(methoxymethyl)pyrimidin-2-yl]acetamide	C8 H11 N3 O3	197.08	1.382	198.087	3.02247e+07	4.38253e+07	3.95629e+07	4.74038e+07	3.26624e+07	3.44019e+07	4.05226e+07	0.977374	-0.0330178	0.871579	0.416667	0.0385016
Com_1068_pos	SM (d18:0/14:1)	C37 H75 N2 O6 P	674.535	9.341	675.543	1.50181e+08	2.9096e+08	1.83997e+08	3.64738e+08	2.17764e+07	2.54244e+08	9.30568e+06	1.28221	0.358632	0.308651	0.583333	1.58595
Com_10724_pos	Methyltestosterone	C20 H30 O2	302.224	7.815	303.231	558186	628465	1.06341e+06	557771	652006	590415	438551	1.34007	0.422311	0.318216	0.75	0.379647
Com_10729_pos	Reserpine	C33 H40 N2 O9	608.262	10.083	609.269	3.50677e+06	2.18803e+06	2.75404e+06	2.08612e+06	2.86304e+06	2.79138e+06	1.77338e+06	1.18407	0.243752	0.390575	0.666667	0.441442
Com_1073_pos	2,4-dichloro-N-{2-[(2-furylmethyl)amino]-1-methyl-2-oxoethyl}benzamide	C15 H14 Cl2 N2 O3	340.034	6.67	341.041	3.09444e+06	1.73483e+06	1.02942e+07	1.79234e+06	2.67022e+06	3.37404e+06	1.39551e+06	2.18419	1.1271	0.40318	0.666667	0.602589
Com_10772_pos	YMK	C20 H32 N4 O5 S	422.197	5.169	423.204	5.01771e+06	1.14248e+07	5.55537e+06	6.02606e+06	5.17789e+06	9.01756e+06	5.14322e+06	1.15635	0.209579	0.74891	0.5	0.654317
Com_10776_pos	(4E)-1,7-bis(3,4-dihydroxyphenyl)hept-4-en-3-one	C19 H20 O5	155.059	9.563	311.126	1.58896e+06	1.39579e+06	1.69646e+06	1.43756e+06	2.03768e+06	1.64311e+06	962932	1.02637	0.0375447	0.746895	0.5	0.158771
Com_108_pos	D-(-)-Glutamine	C5 H10 N2 O3	146.069	1.257	147.076	4.79173e+09	4.10622e+09	4.64027e+09	5.65928e+09	8.98382e+09	7.91342e+09	6.84696e+09	0.613905	-0.703912	0.0112096	1	3.09525
Com_10826_pos	2-Hydroxy-6-Aminopurine	C5 H5 N5 O	151.05	5.065	320.134	3.52634e+06	7.40313e+06	1.15715e+07	1.00644e+07	7.32566e+06	5.98967e+06	4.04928e+06	1.09378	0.129322	0.941564	0.583333	0.45642
Com_10865_pos	Octanedioic acid	C8 H14 O4	174.089	4.695	175.097	3.20127e+06	3.30278e+06	3.43785e+06	2.40776e+06	3.01396e+06	2.83703e+06	3.05789e+06	1.17136	0.228185	0.0533444	1	0.405225
Com_10877_pos	(2S)-4-Oxo-2-phenyl-3,4-dihydro-2H-chromen-7-yl beta-D-glucopyranoside	C21 H22 O8	402.13	5.628	403.137	3.39943e+06	2.84846e+06	3.98554e+06	1.00527e+07	2.23844e+06	2.34646e+06	1.12672e+07	0.526719	-0.924896	0.460207	0.5	1.02707
Com_10884_pos	Gemifloxacin	C18 H20 F N5 O4	371.136	4.84	372.144	2.57274e+06	4.70341e+06	4.06909e+06	4.11589e+06	4.14184e+06	4.40687e+06	5.39336e+06	0.837691	-0.25551	0.384754	0.75	0.703077
Com_10899_pos	6,7,8-trimethoxy-2H-chromen-2-one	C12 H12 O5	258.053	6.658	259.06	488894	417454	411994	376881	498454	308358	293941	1.1896	0.250473	0.215879	0.75	0.249722
Com_109_pos	Pyroglutamic acid	C5 H7 N O3	129.043	1.26	130.05	4.78926e+09	4.10432e+09	4.638e+09	5.65723e+09	8.97924e+09	7.90935e+09	6.84371e+09	0.613895	-0.703936	0.0111944	1	3.0958
Com_1091_pos	4-(Diethylamino)salicylaldehyde	C11 H15 N O2	193.11	5.443	194.118	1.24949e+08	2.90766e+08	6.63909e+07	1.27729e+08	6.15346e+07	3.03522e+07	2.77442e+08	1.29323	0.370975	0.56268	0.666667	0.963474
Com_10919_pos	3-Methylindole	C9 H9 N	131.073	9.133	132.081	3.52591e+06	3.24545e+06	1.1429e+07	2.32579e+06	3.18549e+06	4.38816e+06	4.27953e+06	1.71149	0.775255	0.444066	0.333333	1.04738
Com_1096_pos	Trigonelline	C7 H7 N O2	137.048	1.356	138.055	8.15234e+07	7.62105e+07	1.39883e+08	3.50936e+08	2.85122e+08	2.93936e+08	1.93284e+08	0.353272	-1.50115	0.0125387	1	3.54917
Com_1099_pos	ACar 17:1	C24 H46 N O4	411.334	7.339	412.341	4.29207e+07	5.06202e+07	1.14675e+07	1.65886e+07	2.05601e+07	1.17625e+07	1.58694e+07	2.16131	1.11191	0.323219	0.666667	1.07803
Com_11008_pos	ethyl 2-[4,6-dimethyl-3-oxoisothiazolo[5,4-b]pyridin-2(3H)-yl]acetate	C12 H14 N2 O3 S	266.077	5.663	267.084	2.07095e+06	3.65777e+06	9.74163e+06	1.28697e+06	3.45042e+06	3.03519e+06	3.01322e+06	1.91244	0.935411	0.389341	0.75	1.06358
Com_11116_pos	4-Hydroxy-L-Glutamic Acid	C5 H7 N O5	161.032	1.608	162.04	1.0903e+07	5.40386e+06	9.80216e+06	9.81927e+06	9.55778e+06	8.70178e+06	5.20719e+06	1.04584	0.0646675	0.913249	0.666667	0.353406
Com_11132_pos	4-methoxy-6-[(E)-2-phenylethenyl]-2H-pyran-2-one	C14 H12 O3	228.079	5.813	229.086	462806	451370	695135	447488	415892	460290	391517	1.25103	0.323115	0.276865	0.916667	0.26859
Com_11171_pos	Traumatic acid	C12 H20 O4	228.136	6.15	229.143	1.60641e+06	2.06574e+06	1.09293e+06	1.19063e+06	1.21346e+06	862215	1.23643e+06	1.41102	0.496739	0.217472	0.75	0.505952
Com_1118_pos	D-Panthenol	C9 H19 N O4	227.116	4.132	228.123	4.33477e+06	9.2979e+06	2.90035e+08	8.22301e+06	3.8273e+07	1.39998e+08	9.17567e+07	1.45513	0.541148	0.668464	0.583333	0.918914
Com_112_pos	DL-Lysine	C6 H14 N2 O2	146.106	1.117	147.113	4.95858e+09	2.95567e+09	6.05197e+09	4.53835e+09	4.94233e+09	3.79571e+09	3.06435e+09	1.13958	0.188505	0.692105	0.666667	0.749811
Com_1121_pos	2-Pyridylacetic acid	C7 H7 N O2	137.048	5.738	138.055	2.60422e+07	3.17596e+07	1.51218e+07	1.79348e+07	1.95436e+07	2.16325e+07	1.73624e+07	1.27144	0.346468	0.468707	0.666667	0.310195
Com_11239_pos	2-{[methyl(2,3,4,5,6-pentahydroxyhexyl)amino]methylidene}malononitrile	C11 H17 N3 O5	271.118	6.215	272.125	6.74389e+06	1.90733e+06	1.00501e+06	3.80467e+06	1.70881e+07	1.06224e+07	2.27267e+06	0.381055	-1.39193	0.240514	0.833333	1.81163
Com_11286_pos	N-[3-(1-methyl-1H-pyrazol-3-yl)phenyl]-N'-phenylurea	C17 H16 N4 O	292.13	5.781	293.137	542278	621350	1.138e+06	642809	643942	778385	869288	1.0458	0.0646117	0.995917	0.666667	0.0750073
Com_11295_pos	Progesterone	C21 H30 O2	314.224	5.927	315.232	408102	403820	447356	342177	415910	330977	318950	1.19249	0.253973	0.0496075	0.833333	0.196629
Com_113_pos	D-(+)-Pipecolinic acid	C6 H11 N O2	129.079	1.118	130.086	4.90921e+09	2.92518e+09	5.99226e+09	4.49075e+09	4.8869e+09	3.759e+09	3.03159e+09	1.14023	0.189327	0.690929	0.666667	0.752123
Com_11300_pos	PC (14:0e/22:2)	C44 H86 N O7 P	771.611	9.859	772.618	9.33503e+06	1.05445e+07	4.95958e+06	9.05079e+06	2.26902e+06	2.37199e+06	5.68717e+06	1.70901	0.773159	0.17309	0.833333	1.92834
Com_11311_pos	FLK	C21 H34 N4 O4	406.258	5.239	407.265	3.64463e+06	1.05265e+07	6.2381e+06	9.50247e+06	1.02646e+07	9.15044e+06	1.02259e+07	0.695193	-0.524515	0.275995	0.666667	1.94794
Com_11342_pos	4-[(4-phenethyl-1,4-diazepan-1-yl)sulfonyl]-2,1,3-benzoxadiazole	C19 H22 N4 O3 S	386.134	6.998	387.141	1.2862e+06	3.93451e+06	1.15777e+06	1.22162e+06	1.3669e+06	926218	1.05082e+06	1.86279	0.897464	0.354133	0.75	1.03035
Com_1135_pos	Citral	C10 H16 O	152.12	7.59	153.127	2.36577e+08	2.80316e+08	2.27843e+08	2.20058e+08	2.67695e+08	2.75974e+08	2.22581e+08	1.00677	0.00972884	0.931263	0.333333	0.0282689
Com_1140_pos	2-Arachidonyl Glycerol ether	C23 H40 O3	364.295	11.391	365.302	1.24359e+07	3.97872e+06	1.11682e+08	4.81883e+06	948212	3.88536e+06	5.1817e+06	11.5137	3.52528	0.20888	0.833333	1.4519
Com_11411_pos	tetranor-PGFM	C16 H26 O7	312.155	6.116	313.162	1.64753e+06	6.29939e+06	1.05604e+07	5.41895e+06	1.91531e+06	1.16495e+06	1.02161e+07	1.31851	0.398913	0.648163	0.666667	0.913388
Com_1142_pos	Octadeca-11E,13E,15Z-trienoic acid	C18 H30 O2	278.224	9.775	279.232	2.26648e+07	8.01976e+06	2.03626e+07	1.97993e+07	1.22397e+07	1.52801e+07	1.24229e+07	1.13928	0.188127	0.887214	0.666667	0.217056
Com_1148_pos	p-Mentha-1,3,8-triene	C10 H14	134.109	10.079	135.117	1.67883e+08	1.12055e+08	1.17548e+08	1.08958e+08	1.57885e+08	1.8091e+08	1.03542e+08	0.961339	-0.0568833	0.887163	0.416667	0.0880988
Com_11483_pos	PC (18:4e/4:0)	C30 H54 N O7 P	571.362	9.687	572.37	1.61468e+06	1.28606e+06	2.34886e+06	1.67444e+06	2.32182e+06	1.63411e+06	1.15089e+06	1.03218	0.0456923	0.89791	0.5	0.158428
Com_11546_pos	2-{2-oxo-2H,8H,9H-furo[2,3-h]chromen-8-yl}propan-2-yl acetate	C16 H16 O5	310.083	6.092	311.09	304115	304067	441434	238772	283777	254781	278498	1.32549	0.406523	0.153656	1	0.276138
Com_1156_pos	o-Toluic Acid	C8 H8 O2	136.052	2.395	137.06	1.49417e+08	2.72386e+08	2.27201e+08	2.92373e+08	2.12433e+08	2.60167e+08	2.60917e+08	0.8435	-0.24554	0.393463	0.666667	1.77249
Com_1157_pos	tert-Butyl N-[1-(aminocarbonyl)-3-methylbutyl]carbamate	C11 H22 N2 O3	230.163	5.076	231.17	5.37435e+06	1.04693e+07	7.97196e+06	1.0309e+07	1.40741e+07	1.15405e+07	1.15002e+07	0.669582	-0.578668	0.145096	0.916667	0.500911
Com_11593_pos	Mezlocillin	C21 H25 N5 O8 S2	556.144	11.196	557.152	2.4e+06	1.96897e+06	1.49688e+06	661717	703650	2.83043e+06	579506	1.63783	0.711788	0.147751	0.75	1.90596
Com_11599_pos	5-[(dimethylamino)methylidene]-3-phenyl-1,3-thiazolane-2,4-dione	C12 H12 N2 O2 S	270.046	6.044	271.053	294391	315644	414997	228124	275390	253904	273053	1.3263	0.407405	0.104317	1	0.412698
Com_11608_pos	Methyl 3-indolyacetate	C11 H11 N O2	189.079	4.993	190.086	2.32791e+06	7.26019e+06	4.28319e+06	4.04722e+06	4.44676e+06	5.09376e+06	4.60836e+06	1.01643	0.0235108	0.822733	0.583333	0.301216
Com_11633_pos	Fmoc-L-Isoleucine	C21 H23 N O4	353.162	7.099	354.169	491111	368074	328261	272253	328162	464606	250306	1.2037	0.267478	0.322142	0.833333	0.270612
Com_1171_pos	3-(4-hydroxy-3-methoxyphenyl)propanoic acid	C10 H12 O4	178.063	5.085	179.07	2.2817e+08	1.00185e+08	1.64955e+08	2.6491e+07	5.03966e+07	2.90738e+07	2.08749e+08	2.09001	1.06351	0.110168	0.833333	2.15462
Com_11749_pos	Riboflavin-5-phosphate	C17 H21 N4 O9 P	456.104	5.355	457.111	714025	6.89759e+06	5.78227e+06	5.15705e+06	4.66865e+06	2.40962e+06	4.68987e+06	1.05514	0.0774406	0.736695	0.666667	0.696634
Com_1176_pos	Bicyclo prostaglandin E2	C20 H30 O4	334.212	7.271	335.219	4.28799e+07	3.52152e+07	1.49387e+08	5.0396e+07	4.57785e+07	4.29465e+07	5.05139e+07	1.59944	0.677566	0.633618	0.666667	0.577498
Com_11772_pos	trans-Clovamide	C18 H17 N O7	359.1	4.802	360.107	2.45741e+06	4.35911e+06	3.6424e+06	3.62644e+06	3.55266e+06	3.92737e+06	4.50696e+06	0.893155	-0.163017	0.511693	0.583333	0.53897
Com_1180_pos	2-(cyclopropylcarbonyl)-3-(4-fluoroanilino)acrylonitrile	C13 H11 F N2 O	252.063	5.906	253.071	610377	1.38173e+07	789241	604956	717711	579126	531638	8.33772	3.05965	0.373994	0.916667	1.10472
Com_11805_pos	DGTS (15:0/16:1)	C41 H77 N O7	695.569	11.38	696.576	3.85801e+06	2.97626e+06	471079	1.18063e+07	445588	2.85451e+06	292184	0.632557	-0.660732	0.86557	0.666667	0.254418
Com_11842_pos	6-(2-furyl)-2-hydroxy-4-(methylthio)nicotinonitrile	C11 H8 N2 O2 S	232.031	5.872	233.038	9.70316e+06	6.55162e+06	2.10163e+06	3.06195e+06	2.14095e+06	2.41611e+06	1.0949e+06	2.80875	1.48993	0.171215	0.75	2.43279
Com_1185_pos	N4-Acetylcytidine	C11 H15 N3 O6	285.096	1.353	286.103	1.00911e+07	1.22811e+07	2.7117e+08	8.98772e+06	1.52369e+07	6.65026e+07	4.6315e+07	2.85598	1.51398	0.853218	0.5	0.535691
Com_11868_pos	6,7-dihydro-5H-dibenzo[d,f][1,3]diazepin-6-one	C13 H10 N2 O	210.079	6.649	211.086	1.15254e+06	1.67289e+06	3.41124e+06	2.13829e+06	1.90537e+06	2.09541e+06	2.32526e+06	0.982424	-0.0255827	0.744976	0.666667	0.434176
Com_11875_pos	3-hydroxy-3-methylpentanedioic acid	C6 H10 O5	184.037	5.246	185.045	2.20127e+06	3.0007e+06	2.4529e+06	3.11074e+06	2.47698e+06	2.25154e+06	3.06224e+06	0.936246	-0.0950411	0.61732	0.75	0.176761
Com_11882_pos	1,7-bis(4-hydroxyphenyl)heptan-3-one	C19 H22 O3	320.141	8.562	321.148	481099	415051	664378	488685	468054	503643	349865	1.1494	0.200885	0.476444	0.583333	0.256842
Com_1189_pos	5-fluoro AB-PINACA N-(4-hydroxypentyl) metabolite	C18 H25 F N4 O3	386.172	6.193	387.18	1.59913e+06	1.47041e+06	1.35041e+06	1.16335e+06	1.27256e+06	1.05683e+06	1.02669e+06	1.30398	0.382927	0.0128018	1	0.217536
Com_1192_pos	cis,cis-Muconic acid	C6 H6 O4	142.027	4.677	143.034	4.30907e+07	3.91858e+07	4.16083e+07	4.7972e+07	5.17649e+07	3.93252e+07	3.81544e+07	0.932079	-0.101476	0.477143	0.583333	0.121198
Com_1196_pos	18-β-Glycyrrhetinic acid	C30 H46 O4	470.339	8.317	471.347	1.99339e+06	2.17547e+06	4.57895e+06	2.51781e+06	3.01128e+06	1.93897e+06	1.37349e+06	1.3192	0.39966	0.483777	0.333333	0.202992
Com_11962_pos	Ritalinic acid	C13 H17 N O2	219.123	5.859	220.131	9.55078e+06	3.00869e+06	4.09819e+06	2.27218e+06	1.02315e+07	4.55439e+06	5.7938e+06	0.971923	-0.0410868	0.975284	0.583333	0.0844284
Com_11994_pos	Chrysin	C15 H10 O4	254.055	6.276	255.062	524698	462155	390430	322637	352721	281875	276660	1.48828	0.573644	0.0213183	1	0.468265
Com_12_pos	L-Phenylalanine	C9 H11 N O2	165.079	4.842	166.086	3.20637e+10	6.56904e+10	5.19525e+10	5.5915e+10	5.13603e+10	6.26912e+10	7.89364e+10	0.801955	-0.318407	0.363918	0.666667	1.53432
Com_120_pos	PC (14:0e/4:0)	C26 H54 N O7 P	523.363	10.23	524.371	4.8317e+08	1.72923e+08	1.91272e+09	1.15052e+08	4.24829e+08	5.50733e+08	1.85509e+08	2.68397	1.42437	0.42877	0.666667	0.795447
Com_12000_pos	(4-benzoylpiperidino)[4-(tert-butyl)phenyl]methanone	C23 H27 N O2	349.21	5.786	350.217	619624	668769	1.0226e+06	563490	611811	580196	617598	1.29844	0.37678	0.267043	1	0.366921
Com_12001_pos	PC (6:0/7:0)	C21 H42 N O8 P	445.283	8.869	446.29	1.25922e+06	1.04776e+06	1.98371e+06	1.80372e+06	1.99172e+06	1.3019e+06	1.73385e+06	0.83747	-0.255891	0.408518	0.75	0.537017
Com_12010_pos	8-(1,2-dihydroxy-3-methylbut-3-en-1-yl)-7-methoxy-2H-chromen-2-one	C15 H16 O5	276.098	6.252	277.105	1.6955e+06	1.72498e+06	779017	697953	1.69672e+06	1.09605e+06	822872	1.29807	0.376365	0.473511	0.666667	0.498982
Com_12050_pos	SLK	C15 H30 N4 O5	346.221	5.074	347.228	3.07024e+06	4.16688e+06	3.54607e+06	5.85002e+06	3.98951e+06	4.05642e+06	4.12599e+06	0.797782	-0.325934	0.145561	0.75	0.440521
Com_12071_pos	Sulfamerazine	C11 H12 N4 O2 S	264.066	10.558	265.073	928878	878541	1.73475e+06	280134	240964	908632	282397	2.75849	1.46388	0.0310644	0.916667	1.44905
Com_12146_pos	4-methoxy-6-(prop-2-en-1-yl)-2H-1,3-benzodioxole	C11 H12 O3	192.079	5.746	193.086	609979	4.51834e+06	747137	1.03767e+06	2.07023e+06	2.41112e+06	1.38496e+06	1.1347	0.182308	0.736111	0.666667	0.434968
Com_12148_pos	Octhilinone	C11 H19 N O S	213.115	6.423	214.122	478322	1.68242e+06	1.20643e+06	409327	421198	272200	401329	2.98497	1.57772	0.111542	1	1.45901
Com_1219_pos	L-Alanyl-L-proline	C8 H14 N2 O3	186.1	1.929	187.107	1.43307e+07	1.76543e+07	1.76481e+07	1.63213e+07	2.35539e+07	2.25623e+07	1.6769e+07	0.835505	-0.25928	0.211273	0.666667	0.232452
Com_12248_pos	N,N-Dimethyldecylamine N-oxide	C12 H27 N O	201.209	5.987	202.216	2.15891e+06	1.11499e+06	1.10503e+06	1.60121e+06	1.2526e+06	1.30453e+06	7.7507e+06	0.490264	-1.02837	0.428537	0.75	0.884923
Com_12278_pos	4-hydroxy-3-(3-methylbut-2-en-1-yl)benzoic acid	C12 H14 O3	206.093	5.852	207.1	630118	486857	701218	665731	583717	567803	597531	1.00392	0.00564933	0.964157	0.583333	0.0524932
Com_123_pos	Adenine	C5 H5 N5	135.055	2.646	136.062	2.09348e+09	5.27649e+09	1.35282e+09	4.66019e+09	3.21719e+09	2.55156e+09	3.28155e+09	0.848284	-0.237381	0.53023	0.666667	1.04581
Com_1230_pos	SM (d21:1/12:0)	C38 H77 N2 O6 P	688.551	11.051	689.559	1.75586e+08	1.87567e+08	7.40719e+07	3.08087e+08	2.34028e+06	1.30998e+08	1.12806e+06	1.31728	0.397562	0.250663	0.666667	1.80768
Com_12302_pos	3-pentadecyl-4,5,6,7-tetrahydrobenzo[d]isoxazol-4-one oxime	C22 H38 N2 O2	362.297	10.657	363.304	2.63921e+06	273411	1.10395e+06	346718	238766	698969	378545	3.22035	1.68722	0.313346	0.75	1.04265
Com_1233_pos	LPC 15:1	C23 H46 N O7 P	479.301	8.416	480.308	1.00942e+08	5.64118e+07	1.96796e+08	6.97907e+07	1.10707e+08	1.32168e+08	5.02677e+07	1.30107	0.379693	0.657332	0.583333	0.704825
Com_1239_pos	2-(tert-butyl)-6,7-dimethoxy-4H-3,1-benzoxazin-4-one	C14 H17 N O4	263.116	5.534	264.123	1.71118e+07	2.24804e+07	2.55481e+08	1.16594e+07	1.89832e+07	4.92209e+07	8.22108e+07	2.42747	1.27946	0.702629	0.416667	0.738945
Com_1245_pos	D-Serine	C3 H7 N O3	105.043	1.238	106.05	1.42185e+08	2.3288e+07	1.85355e+08	1.22641e+08	3.90044e+08	3.30824e+08	2.84985e+08	0.414508	-1.27053	0.2223	0.833333	2.60698
Com_12457_pos	3-Hydroxy-3-methylbutanoic acid	C5 H10 O3	101.039	2.406	102.046	2.80006e+06	7.63298e+06	8.12931e+06	8.85882e+06	3.63854e+06	5.65824e+06	4.08025e+06	1.11306	0.154529	0.877884	0.5	0.423349
Com_12498_pos	1,6-dihydroxy-3-methoxy-8-methyl-9H-xanthen-9-one	C15 H12 O5	272.068	7.679	273.075	460469	527198	561652	399213	428619	275172	412124	1.36342	0.447233	0.0461882	1	0.401856
Com_12544_pos	3-Methoxy prostaglandin F1α	C21 H38 O6	368.254	6.685	369.261	795404	368503	578115	385033	435290	464987	377878	1.39653	0.48185	0.322944	0.666667	0.341274
Com_12593_pos	4-acetyl-3-methyl-5-(methylthio)thiophene-2-carbothioamide	C9 H11 N O S3	417.251	6.982	440.24	1.62993e+06	1.78294e+06	1.70959e+06	1.63773e+06	1.91515e+06	1.17374e+06	1.33164e+06	1.12738	0.172973	0.29948	0.666667	0.407881
Com_12619_pos	8-Aminooctanoic acid	C8 H17 N O2	159.126	5.352	160.133	8.65257e+06	6.11489e+06	6.53053e+06	9.14079e+06	6.08629e+06	5.36182e+06	5.32059e+06	1.09602	0.132274	0.551205	0.75	0.526829
Com_1263_pos	Gly-Val	C7 H14 N2 O3	174.1	2.674	175.108	7.60209e+06	2.14193e+07	1.69587e+07	8.99166e+06	1.44633e+07	1.56074e+07	1.08947e+07	1.22719	0.295359	0.709921	0.666667	0.204679
Com_12643_pos	Taurolithocholic acid sodium salt	C26 H44 N Na O5 S	505.282	8.887	506.29	6.65704e+06	6.55022e+06	8.74413e+06	5.53804e+06	9.18846e+06	8.94756e+06	9.00185e+06	0.895722	-0.158878	0.552171	0.75	0.425987
Com_1268_pos	Asp-glu	C9 H14 N2 O7	262.079	1.339	525.164	1.69554e+08	1.96211e+08	1.92002e+08	2.14354e+08	1.76291e+08	1.9305e+08	2.07065e+08	0.940475	-0.0885383	0.38068	0.75	0.141428
Com_127_pos	Pantothenic acid	C9 H17 N O5	219.111	4.997	220.118	5.49714e+09	4.76047e+09	5.58877e+09	5.16433e+09	4.81001e+09	5.20115e+09	4.06641e+09	1.09805	0.134941	0.267026	0.75	0.229542
Com_12721_pos	N2-tetrahydrofuran-2-ylmethyl-4-(4-fluorophenyl)-1,3-thiazol-2-amine	C14 H15 F N2 O S	278.094	6.01	279.101	1.22814e+06	916114	2.02565e+06	1.25427e+06	1.05839e+06	1.65052e+06	1.65921e+06	0.98888	-0.0161328	0.863594	0.583333	0.216349
Com_12754_pos	PC (6:0/13:1)	C27 H52 N O8 P	549.342	8.894	550.349	1.36391e+06	849139	8.62537e+06	1.13425e+06	5.85562e+06	3.67966e+06	2.65701e+06	1.08439	0.116889	0.749226	0.583333	0.756482
Com_1280_pos	N-Acetyl-L-leucine	C8 H15 N O3	173.105	5.629	174.113	2.31723e+07	3.39456e+07	1.02154e+08	2.87765e+07	1.49942e+07	2.25548e+07	2.50522e+07	2.32401	1.21661	0.270722	0.833333	1.12847
Com_12810_pos	PC (20:5e/3:0)	C31 H54 N O7 P	583.363	8.011	584.371	377067	358531	345249	346650	350680	273032	287615	1.14559	0.196095	0.111571	0.833333	0.231679
Com_1283_pos	N-Acetyl-L-carnosine	C11 H16 N4 O4	268.121	5.202	269.128	2.35549e+06	3.93248e+06	2.43367e+06	4.63376e+06	4.09757e+06	2.85168e+06	4.67743e+06	0.715162	-0.483657	0.166252	0.916667	0.411958
Com_1284_pos	DL-2-(acetylamino)-3-phenylpropanoic acid	C11 H13 N O3	207.09	5.661	208.097	3.96448e+07	8.88962e+07	1.0493e+08	5.5055e+07	2.48266e+07	4.44837e+07	6.62498e+07	1.63311	0.707621	0.272185	0.75	1.24922
Com_1288_pos	(2E,4E)-N-(2-methylpropyl)dodeca-2,4-dienamide	C16 H29 N O	251.225	6.531	252.232	2.27479e+08	2.14861e+08	1.80843e+08	9.79781e+07	1.90095e+08	2.08406e+08	1.13552e+08	1.36208	0.445812	0.152956	0.833333	1.85052
Com_12927_pos	ACar 20:5	C27 H44 N O4	445.318	7.017	446.325	6.14757e+06	3.52201e+06	643648	1.3205e+06	2.94437e+06	1.47231e+06	4.41574e+06	1.35439	0.437639	0.930211	0.583333	0.590942
Com_12946_pos	SM (d18:1/16:1)	C39 H77 N2 O6 P	700.549	10.823	701.556	5.52672e+06	4.40051e+06	4.75093e+06	6.44659e+06	587883	3.22369e+06	2.12241e+06	1.58077	0.66063	0.224064	0.75	1.41621
Com_1304_pos	Oleic acid	C18 H34 O2	282.256	10.814	283.263	9.7096e+07	4.40645e+07	1.97187e+08	3.76457e+07	2.71508e+07	6.46645e+07	4.68109e+07	2.55929	1.35574	0.191624	0.833333	1.65304
Com_13053_pos	5,5-dimethyl-3-morpholinocyclohex-2-en-1-one	C12 H19 N O2	209.142	4.711	210.149	478524	2.14138e+06	5.16866e+06	447717	651394	553921	619300	4.57009	2.19222	0.243835	0.75	1.71072
Com_1308_pos	C-8 Ceramide-1-phosphate	C26 H52 N O6 P	505.353	10.209	506.36	1.775e+07	9.70678e+06	5.15148e+07	6.91365e+06	7.95695e+06	6.89276e+06	6.37882e+06	3.74155	1.90364	0.155579	1	1.2822
Com_13105_pos	SM (d21:0/12:1)	C38 H77 N2 O6 P	688.551	10.595	689.559	5.7512e+06	6.02521e+06	8.17021e+06	8.28331e+06	2.99131e+06	5.06268e+06	226953	1.6056	0.683109	0.283813	0.75	1.66285
Com_1318_pos	LPE 20:4	C25 H44 N O7 P	501.285	8.789	502.292	9.31181e+07	2.65319e+07	5.31232e+07	6.01098e+06	7.92868e+07	6.27622e+07	2.72904e+07	1.31374	0.393676	0.48117	0.583333	0.739176
Com_1319_pos	Urocanic acid	C6 H6 N2 O2	138.043	1.392	139.05	2.18144e+07	5.04996e+07	2.35574e+08	3.1813e+07	2.06495e+07	3.11107e+07	7.07548e+07	2.66003	1.41144	0.481553	0.666667	1.44773
Com_13252_pos	LDGTS 15:1	C25 H47 N O6	457.34	8.339	458.347	386571	380042	211859	360485	196114	301905	153365	1.28933	0.366618	0.371936	0.833333	0.284624
Com_13262_pos	N1-(4-cyclohexylphenyl)-2-[(4-methylphenyl)thio]acetamide	C21 H25 N O S	361.142	6.059	362.149	242197	259683	341421	187679	231010	208888	226528	1.31647	0.396671	0.108482	1	0.365414
Com_13266_pos	PC (4:0/16:2)	C28 H52 N O8 P	561.343	9.417	562.35	4.79648e+06	3.75781e+06	1.87273e+06	9.50258e+06	2.96781e+06	2.65556e+06	4.88956e+06	0.694596	-0.525753	0.489163	0.666667	0.636557
Com_1329_pos	1,4-dihydroxyheptadec-16-en-2-yl acetate	C19 H36 O4	310.25	9.225	311.257	1.11335e+08	8.63787e+07	2.31986e+08	3.35342e+07	9.07492e+07	1.19146e+08	5.68474e+07	1.90802	0.932077	0.168292	0.75	2.14321
Com_13296_pos	6-[(4-methylphenyl)sulfonyl]-6-azabicyclo[3.2.1]octane	C14 H19 N O2 S	321.085	6.444	322.092	939738	604567	532481	613271	706825	451130	481969	1.22894	0.297419	0.402778	0.666667	0.405994
Com_13316_pos	3,4-dihydro-2H,6H-[1,3]thiazino[2,3-b]quinazolin-6-one	C11 H10 N2 O S	240.033	5.292	241.04	1.07642e+06	1.46427e+06	7.92137e+06	1.38532e+06	1.10214e+06	1.34385e+06	1.89388e+06	2.4365	1.28481	0.504755	0.583333	1.75844
Com_13356_pos	PE (2:0/16:3)	C23 H40 N O8 P	467.267	8.207	490.256	1.54805e+06	933059	3.72002e+06	991985	752886	741736	979116	2.3857	1.25441	0.216128	0.833333	1.32473
Com_1340_pos	3-Indoleacetonitrile	C10 H8 N2	174.079	5.092	175.087	1.11444e+08	2.25623e+08	3.33036e+07	4.199e+07	1.41922e+08	5.24031e+07	3.59753e+07	1.8136	0.85886	0.497309	0.583333	1.54773
Com_13451_pos	(+/-)5(6)-EET Ethanolamide	C22 H37 N O3	345.264	8.678	346.271	5.18609e+06	7.62654e+06	5.21402e+06	5.67368e+06	6.16996e+06	2.92899e+06	6.44018e+06	1.13307	0.180233	0.52627	0.5	0.586167
Com_13481_pos	Diosgenin	C27 H42 O3	396.302	8.08	397.31	441437	363846	600652	391489	377735	289795	356105	1.32467	0.405638	0.200961	0.833333	0.363015
Com_13492_pos	4-(benzoylamino)-3-hydroxybutanoic acid	C11 H13 N O4	223.084	6.268	224.092	811630	750560	945995	794611	878066	751686	801465	1.03671	0.0520122	0.69183	0.583333	0.0597098
Com_13498_pos	Eicosapentaenoic acid ethyl ester	C22 H34 O2	347.28	8.437	348.287	7.5964e+06	6.83429e+06	4.68592e+06	8.83479e+06	5.63224e+06	6.89363e+06	7.36462e+06	0.887331	-0.172456	0.509085	0.666667	0.443549
Com_135_pos	LPC 18:3	C26 H48 N O7 P	517.316	8.633	518.323	1.51534e+09	2.86587e+08	1.22544e+09	1.67106e+09	1.92398e+09	1.70096e+09	9.78822e+08	0.643284	-0.636473	0.352138	0.833333	1.44081
Com_13505_pos	5-[(8Z,11Z)-pentadeca-8,11-dien-1-yl]benzene-1,3-diol	C21 H32 O2	316.24	6.987	317.247	1.32556e+06	1.36633e+06	1.35227e+06	1.23072e+06	1.48503e+06	1.07233e+06	957937	1.13615	0.184159	0.232008	0.75	0.28025
Com_13541_pos	Isoxanthopterin	C6 H5 N5 O2	179.044	4.668	180.052	422728	469517	7.66331e+06	549356	1.55473e+06	3.79473e+06	5.89292e+06	0.967407	-0.0478056	0.617554	0.666667	1.0188
Com_13547_pos	LPC 18:4	C26 H46 N O7 P	515.3	8.228	516.307	1.92523e+06	620134	1.89479e+06	1.17375e+06	786735	1.02257e+06	546450	1.67735	0.746181	0.369889	0.75	0.802176
Com_1357_pos	Gly-Phe	C11 H14 N2 O3	222.1	5.1	223.108	6.41612e+06	6.85871e+06	8.57446e+06	7.91107e+06	1.91891e+07	1.50263e+07	7.24039e+06	0.59012	-0.76092	0.156512	0.833333	0.487518
Com_13575_pos	7Z, 10Z, 13Z, 16Z, 19Z-docosapentaenoic acid	C22 H34 O2	330.255	6.461	331.263	410078	241927	468596	210367	242459	157276	194318	1.85741	0.893291	0.08047	0.916667	0.738597
Com_1359_pos	6-(3-hydroxybutan-2-yl)-5-(hydroxymethyl)-4-methoxy-2H-pyran-2-one	C11 H16 O5	210.087	5.882	211.094	1.43126e+08	1.24216e+08	1.2779e+08	1.20896e+08	1.05813e+08	9.6287e+07	1.07245e+08	1.22453	0.292225	0.0244519	1	1.73123
Com_13591_pos	NPH	C15 H22 N6 O5	388.143	7.201	389.151	266406	189912	181528	183647	188142	127989	181407	1.2485	0.320199	0.222245	0.833333	0.347912
Com_136_pos	2-Ketohexanoic acid	C6 H10 O3	130.063	1.403	131.07	9.52853e+08	4.73601e+09	2.52829e+09	7.57316e+08	2.63841e+09	4.01214e+09	3.64784e+09	0.990999	-0.0130442	0.95961	0.5	0.259535
Com_13611_pos	2-hydroxy-6-[(8Z,11Z)-pentadeca-8,11,14-trien-1-yl]benzoic acid	C22 H30 O3	359.249	9.286	360.256	1.46672e+06	1.231e+06	3.77008e+06	1.46264e+06	1.4973e+06	1.40483e+06	1.52482e+06	1.46423	0.550147	0.542655	0.5	0.848477
Com_1362_pos	N-Acetyl-L-tyrosine	C11 H13 N O4	223.084	5.233	224.092	1.21746e+07	2.51284e+07	2.70824e+07	1.14496e+07	1.20723e+07	1.6602e+07	2.88466e+07	1.24469	0.315791	0.519385	0.666667	0.338506
Com_13761_pos	5-methoxy-8,8-dimethyl-2-phenyl-4H,8H-pyrano[2,3-h]chromen-4-one	C21 H18 O4	334.12	7.14	335.128	1.42376e+06	1.26856e+06	882364	974960	1.11221e+06	767216	637631	1.3649	0.448794	0.167041	0.833333	0.627663
Com_13775_pos	Morphine	C17 H19 N O3	263.152	6.453	264.159	3.74464e+06	1.67176e+06	1.61818e+06	2.84474e+06	9.56169e+06	4.18386e+06	1.46058e+06	0.519612	-0.944494	0.339393	0.666667	1.45524
Com_13806_pos	PC (14:0/15:0)	C37 H74 N O8 P	691.515	10.681	692.523	4.17618e+06	4.26437e+06	4.6786e+06	8.77868e+06	1.26774e+06	2.64499e+06	498797	1.32615	0.407244	0.277062	0.75	1.96063
Com_13842_pos	alpha-Farnesene	C15 H24	204.187	7.411	205.195	1.65741e+06	1.25968e+06	1.17576e+06	1.28937e+06	1.49193e+06	933208	903581	1.18169	0.240846	0.319798	0.666667	0.392265
Com_13896_pos	Trimethyllysine	C9 H21 N2 O2	189.16	6.498	228.123	6.51879e+06	4.83631e+06	1.31905e+06	3.62794e+06	1.75607e+06	1.41741e+06	5.3694e+06	1.38847	0.473501	0.666459	0.583333	0.869492
Com_1391_pos	(2R,3S,4S,5R,6R)-2-(hydroxymethyl)-6-(2-phenylethoxy)oxane-3,4,5-triol	C14 H20 O6	284.125	6.566	285.133	2.03218e+08	2.04116e+08	2.16495e+08	1.82681e+08	2.20496e+08	1.68771e+08	1.6305e+08	1.13166	0.178445	0.147618	0.75	0.399861
Com_1393_pos	(2S)-2-(2-hydroxypropan-2-yl)-2H,3H,7H-furo[3,2-g]chromen-7-one	C14 H14 O4	246.089	5.871	247.096	636870	632226	1.16646e+06	615605	843327	686461	549273	1.20512	0.26918	0.537245	0.333333	0.125423
Com_13933_pos	Nicotinamide adenine dinucleotide (NAD+)	C21 H27 N7 O14 P2	331.554	1.64	332.561	2.20622e+06	2.03091e+06	2.32984e+06	1.90765e+06	1.88915e+06	1.55989e+06	1.63251e+06	1.25278	0.325137	0.0170636	1	0.817986
Com_1394_pos	2-Phenylacetamide	C8 H9 N O	135.068	4.807	136.076	2.92867e+07	4.59381e+07	5.7138e+07	2.82707e+07	4.09629e+07	4.46701e+07	5.4477e+07	1.04812	0.0678082	0.885038	0.666667	0.0812969
Com_1395_pos	(+)-ar-Turmerone	C15 H20 O	216.151	7.074	217.159	2.61211e+06	3.52501e+06	2.66363e+06	1.40956e+06	2.61478e+06	2.21074e+06	3.04417e+06	1.26458	0.338654	0.234032	0.75	0.230244
Com_1406_pos	Glycylproline	C7 H12 N2 O3	172.085	1.392	173.092	3.39353e+07	7.18457e+07	8.50916e+07	3.94199e+07	9.62572e+07	9.55782e+07	7.28027e+07	0.837001	-0.256699	0.615378	0.75	0.518176
Com_14062_pos	N1-(2,3-dihydro-1,4-benzodioxin-2-ylmethyl)-2,2-dimethylpropanamide	C14 H19 N O3	249.134	6.084	250.141	6.35874e+06	5.11104e+06	2.364e+06	8.39881e+06	4.35028e+06	4.14799e+06	3.82976e+06	0.889911	-0.168267	0.706073	0.5	0.235979
Com_1407_pos	Caprolactam	C6 H11 N O	113.084	10.065	114.091	1.63331e+08	7.83999e+07	8.95608e+07	8.68248e+07	8.9492e+07	1.32049e+08	9.7009e+07	1.08966	0.123884	0.861893	0.5	0.169565
Com_1412_pos	Glu-Thr	C9 H16 N2 O6	248.1	1.391	249.108	3.27161e+07	3.83025e+07	5.43502e+07	3.68908e+07	4.92772e+07	4.95186e+07	4.73968e+07	0.913019	-0.131284	0.566096	0.583333	0.281955
Com_14140_pos	1-(2-furyl)pentane-1,4-dione	C9 H10 O3	188.047	6.15	189.055	345659	367750	371995	426762	331084	250574	397261	1.02954	0.042	0.711514	0.5	0.0661646
Com_14184_pos	5'-Adenylic acid	C10 H14 N5 O7 P	347.062	2.508	348.07	1.99217e+06	5.18357e+06	1.63294e+06	3.15993e+06	4.21003e+06	4.1926e+06	4.59028e+06	0.727111	-0.459753	0.337951	0.666667	1.72742
Com_1421_pos	4-Hydroxymandelonitrile	C8 H7 N O2	149.048	4.959	150.055	5.72645e+06	5.6374e+06	7.59869e+06	4.344e+06	6.83187e+06	5.20846e+06	5.15747e+06	1.17369	0.23105	0.281233	0.833333	0.152826
Com_14260_pos	Glycerol-3-phosphate	C3 H9 O6 P	172.013	10.236	173.021	3.27921e+06	2.39795e+06	2.65774e+06	3.24925e+06	2.51687e+06	2.92127e+06	1.71352e+06	1.06848	0.0955644	0.633485	0.416667	0.318858
Com_14264_pos	Deoxycorticosterone	C21 H30 O3	330.221	7.475	353.21	681279	1.01996e+06	1.22164e+06	770536	561495	448852	555003	1.66839	0.738459	0.0779585	0.916667	0.891755
Com_14285_pos	5-heptyl-4-hydroxy-6H-pyrido[3,2,1-jk]carbazol-6-one	C22 H23 N O2	351.183	6.827	352.19	728864	588945	532226	449821	545274	448764	419499	1.3238	0.404685	0.0732262	0.916667	0.618818
Com_14338_pos	1,2,3,9-tetrahydro-4H-carbazol-4-one oxime	C12 H12 N2 O	200.095	5.99	201.102	3.75368e+06	3.58459e+06	6.77344e+06	2.06664e+06	2.39534e+06	2.59809e+06	1.91068e+06	2.09744	1.06863	0.0624325	1	2.33644
Com_1436_pos	PC (16:0e/4:0)	C28 H58 N O7 P	551.395	11.074	552.402	6.43778e+06	1.01908e+06	3.03934e+07	1.47497e+06	1.80635e+06	6.3361e+06	1.2599e+06	4.63965	2.21401	0.420639	0.666667	0.822492
Com_144_pos	N,N-Bis(2-hydroxyethyl)formamide	C5 H11 N O3	133.074	1.341	134.081	2.401e+09	3.60719e+09	3.17809e+09	2.48242e+09	3.28443e+09	4.65516e+09	3.8421e+09	0.858684	-0.2198	0.468705	0.75	0.748233
Com_14424_pos	3-ethyl-4-hydroxy-1-methyl-1,2-dihydroquinolin-2-one	C12 H13 N O2	203.095	5.527	204.102	2.135e+06	6.54281e+06	4.09169e+06	3.01467e+06	3.00528e+06	2.23319e+06	4.27009e+06	1.35955	0.443133	0.55788	0.583333	1.33625
Com_14493_pos	PC (18:2/18:2)	C44 H80 N O8 P	781.557	9.266	782.564	5.36926e+06	5.53783e+06	3.83805e+06	281324	1.27635e+06	2.97499e+06	1.76932e+06	3.11968	1.6414	0.0644039	1	1.94522
Com_14534_pos	Quinic acid	C7 H12 O6	192.064	1.556	193.071	917775	959765	6.5737e+06	817312	2.50177e+06	3.5214e+06	1.82712e+06	1.30005	0.378568	0.940171	0.5	0.524451
Com_1455_pos	Valeryl fentanyl-d5	C24 H27 [2]H5 N2 O	369.288	6.72	370.295	7.19125e+07	3.98138e+07	4.64697e+07	2.44075e+07	1.59077e+07	5.28363e+06	1.11625e+07	3.71605	1.89377	0.0148287	1	2.25306
Com_14556_pos	LDGTS 18:1	C28 H53 N O6	499.388	9.743	500.396	971532	573804	886775	498453	685509	959398	840337	1.08684	0.120146	0.704225	0.666667	0.165668
Com_146_pos	4-Hydroxybenzaldehyde	C7 H6 O2	122.037	2.052	123.044	2.35197e+09	4.18489e+09	3.71341e+09	5.17215e+09	3.97947e+09	4.82267e+09	5.49409e+09	0.702011	-0.510435	0.153243	0.916667	2.50281
Com_1461_pos	1,2-dihydroxyheptadec-16-yn-4-yl acetate	C19 H34 O4	348.227	8.046	349.235	5.79163e+06	8.80714e+06	1.75659e+07	1.42993e+07	6.43206e+06	1.32964e+07	1.47776e+07	0.87872	-0.186524	0.655645	0.583333	0.25821
Com_14621_pos	Limonin	C26 H30 O8	452.183	8.07	453.19	338775	279229	460964	300444	289889	222400	236057	1.3717	0.455965	0.160636	0.833333	0.567932
Com_14645_pos	RMH	C17 H30 N8 O4 S	221.103	5.64	222.11	6.38725e+06	4.54143e+06	2.64549e+06	5.36106e+06	3.65026e+06	2.39168e+06	4.54878e+06	1.1346	0.182183	0.749744	0.583333	0.199976
Com_14688_pos	Perillartine	C10 H15 N O	165.115	5.192	166.123	3.99227e+06	6.32175e+06	4.47855e+06	7.16989e+06	4.68118e+06	5.24268e+06	7.18081e+06	0.812515	-0.299534	0.297247	0.833333	1.10917
Com_14699_pos	Vitamin A	C20 H30 O	286.229	9.951	287.236	2.08312e+06	882713	1.32632e+06	885982	971400	1.16243e+06	713258	1.53302	0.616373	0.259935	0.75	0.774137
Com_14704_pos	Pinocembrin	C15 H12 O4	256.073	8.551	257.08	475564	441502	765577	444145	546285	524488	376579	1.18611	0.246239	0.492068	0.416667	0.236746
Com_1474_pos	5-(tert-butyl)-2-methyl-N-(4-nitrophenyl)-3-furamide	C16 H18 N2 O4	143.075	1.331	325.112	1.98056e+08	1.61909e+08	1.92259e+08	2.09511e+08	2.80605e+08	1.93315e+08	1.84168e+08	0.848663	-0.236736	0.234191	0.75	1.13649
Com_1477_pos	4-Methoxycinnamic acid	C10 H10 O3	178.063	6.184	179.07	2.45607e+06	4.75726e+06	3.26522e+06	3.40738e+06	3.32825e+06	2.72445e+06	3.82776e+06	1.05144	0.072368	0.926926	0.583333	0.0367885
Com_1478_pos	INK	C16 H31 N5 O5	188.116	4.024	189.123	2.0774e+06	9.64636e+06	7.56493e+06	3.80695e+06	1.10537e+07	9.50151e+06	5.25182e+06	0.868451	-0.203483	0.686589	0.416667	0.282857
Com_14787_pos	Taurocholic acid	C26 H45 N O7 S	515.294	5.234	516.301	436162	1.16072e+06	578124	761328	570038	643580	1.12584e+06	0.935251	-0.0965738	0.736686	0.583333	0.233462
Com_14842_pos	dopaquinone	C9 H9 N O4	195.053	2.488	196.06	3.05967e+06	4.27867e+06	2.00276e+06	3.10162e+06	4.12585e+06	3.5698e+06	3.89778e+06	0.847551	-0.238628	0.449071	0.666667	0.889712
Com_1486_pos	Radicinin	C12 H12 O5	236.068	6.112	237.076	1.82685e+06	1.69088e+06	2.63204e+06	1.85262e+06	1.83726e+06	1.74628e+06	1.72285e+06	1.14537	0.19581	0.482375	0.5	0.122508
Com_1490_pos	ANH	C13 H20 N6 O5	340.15	5.574	341.158	1.39545e+07	2.0554e+07	3.06824e+07	3.94121e+06	1.4077e+07	1.43364e+07	1.97791e+07	1.66727	0.737492	0.210806	0.75	0.928065
Com_14921_pos	Phellamurin	C26 H30 O11	496.19	3.981	497.198	1.19209e+06	1.16302e+06	1.58484e+06	773906	1.11573e+06	855094	973412	1.41287	0.498633	0.0503147	1	0.736746
Com_15062_pos	Androsterone	C19 H30 O2	290.224	7.71	291.231	1.08802e+06	1.2661e+06	985820	1.16652e+06	1.9431e+06	1.62565e+06	1.53913e+06	0.709751	-0.494615	0.0502934	0.916667	0.803196
Com_15070_pos	MAG (18:2)	C21 H38 O4	354.276	6.742	355.282	5.16369e+06	3.6629e+06	6.11082e+06	3.55756e+06	4.98217e+06	2.68648e+06	3.27955e+06	1.37301	0.457341	0.174137	0.916667	1.86197
Com_15094_pos	(2E)-6-hydroxy-2-methyl-6-(4-methylphenyl)hept-2-enoic acid	C15 H20 O3	243.183	6.848	244.191	1.42186e+06	951488	1.10022e+06	962139	897460	916160	806040	1.29305	0.370774	0.162964	0.916667	0.656957
Com_1511_pos	Ornithine	C5 H12 N2 O2	132.09	1.118	133.097	1.8824e+08	1.42637e+08	1.95886e+08	1.20263e+08	2.04323e+08	1.55995e+08	1.74527e+08	1.07211	0.100457	0.623864	0.583333	0.240208
Com_15131_pos	gamma-Glutamylcysteine	C8 H14 N2 O5 S	250.062	5.052	251.07	1.38855e+06	1.6082e+06	1.40634e+06	1.85623e+06	1.31784e+06	1.79997e+06	1.14151e+06	0.959979	-0.0589256	0.87091	0.5	0.0637805
Com_1515_pos	Glaucine	C21 H25 N O4	355.178	5.158	356.185	5.12454e+06	6.43023e+06	5.51982e+06	8.01574e+06	6.77735e+06	6.85868e+06	7.82812e+06	0.772259	-0.372843	0.0358183	1	0.327001
Com_15160_pos	3-hydroxy-3,4-bis[(4-hydroxy-3-methoxyphenyl)methyl]oxolan-2-one	C20 H22 O7	374.134	6.214	375.141	1.75415e+06	2.368e+06	1.3034e+06	1.41785e+06	1.6509e+06	813359	7.38614e+06	0.641986	-0.639385	0.855509	0.583333	0.530762
Com_15169_pos	YPH	C20 H25 N5 O5	397.184	4.949	398.191	738416	922542	1.13706e+06	1.14828e+06	872886	1.06561e+06	1.3071e+06	0.849064	-0.236055	0.329666	0.75	0.324833
Com_15187_pos	L-Homocystine	C8 H16 N2 O4 S2	268.056	5.003	269.064	465670	755255	3.27629e+06	442548	2.68412e+06	1.22851e+06	568336	1.21789	0.28438	0.901936	0.416667	0.242066
Com_152_pos	ACar 18:2	C25 H46 N O4	423.334	7.414	424.342	1.57323e+09	2.3193e+08	5.70861e+08	1.65016e+09	1.16735e+09	5.88303e+08	5.66763e+08	0.797477	-0.326485	0.550404	0.666667	0.819715
Com_15241_pos	PC (18:1e/4:0)	C30 H60 N O7 P	577.41	11.266	578.418	1.10218e+06	713567	1.85026e+06	525977	624239	700262	400267	2.17173	1.11884	0.102833	1	1.10529
Com_15307_pos	LDGTS 16:0	C26 H51 N O6	473.371	9.426	474.378	1.17861e+06	774312	1.39869e+06	687697	1.15278e+06	1.07545e+06	806261	1.20058	0.263735	0.460732	0.75	0.362194
Com_15400_pos	Corticosterone	C21 H30 O4	346.214	7.348	347.221	953460	664615	481281	588645	377644	694382	1.11471e+06	1.00856	0.0122999	0.888185	0.5	0.0949045
Com_15413_pos	N1-(3,3,5-trimethylcyclohexyl)-5-chloro-2-(methylamino)benzamide	C17 H25 Cl N2 O	286.189	6.513	287.197	1.55671e+06	1.62595e+06	1.61894e+06	1.02898e+06	1.59386e+06	1.24016e+06	1.13742e+06	1.28032	0.3565	0.0673224	0.916667	0.728622
Com_15495_pos	2,6-Di-tert-butyl-1,4-benzoquinone	C14 H20 O2	220.144	5.618	221.152	1.57228e+06	5.61613e+06	4.13584e+06	4.95375e+06	4.1638e+06	5.51491e+06	5.63694e+06	0.744916	-0.42485	0.391288	0.75	1.37544
Com_15613_pos	16,16-Dimethyl prostaglandin A1	C22 H36 O4	346.249	7.195	347.256	1.30352e+06	1.00717e+06	909307	1.16424e+06	967935	724061	863337	1.15425	0.206961	0.365778	0.75	0.273216
Com_15628_pos	N-Carbamoyl-L-aspartate	C5 H8 N2 O5	176.043	1.553	177.05	2.95277e+06	4.0592e+06	4.05582e+06	6.70509e+06	2.85046e+06	4.11478e+06	4.47984e+06	0.813053	-0.298578	0.443686	0.75	0.451068
Com_15640_pos	5-Aminoimidazole-4-carboxamide-1-beta-d-ribofuranosyl 5-monophosphate	C9 H15 N4 O8 P	338.064	4.698	339.07	941905	2.01459e+06	1.74016e+06	1.55867e+06	1.9679e+06	870849	1.87257e+06	0.998758	-0.00179363	0.989226	0.583333	0.0773795
Com_1565_pos	Pyrrole-2-carboxylic acid	C5 H5 N O2	111.032	3.173	112.039	1.61153e+07	1.59776e+07	1.73036e+07	1.69279e+07	2.19991e+07	1.63732e+07	1.66257e+07	0.915693	-0.127064	0.342152	0.75	0.137617
Com_15665_pos	Biochanin A	C16 H12 O5	284.067	5.659	285.074	352415	405221	392705	316008	339570	298695	307756	1.21534	0.281354	0.022032	1	0.257542
Com_157_pos	LPC 15:0	C23 H48 N O7 P	481.316	8.817	482.324	1.02291e+09	2.49317e+08	1.57156e+09	4.28571e+08	1.27334e+09	9.40373e+08	6.4329e+08	1.15405	0.206705	0.966579	0.583333	0.27754
Com_158_pos	L-Glutathione oxidized	C20 H32 N6 O12 S2	612.151	2.209	613.158	1.25284e+09	4.00127e+09	3.0313e+09	2.69586e+09	9.76539e+08	1.07008e+09	1.38483e+09	1.80295	0.850361	0.253727	0.833333	2.06604
Com_15816_pos	5-(2-pyridinyl)-N-[2-(trifluoromethyl)phenyl]-2-thiophenesulfonamide	C16 H11 F3 N2 O2 S2	384.023	5.993	385.031	418009	413650	5.49844e+06	344204	421627	346249	799260	4.41582	2.14268	0.459068	0.666667	1.74458
Com_159_pos	1-Palmitoylglycerol	C19 H38 O4	330.277	9.898	331.284	1.03646e+09	3.85702e+08	4.02979e+09	4.4066e+08	4.42821e+08	8.97981e+08	6.34103e+08	3.00934	1.58945	0.408386	0.666667	1.54074
Com_15970_pos	UMP	C9 H13 N2 O9 P	324.035	1.531	325.042	2.18083e+06	2.71337e+06	2.45404e+06	2.18536e+06	3.73849e+06	2.56281e+06	2.77743e+06	0.869814	-0.201221	0.385702	0.75	0.564126
Com_16087_pos	2-(cyclopropylimino)-3-(2-thienylmethyl)-1,3-thiazolan-4-one	C11 H12 N2 O S2	252.035	6.982	253.043	939579	1.09488e+06	1.08362e+06	986221	1.19e+06	859296	767627	1.09316	0.128504	0.395922	0.666667	0.239427
Com_16123_pos	6-Phosphogluconic acid	C6 H13 O10 P	276.024	1.301	277.032	1.77358e+06	3.94386e+06	5.23847e+06	2.2546e+06	2.8051e+06	3.07762e+06	2.36359e+06	1.3911	0.476231	0.534196	0.666667	1.38741
Com_16141_pos	3-[(4-hydroxyphenyl)methyl]-octahydropyrrolo[1,2-a]pyrazine-1,4-dione	C14 H16 N2 O3	260.119	5.048	261.126	2.1566e+06	4.28701e+06	229633	6.22063e+06	4.47554e+06	326076	219975	0.791451	-0.337428	0.952288	0.583333	0.347953
Com_162_pos	L-Histidine	C6 H9 N3 O2	155.069	1.147	156.077	2.20357e+09	2.73936e+09	2.05859e+09	8.51117e+08	1.98031e+09	2.62971e+09	2.34202e+09	1.19636	0.258649	0.402581	0.666667	1.33195
Com_16242_pos	Dehydrocholic acid	C24 H34 O5	402.239	7.838	403.246	432480	401818	454125	340812	421903	315169	330664	1.21962	0.286433	0.0444738	0.916667	0.394164
Com_16267_pos	PC (15:1/15:1)	C38 H72 N O8 P	701.504	11.478	702.511	1.8955e+06	4.9701e+06	5.1366e+06	2.59096e+06	1.44381e+06	1.16229e+06	1.1584e+06	2.51798	1.33227	0.0916985	0.916667	2.5146
Com_1629_pos	L-Kynurenine	C10 H12 N2 O3	208.085	4.676	209.092	4.98964e+07	1.37012e+08	1.79365e+08	7.12837e+07	1.73543e+08	2.10745e+08	1.00865e+08	0.877663	-0.188262	0.728128	0.583333	0.761301
Com_163_pos	Nicotinamide N-oxide	C6 H6 N2 O2	138.043	1.145	139.05	2.19356e+09	3.44645e+09	2.69527e+09	8.19301e+08	1.97535e+09	2.62584e+09	2.25084e+09	1.44874	0.534794	0.201454	0.833333	2.04486
Com_164_pos	PC (14:0e/3:0)	C25 H52 N O7 P	509.348	9.671	510.355	3.25326e+08	1.9715e+08	6.68663e+08	2.25617e+08	4.92226e+08	4.28784e+08	2.53258e+08	1.13451	0.182071	0.900182	0.5	0.17573
Com_16417_pos	5,7-dimethyl-4-oxo-4H-chromene-3-carbonitrile	C12 H9 N O2	199.063	8.34	200.07	451248	467420	377511	626479	411604	531959	586665	0.801332	-0.319527	0.119583	0.833333	0.495421
Com_16437_pos	TQH	C15 H24 N6 O6	384.176	5.475	385.183	1.64825e+06	4.15092e+06	4.99946e+06	855919	3.52642e+06	1.72712e+06	1.19012e+06	1.97246	0.979999	0.182627	0.833333	2.06636
Com_1653_pos	Jasmone	C11 H16 O	164.12	9.489	165.127	1.74393e+08	1.18175e+08	5.74813e+07	1.10419e+08	1.11657e+08	9.95386e+07	1.11786e+08	1.07691	0.106892	0.951075	0.666667	0.516499
Com_16541_pos	(1E,4E)-1,5-bis(4-methoxyphenyl)penta-1,4-dien-3-one	C19 H18 O3	334.115	5.522	335.122	3.11487e+06	3.51847e+06	4.90487e+06	1.43085e+06	3.22432e+06	3.46865e+06	1.87135e+06	1.53917	0.622156	0.120827	0.833333	2.21774
Com_16604_pos	L-(-)-alpha-Amino-epsilon-Caprolactam	C6 H12 N2 O	128.095	4.764	129.102	863279	1.19306e+06	810913	992859	1.67624e+06	1.42859e+06	970914	0.754251	-0.406884	0.196848	0.833333	0.599331
Com_1664_pos	L-Cysteine-glutathione gisulfide	C13 H22 N4 O8 S2	426.087	1.351	427.095	1.36581e+08	1.72376e+08	7.40493e+07	7.3858e+07	5.18433e+07	2.51947e+07	1.01775e+07	3.17044	1.66468	0.0495097	1	3.08624
Com_16676_pos	5-hydroxy-6,7-dimethoxy-2-phenyl-4H-chromen-4-one	C17 H14 O5	280.071	6.029	281.079	532369	570802	750469	404329	498007	459152	441085	1.37111	0.455341	0.0824866	1	0.463895
Com_1668_pos	Oleoyl ethanolamide	C20 H39 N O2	307.287	9.532	308.294	1.3119e+08	8.29682e+07	1.75592e+08	8.00356e+07	1.94637e+08	1.91079e+08	1.16875e+08	0.89194	-0.164982	0.767156	0.583333	0.459712
Com_167_pos	N-Tetradecanamide	C14 H29 N O	227.225	8.933	228.232	3.68203e+09	2.50798e+09	1.92069e+09	2.08328e+09	2.39056e+09	1.96543e+09	2.16364e+09	1.25705	0.330038	0.410673	0.666667	0.987289
Com_1677_pos	U-47700-d6	C16 H16 [2]H6 Cl2 N2 O	334.148	1.369	335.155	1.15579e+07	1.10684e+07	1.31054e+08	3.47689e+06	2.18713e+07	4.15246e+07	2.285e+07	2.28378	1.19143	0.674209	0.5	0.758391
Com_1690_pos	4-hydroxy-5,8-dimethylquinoline-3-carboxylic acid	C12 H11 N O3	217.074	5.129	218.081	1.48741e+08	1.68079e+08	7.84586e+07	1.32845e+08	1.53926e+08	1.59115e+08	1.49953e+08	0.884532	-0.177013	0.544464	0.583333	0.871267
Com_16945_pos	23-Nordeoxycholic acid	C23 H38 O4	378.276	8.848	379.282	1.09874e+06	963844	951945	721201	1.18776e+06	1.04769e+06	705459	1.09756	0.134296	0.452467	0.583333	0.276155
Com_1704_pos	8-Isoprostaglandin F1α	C20 H36 O5	338.243	9.33	339.25	2.16376e+07	1.21888e+07	3.5644e+07	7.90165e+06	1.00532e+07	1.14243e+07	9.40867e+06	2.38805	1.25583	0.119069	1	1.24621
Com_1707_pos	Diacetoxyscirpenol	C19 H26 O7	366.166	5.774	367.174	7.75363e+06	7.84182e+06	1.06608e+07	5.11043e+06	9.05967e+06	1.11671e+07	1.2376e+07	0.928277	-0.107373	0.889437	0.666667	0.0360657
Com_17073_pos	Cyclic ADP-ribose	C15 H21 N5 O13 P2	541.061	1.545	542.069	2.01158e+06	4.44834e+06	1.1255e+06	2.33681e+06	2.68185e+06	2.55659e+06	1.31279e+06	1.13792	0.186403	0.985875	0.583333	0.495251
Com_17088_pos	2-(carboxymethoxy)-4-methoxybenzoic acid	C10 H10 O6	282.011	5.238	283.019	2.18207e+06	3.99602e+06	1.55132e+06	4.85244e+06	3.33177e+06	2.33968e+06	5.55263e+06	0.641051	-0.641488	0.241083	0.833333	1.55791
Com_17102_pos	5-S-cysteinyldopa	C12 H16 N2 O6 S	316.073	6.677	317.08	1.08983e+06	229170	225572	207688	242467	195174	185825	2.4778	1.30906	0.358498	0.833333	1.12149
Com_1712_pos	N-Acetylanthranilic acid	C9 H9 N O3	179.058	5.847	180.065	9.79875e+06	1.33721e+07	1.06335e+07	9.36635e+06	1.06418e+07	6.05085e+06	8.4051e+06	1.30781	0.387157	0.125631	0.833333	0.375065
Com_1719_pos	acetoacetate	C4 H6 O3	102.032	1.252	103.039	1.65261e+08	7.19892e+07	1.15676e+08	1.30372e+08	1.33689e+08	8.79781e+07	1.05746e+08	1.02792	0.0397333	0.959709	0.5	0.140821
Com_17219_pos	PC (16:2e/6:0)	C30 H58 N O7 P	575.394	10.661	576.401	965912	475971	822126	262168	441908	543958	313046	1.93371	0.951373	0.0701629	0.916667	0.964401
Com_1723_pos	Glutaric Acid	C5 H8 O4	132.042	5.042	133.05	1.11444e+08	1.63819e+08	9.83142e+07	1.0564e+08	1.07658e+08	1.04049e+08	1.36945e+08	1.09644	0.132822	0.689051	0.583333	0.274729
Com_1729_pos	Monolaurin	C15 H30 O4	256.203	7.633	257.211	2.1211e+07	1.42096e+07	1.66558e+08	2.22395e+07	8.3859e+07	5.51316e+07	2.97511e+07	1.41011	0.49581	0.889276	0.666667	0.463192
Com_17440_pos	1,3-dioxo-2,3-dihydro-1H-benzo[de]isoquinolin-2-yl acetate	C14 H9 N O4	255.053	6.122	256.06	1.1656e+06	4.20144e+06	577605	884898	357162	317376	337967	4.17739	2.0626	0.164467	0.916667	2.0598
Com_1750_pos	LPE 14:1	C19 H38 N O7 P	423.238	8.151	424.245	4.2063e+07	2.10601e+07	1.63222e+08	3.05966e+07	5.92191e+07	5.7502e+07	3.50863e+07	1.65453	0.726425	0.79417	0.5	0.581328
Com_17543_pos	3-hydroxy-3-phenyl-1,3-dihydro-2H-indol-2-one	C14 H11 N O2	225.079	8.338	226.086	396030	500010	217043	369305	200912	309292	157118	1.43167	0.517701	0.319402	0.833333	0.705621
Com_176_pos	Skatole	C9 H9 N	131.073	5.126	132.081	2.16567e+09	3.24626e+09	2.39423e+09	4.23106e+09	3.01078e+09	2.99945e+09	3.3482e+09	0.765902	-0.384769	0.142555	0.833333	0.895105
Com_17680_pos	4-[3,5-di(tert-butyl)-1H-pyrazol-1-yl]benzoic acid	C18 H24 N2 O2	300.183	7.731	301.19	298537	263541	905818	258250	1.11545e+06	754337	608821	0.715126	-0.48373	0.493221	0.583333	0.657969
Com_177_pos	Kojic acid	C6 H6 O4	142.027	2.778	143.034	6.91929e+07	7.22466e+07	1.03287e+08	8.42299e+07	7.99087e+07	7.06298e+07	6.37816e+07	1.09295	0.128233	0.620268	0.416667	0.133586
Com_17716_pos	5-(tert-butyl)-2-methyl-N-(5-methyl-3-isoxazolyl)-3-furamide	C14 H18 N2 O3	284.116	8.341	285.123	1.3587e+06	1.73102e+06	444370	785869	511917	916705	1.7777e+06	1.18033	0.239191	0.820635	0.5	0.456935
Com_1776_pos	4-(3,4-dihydro-2H-1,5-benzodioxepin-7-ylamino)-4-oxobutanoic acid	C13 H15 N O5	247.084	5.189	248.092	3.50294e+07	6.42682e+07	6.00379e+06	7.49007e+06	2.64901e+07	2.09186e+08	7.55525e+07	0.44052	-1.18272	0.597435	0.666667	1.04195
Com_17791_pos	Tosufloxacin	C19 H15 F3 N4 O3	404.113	5.853	405.12	417970	563031	4.07864e+06	247777	414831	419792	290195	4.91491	2.29717	0.267594	0.916667	2.70953
Com_17811_pos	N1-(1H-indol-4-yl)cyclohexane-1-carboxamide	C15 H18 N2 O	280.097	8.605	281.104	481232	348203	4.0649e+06	526198	1.01469e+06	844546	667853	2.13729	1.09578	0.84549	0.666667	0.665504
Com_1792_pos	Isoquinoline	C9 H7 N	129.058	6.024	130.065	8.78263e+07	7.68443e+07	5.29449e+07	4.79943e+07	2.50792e+08	5.44869e+07	5.34837e+07	0.713335	-0.487349	0.857597	0.583333	0.434456
Com_17946_pos	SM (d15:1/20:0)	C40 H81 N2 O6 P	716.581	8.855	717.589	3.92249e+06	2.27897e+06	1.9719e+06	1.25334e+06	4.26192e+06	3.95606e+06	1.21203e+06	1.02008	0.0286754	0.73534	0.5	0.649177
Com_1798_pos	PC (18:0/20:5)	C46 H82 N O8 P	807.573	10.993	808.581	8.66064e+07	8.58809e+07	1.21046e+08	2.03438e+07	8.04847e+06	6.83001e+07	2.87796e+07	3.11924	1.6412	0.0467248	1	1.9045
Com_18_pos	PC (16:2e/2:0)	C26 H50 N O7 P	519.332	9.036	520.339	2.13643e+10	1.58446e+10	3.35504e+10	1.96706e+10	4.39756e+10	3.45576e+10	2.72778e+10	0.751868	-0.411448	0.352161	0.75	0.705708
Com_180_pos	Inosine	C10 H12 N4 O5	268.081	3.483	269.088	1.33618e+09	1.78572e+09	1.95783e+09	1.42395e+09	1.47046e+09	1.09605e+09	1.45027e+09	1.24487	0.315991	0.200045	0.75	1.0538
Com_1803_pos	PC (18:0e/16:3)	C42 H80 N O7 P	741.556	10.25	742.564	3.31686e+07	3.12425e+07	1.58209e+08	2.98602e+06	1.21272e+07	4.26683e+07	5.49921e+06	4.69063	2.22978	0.0773983	0.833333	2.55833
Com_18052_pos	3-phenyl-5-[3-(trifluoromethyl)-1H-pyrazol-1-yl]-1,2,4-thiadiazole	C12 H7 F3 N4 S	296.031	6.679	297.038	883205	616562	527380	522704	681721	452848	451584	1.28167	0.358028	0.265021	0.833333	0.652585
Com_18087_pos	6,9-dimethoxy-11H-indeno[1,2-b]quinoxalin-11-one	C17 H12 N2 O3	292.084	6.761	293.091	2.86025e+06	2.00623e+06	1.64394e+06	2.04946e+06	973687	1.10142e+06	892000	1.73038	0.79109	0.0668894	0.833333	1.86218
Com_181_pos	9-Oxo-10(E),12(E)-octadecadienoic acid	C18 H30 O3	294.219	8.071	295.225	1.63232e+08	1.38172e+08	3.44992e+09	1.46177e+08	1.26281e+08	2.003e+08	5.84126e+08	4.73256	2.24262	0.588065	0.416667	1.11231
Com_1810_pos	PC (16:0/17:2)	C41 H78 N O8 P	743.545	9.463	744.552	1.4575e+08	1.5406e+08	9.56097e+07	2.13539e+07	2.57545e+07	6.88803e+07	4.96928e+07	3.18216	1.67001	0.0131723	1	1.985
Com_1814_pos	(-)-Caryophyllene oxide	C15 H24 O	220.183	9.489	221.19	1.54691e+08	1.13942e+08	4.98096e+07	9.53178e+07	8.77473e+07	7.71114e+07	9.06841e+07	1.21014	0.275173	0.814665	0.666667	0.775537
Com_1819_pos	N1-cyclooctyl-4-hydroxy-1-piperidinecarbothioamide	C14 H26 N2 O S	308.128	9.402	309.136	6.65937e+06	1.13344e+07	1.88633e+07	1.18624e+07	6.37124e+06	8.19672e+06	9.79738e+06	1.3565	0.439886	0.517464	0.666667	0.35988
Com_1825_pos	L-(+)-Citrulline	C6 H13 N3 O3	175.096	1.282	176.103	2.66979e+07	4.23329e+07	2.1936e+07	3.86315e+07	1.95577e+07	2.41734e+07	4.04948e+07	0.987234	-0.0185354	0.983667	0.416667	0.115969
Com_1833_pos	Octopine	C9 H18 N4 O4	229.106	1.334	230.113	7.1632e+06	5.26555e+06	5.86891e+07	5.04288e+06	7.32295e+06	2.98886e+07	1.23618e+07	1.73618	0.795919	0.839705	0.5	0.446668
Com_18399_pos	5-(2-chloro-6-fluorobenzyl)-6-methyl-2-morpholinopyrimidin-4-ol	C16 H17 Cl F N3 O2	337.094	6.617	338.102	1.17989e+06	1.19301e+06	1.0612e+06	1.11435e+06	1.30637e+06	858772	798472	1.12281	0.167119	0.333285	0.666667	0.399871
Com_18414_pos	7-Ketolithocholic acid	C24 H38 O4	390.277	8.396	391.284	3.65629e+06	560659	741853	478517	308243	531956	244074	4.23073	2.08091	0.185022	1	2.71008
Com_1849_pos	L-Iditol	C6 H14 O6	182.079	1.302	183.086	2.79768e+07	1.15317e+08	1.13133e+08	4.95965e+07	7.06917e+07	1.99246e+08	4.79145e+07	0.930475	-0.10396	0.919055	0.5	0.248167
Com_18490_pos	SM (d15:2/18:2)	C38 H71 N2 O6 P	682.502	11.093	683.509	1.33182e+06	1.35835e+06	315234	4.37253e+06	271867	1.25969e+06	177262	0.658933	-0.601797	0.876308	0.666667	0.280547
Com_18518_pos	PC (18:5e/16:4)	C42 H68 N O7 P	729.46	10.109	730.468	580290	891865	687871	446553	715822	499576	4.48596e+06	0.468458	-1.09401	0.665829	0.583333	0.822744
Com_18657_pos	1-(4-chlorophenyl)-2-phenylethan-1-one	C14 H11 Cl O	252.027	6.033	253.034	497972	533922	691224	377863	465830	418212	434057	1.35468	0.437956	0.0791076	1	0.496541
Com_1867_pos	1,4-dihydroxy-1,4-dimethyl-7-(propan-2-ylidene)-decahydroazulen-6-one	C15 H24 O3	234.162	6.308	235.169	8.66516e+07	9.02242e+07	7.65086e+07	1.86754e+07	2.45719e+07	2.32893e+07	6.87429e+07	2.49739	1.32042	0.0339028	1	2.4869
Com_1869_pos	Obscurolide A1	C15 H17 N O5	313.091	1.39	314.098	9.5806e+06	9.52525e+06	1.51489e+08	9.44528e+06	1.13853e+07	3.8363e+07	2.5464e+07	2.68683	1.4259	0.791462	0.5	0.645738
Com_18818_pos	1-Methylguanosine	C11 H15 N5 O5	297.107	4.968	298.115	916700	3.43757e+06	1.52435e+06	1.44025e+06	833476	1.20749e+06	1.49049e+06	1.57656	0.656776	0.487507	0.75	1.29258
Com_18833_pos	beta-Estradiol 17-Acetate	C20 H26 O3	314.188	9.957	315.195	1.49832e+06	553207	615596	383187	527546	580685	427256	1.85345	0.890215	0.233842	0.916667	1.28322
Com_1887_pos	ACar 15:0	C22 H44 N O4	385.319	7.205	386.326	1.6319e+07	1.51242e+07	8.64619e+06	1.20493e+07	4.06404e+06	4.27022e+06	5.64936e+06	2.05327	1.03792	0.0579069	0.916667	1.18941
Com_189_pos	PC (18:4e/2:0)	C28 H50 N O7 P	543.332	8.987	544.339	4.24413e+08	1.29157e+08	2.17119e+08	1.11901e+08	1.98505e+08	1.52331e+08	1.53355e+08	1.66791	0.738041	0.353493	0.75	0.604984
Com_1890_pos	β-Nicotinamide mononucleotide	C11 H15 N2 O8 P	334.056	1.376	335.063	4.30803e+07	1.46303e+08	4.36208e+06	1.37583e+08	1.89111e+08	1.04954e+08	8.99383e+07	0.495271	-1.01371	0.300108	0.75	2.26371
Com_18908_pos	Pregnenolone	C21 H32 O2	316.24	8.016	317.247	824684	784145	755096	758159	766973	597148	629044	1.14559	0.196095	0.111571	0.833333	0.390229
Com_18979_pos	Biliverdin	C33 H34 N4 O6	582.244	6.248	583.252	442875	445017	366387	369575	372233	361079	254433	1.23211	0.301135	0.112792	0.833333	0.3818
Com_18992_pos	PC (16:0e/17:2)	C41 H80 N O7 P	729.568	11.451	730.575	791035	1.70191e+06	3.31316e+06	4.08198e+06	1.60502e+06	290839	899708	1.12562	0.170714	0.621088	0.583333	0.784671
Com_19_pos	L(-)-Carnitine	C7 H15 N O3	161.105	1.253	162.112	4.78597e+10	2.82481e+10	4.071e+10	3.76328e+10	5.02966e+10	2.88088e+10	3.19009e+10	1.04789	0.0674843	0.826001	0.5	0.230492
Com_19031_pos	All trans-Retinal	C20 H28 O	284.214	10.423	285.221	708742	367634	534796	253083	431105	466271	275040	1.507	0.591681	0.164843	0.833333	0.785859
Com_1905_pos	Hypoglycin A	C7 H11 N O2	141.079	1.391	142.086	2.68494e+07	5.20854e+07	5.3844e+07	3.74085e+07	4.37873e+07	5.07067e+07	4.06808e+07	1.02581	0.0367686	0.953713	0.666667	0.0524436
Com_19108_pos	Cystamine	C4 H12 N2 S2	152.045	1.148	170.079	1.73568e+06	3.30458e+06	1.39596e+06	1.66325e+06	3.26375e+06	2.08351e+06	1.3479e+06	1.0267	0.0380201	0.971103	0.416667	0.399587
Com_1911_pos	6 β-Hydroxycortisol	C21 H30 O6	396.215	5.895	397.222	1.17521e+06	1.65017e+06	2.59736e+06	1.04574e+06	1.4264e+06	858109	1.3511e+06	1.5445	0.627137	0.21588	0.833333	0.31778
Com_19115_pos	ABL 127	C17 H20 N2 O5	354.11	7.08	355.117	392171	250381	227170	195536	235691	177509	179774	1.47066	0.556466	0.151303	0.916667	0.682209
Com_19123_pos	SM (d16:0/17:0)	C38 H79 N2 O6 P	690.568	11.593	691.576	1.22802e+06	1.23278e+06	511436	4.00801e+06	398570	1.23048e+06	266657	0.671268	-0.575039	0.915447	0.583333	0.19548
Com_19138_pos	4-(1,2,3-thiadiazol-4-yl)phenyl pivalate	C13 H14 N2 O2 S	280.085	6.242	281.092	491944	753107	613360	410522	413474	330058	316647	1.68483	0.752602	0.0308798	1	0.945343
Com_19184_pos	4-Oxoretinol	C20 H28 O2	300.209	10.81	301.216	1.03689e+06	577873	906784	536345	437927	613247	331270	1.75218	0.809153	0.0649582	0.916667	1.24327
Com_19214_pos	Hydroxyprogesterone caproate	C27 H40 O4	428.29	10.827	429.298	312772	236194	351114	132535	160366	220123	135400	1.8508	0.888153	0.0143002	1	0.79286
Com_1922_pos	Deoxynivalenol	C15 H20 O6	296.125	5.578	297.133	9.27614e+06	1.00563e+07	1.35128e+07	6.94583e+06	7.39101e+06	1.08644e+07	1.08239e+07	1.21564	0.281715	0.276262	0.666667	0.257609
Com_1931_pos	Cryptotanshinone	C19 H20 O3	296.141	6.495	297.148	1.31942e+06	1.13295e+06	1.1878e+06	692386	884678	831572	793503	1.51572	0.600004	0.00177152	1	0.492614
Com_19311_pos	4,7,8-trimethoxyfuro[2,3-b]quinoline	C14 H13 N O4	281.068	7.142	282.075	396306	295382	272090	249537	271534	210878	255708	1.3011	0.37973	0.140853	1	0.417451
Com_1933_pos	3,6-bis[(1H-indol-3-yl)methyl]piperazine-2,5-dione	C22 H20 N4 O2	394.138	10.156	395.146	4.59099e+06	2.66581e+06	4.31055e+06	2.73558e+06	3.12083e+06	3.3088e+06	2.34614e+06	1.33982	0.422039	0.247831	0.75	0.417139
Com_19359_pos	ethyl 3-methyl-5-[(phenoxycarbonyl)amino]isothiazole-4-carboxylate	C14 H14 N2 O4 S	306.063	6.319	307.07	339207	2.11329e+06	245584	2.45305e+06	296067	226733	1.93144e+06	0.73308	-0.447957	0.762339	0.5	0.581742
Com_1937_pos	Alanyltyrosine	C12 H16 N2 O4	252.111	3.799	253.118	1.92224e+06	2.37772e+06	7.56877e+06	1.7237e+06	2.46528e+06	2.88578e+06	1.63828e+06	1.81624	0.860956	0.421396	0.666667	0.381938
Com_194_pos	2-Methylpentanedioic acid	C6 H10 O4	146.058	3.381	147.065	8.55545e+07	1.54759e+08	6.62608e+08	8.35982e+07	9.22287e+07	9.23905e+07	8.3533e+07	3.42258	1.77508	0.295398	0.833333	1.07408
Com_1957_pos	Cafestol	C20 H28 O3	316.203	7.715	317.211	2.36015e+06	704992	712514	1.87559e+06	2.02625e+06	629377	1.44423e+06	0.84293	-0.246515	0.629438	0.5	0.228397
Com_197_pos	Choline	C5 H13 N O	103.1	1.546	104.107	2.07542e+09	1.3335e+09	2.97662e+09	2.98598e+09	2.49324e+09	2.48475e+09	1.50388e+09	0.89926	-0.15319	0.667565	0.666667	0.684496
Com_19709_pos	Pholedrine	C10 H15 N O	165.115	4.703	166.123	778017	904478	1.12775e+06	689104	860553	792368	642514	1.25547	0.328226	0.164587	0.833333	0.565122
Com_1972_pos	Gly-Tyr	C11 H14 N2 O4	238.095	4.006	239.103	1.64646e+07	2.80812e+07	3.2501e+07	1.99287e+07	3.84821e+07	3.64445e+07	1.96184e+07	0.897404	-0.156171	0.740034	0.666667	0.207564
Com_19812_pos	Arachidonoyl ethanolamide phosphate	C22 H38 N O5 P	876.495	6.308	877.504	591395	493054	447177	448376	516182	669730	369717	1.01904	0.027215	0.820781	0.5	0.0792118
Com_19904_pos	PC (17:0/18:2)	C43 H82 N O8 P	771.576	9.958	772.583	2.0528e+06	1.40318e+06	1.28459e+06	891511	2.65577e+06	3.8683e+06	917441	0.75852	-0.398742	0.822621	0.5	0.391681
Com_2_pos	DL-Tryptophan	C11 H12 N2 O2	204.09	5.122	205.097	1.28414e+11	2.10847e+11	1.46902e+11	2.46893e+11	1.74291e+11	1.78033e+11	2.04768e+11	0.806255	-0.310692	0.264336	0.75	0.690775
Com_20099_pos	13,14-dihydro-15-keto-PGD2	C20 H32 O5	352.223	6.109	353.231	194718	183397	282641	152880	158232	145162	234805	1.27483	0.350302	0.231389	0.833333	0.292746
Com_2010_pos	6-(Methylthio)purine	C6 H6 N4 S	188.017	1.056	189.024	6.46487e+07	5.28928e+07	7.67084e+07	7.23732e+07	7.20683e+07	5.6702e+07	5.63737e+07	1.00576	0.00828351	0.989753	0.5	0.202793
Com_20142_pos	PC (18:2e/15:1)	C41 H78 N O7 P	727.55	8.798	728.558	1.31501e+06	1.34721e+06	1.311e+06	641494	1.34882e+06	1.82675e+06	3.51029e+06	0.722994	-0.467945	0.703975	0.75	0.580562
Com_2017_pos	Epinephrine	C9 H13 N O3	183.09	4.999	184.097	9.72418e+07	1.01782e+08	1.38228e+08	1.06466e+08	1.01285e+08	1.21215e+08	1.04898e+08	1.03643	0.0516212	0.843791	0.583333	0.395003
Com_2019_pos	LDGTS 15:0	C25 H49 N O6	459.355	8.916	460.363	681081	628751	960004	571839	624713	695943	621424	1.20388	0.267687	0.318211	0.833333	0.124589
Com_202_pos	Coumarin	C9 H6 O2	146.037	2.42	147.044	2.05248e+09	2.54149e+09	2.3838e+09	2.80463e+09	2.40277e+09	1.97145e+09	2.30274e+09	0.981236	-0.0273274	0.882057	0.5	0.185598
Com_20207_pos	N-METHYL (-)EPHEDRINE	C11 H17 N O	179.131	4.99	162.128	635976	921764	806478	609939	637536	685353	682276	1.20542	0.269532	0.241416	0.75	0.515099
Com_20256_pos	Oleoyl-L-alpha-lysophosphatidic acid	C21 H41 O7 P	436.259	7.019	437.266	408691	343404	329475	431936	362734	244036	245088	1.12331	0.167751	0.415311	0.583333	0.223181
Com_2030_pos	7-(1-pyrrolidinyl)pyrimido[4,5-d]pyrimidin-4-amine	C10 H12 N6	216.111	1.402	217.118	2.5101e+07	3.53979e+07	3.67481e+07	3.0814e+07	5.28839e+07	3.92265e+07	4.26227e+07	0.783238	-0.352478	0.210025	0.833333	0.687654
Com_20301_pos	19-Nortestosterone	C18 H26 O2	274.194	9.939	275.201	2.50362e+06	1.42926e+06	2.29799e+06	1.84845e+06	1.57127e+06	2.02428e+06	1.64164e+06	1.17249	0.229574	0.524891	0.666667	0.571166
Com_2031_pos	Thr-Leu	C10 H20 N2 O4	232.142	2.593	233.149	1.48767e+06	2.27749e+06	1.71869e+06	1.71172e+06	2.90429e+06	2.12372e+06	1.70151e+06	0.8662	-0.207228	0.482714	0.583333	0.124909
Com_20406_pos	Purine	C5 H4 N4	120.044	4.775	121.051	1.05392e+06	1.49679e+06	957472	1.46103e+06	1.39088e+06	1.33913e+06	1.54052e+06	0.816107	-0.293169	0.242084	0.75	0.818821
Com_20467_pos	PC (4:0/13:1)	C25 H48 N O8 P	521.311	8.41	522.318	1.05982e+06	636306	593372	652508	324787	1.73523e+06	286888	1.01776	0.025391	0.599311	0.583333	0.562661
Com_2054_pos	2,4-dichlorobenzaldehyde 1-methyl-1-(6-methylpyridazin-3-yl)hydrazone	C13 H12 Cl2 N4	294.046	6.386	295.053	3.06882e+06	1.32276e+06	4.30991e+06	2.19311e+06	5.3851e+06	4.01454e+06	4.31619e+06	0.729275	-0.455466	0.412714	0.75	0.444273
Com_2057_pos	Υ-L-Glutamyl-L-glutamic acid	C10 H16 N2 O7	276.095	1.394	277.103	3.42718e+07	3.09215e+07	5.64508e+07	1.76755e+07	4.71429e+07	4.25761e+07	4.33931e+07	1.07563	0.105186	0.738483	0.5	0.297377
Com_20570_pos	PC (7:0/8:0)	C23 H46 N O8 P	990.593	10.872	496.304	727212	278443	575107	168923	286653	456519	224442	1.85448	0.891014	0.164292	0.833333	1.23597
Com_206_pos	L-Methionine sulfoxide	C5 H11 N O3 S	165.046	1.302	166.053	2.42143e+08	1.76208e+08	3.216e+08	4.50424e+08	1.85883e+08	3.16588e+08	3.96656e+08	0.731058	-0.451942	0.316995	0.75	0.457037
Com_2060_pos	2-[(3S)-1-Benzyl-3-pyrrolidinyl]-1,3-benzothiazole	C18 H18 N2 S	294.121	4.856	295.129	5.05857e+06	1.24758e+07	1.02948e+07	7.13393e+06	9.82794e+06	9.11031e+06	9.36257e+06	1.04715	0.0664702	0.961571	0.666667	0.033487
Com_2072_pos	2-{(3S)-1-[4-(Trifluoromethyl)benzyl]-3-pyrrolidinyl}-1H-benzimidazole	C19 H18 F3 N3	345.147	5.121	346.155	9.32755e+07	1.30581e+08	8.28225e+07	1.47293e+08	1.16887e+08	1.02211e+08	1.33817e+08	0.817468	-0.290765	0.264902	0.833333	0.53266
Com_20771_pos	PC (2:0/18:5)	C28 H46 N O8 P	555.293	7.21	556.3	290867	322619	1.74064e+06	587748	495460	637363	871740	1.21083	0.275993	0.823546	0.666667	0.431735
Com_20795_pos	Testosterone	C19 H28 O2	288.208	8.206	289.215	636876	776359	353566	644407	637503	490603	845240	0.899908	-0.152151	0.6329	0.666667	0.399588
Com_208_pos	Anthranilic acid	C7 H7 N O2	137.048	5.574	138.055	1.80612e+07	3.2326e+07	2.88717e+07	1.79392e+07	1.63287e+07	1.77833e+07	2.42207e+07	1.38555	0.47046	0.219687	0.916667	0.221565
Com_2081_pos	Andrographolide	C20 H30 O5	350.209	6.521	351.215	1.07684e+07	7.83464e+06	2.95728e+07	9.01847e+06	1.01126e+07	9.19953e+06	8.3122e+06	1.75299	0.809818	0.428211	0.666667	0.656812
Com_20878_pos	Boldione	C19 H24 O2	284.177	5.737	285.185	347171	352845	409145	309319	334923	308164	284904	1.19524	0.257299	0.0527476	1	0.329851
Com_2091_pos	L-Dopa	C9 H11 N O4	197.069	1.866	198.076	2.97511e+07	5.69159e+07	1.31792e+08	5.84979e+07	2.14192e+07	2.444e+07	7.15169e+07	1.65618	0.727855	0.438266	0.666667	0.973662
Com_21_pos	Indole-3-acrylic acid	C11 H9 N O2	187.063	5.252	188.07	2.40962e+10	4.09598e+10	2.02092e+10	4.23915e+10	2.91316e+10	2.85301e+10	4.19198e+10	0.800764	-0.320551	0.369121	0.833333	0.587128
Com_21031_pos	2,3,4-Trihydroxybenzoic acid	C7 H6 O5	170.022	2.509	171.029	678535	953130	851989	756229	1.03621e+06	827154	652162	1.01216	0.0174358	0.909999	0.583333	0.0500561
Com_21034_pos	Lysopa 18:0	C21 H43 O7 P	438.276	7.879	439.284	526046	910115	1.84469e+06	311110	975808	711631	650814	1.65114	0.723462	0.366162	0.666667	0.993083
Com_21051_pos	4-(beta-D-Glucopyranosyloxy)-2-methylenebutanoic acid	C11 H18 O8	318.089	6.228	319.096	552097	500408	459576	454803	464033	362295	319331	1.2597	0.333086	0.0754208	0.916667	0.587692
Com_21066_pos	N4-(4-chloro-2,5-dimethoxyphenyl)morpholine-4-carbothioamide	C13 H17 Cl N2 O3 S	332.037	1.564	333.044	1.12792e+06	1.09172e+06	1.65092e+06	985035	1.68621e+06	886025	932906	1.14934	0.200809	0.467159	0.75	0.685248
Com_21075_pos	methyl 1-isopropyl-1H-1,2,3-benzotriazole-5-carboxylate	C11 H13 N3 O2	257.053	1.835	258.061	2.05747e+06	2.17106e+06	2.24175e+06	2.21349e+06	2.5189e+06	2.06763e+06	1.98114e+06	0.982449	-0.0255463	0.819316	0.5	0.146453
Com_211_pos	Guanine	C5 H5 N5 O	151.049	3.449	152.057	9.43954e+08	8.69313e+08	1.72505e+09	1.29409e+09	6.9271e+08	8.56377e+08	9.6771e+08	1.23797	0.307972	0.499679	0.666667	0.906811
Com_21143_pos	PC (16:0e/16:3)	C40 H76 N O7 P	696.507	11.379	697.514	2.38895e+06	1.86043e+06	402797	2.07061e+06	918472	942918	886743	1.28725	0.364287	0.904813	0.583333	0.389867
Com_2116_pos	2-(14,15-Epoxyeicosatrienoyl) glycerol	C23 H38 O5	376.261	9.023	377.268	1.03445e+07	4.14049e+06	8.11506e+06	4.14887e+06	8.63926e+06	6.48367e+06	5.74772e+06	1.2044	0.268309	0.660555	0.583333	0.265104
Com_21160_pos	Estriol	C18 H24 O3	310.157	8.432	311.164	1.24923e+06	946003	1.63779e+06	766637	1.10271e+06	1.24625e+06	716666	1.3336	0.415327	0.229558	0.833333	1.08424
Com_2117_pos	Oleanolic acid	C30 H48 O3	438.349	9.646	439.357	2.66109e+06	2.39556e+06	3.37801e+06	2.80701e+06	4.03621e+06	3.20918e+06	2.61851e+06	0.887563	-0.172079	0.446443	0.666667	0.155251
Com_2118_pos	N-Methylleucine	C7 H15 N O2	145.11	4.869	146.117	1.15378e+07	2.85245e+07	1.4507e+07	1.15231e+07	2.61399e+07	3.34625e+07	4.96411e+07	0.602477	-0.731023	0.31704	0.666667	0.842871
Com_2119_pos	Ethyl sorbate	C8 H12 O2	140.084	5.388	141.091	4.31795e+07	5.40804e+07	6.23131e+07	3.59615e+07	3.66267e+07	3.17395e+07	4.76926e+07	1.39958	0.484991	0.0664843	0.916667	0.916451
Com_21247_pos	PC (19:2/18:5)	C45 H76 N O8 P	789.53	11.205	790.537	424620	1.13817e+06	412729	2.8405e+06	345964	613856	242983	0.651455	-0.618263	0.932016	0.416667	0.153004
Com_21256_pos	SM (d23:0/12:0)	C40 H83 N2 O6 P	718.597	9.946	719.604	955077	1.44236e+06	908999	391701	3.74362e+06	1.8416e+06	348008	0.697018	-0.520732	0.889263	0.5	0.30447
Com_21290_pos	PC (20:3e/2:0)	C30 H56 N O7 P	573.378	10.343	574.385	286033	209930	238698	122775	164534	177487	118614	1.679	0.747606	0.0118606	1	0.704669
Com_21379_pos	Linolelaidic Acid (C18:2N6T)	C18 H32 O2	280.24	1.578	281.247	2.28149e+06	1.07414e+06	618667	1.91489e+06	1.60023e+06	1.10397e+06	457044	1.04392	0.0620063	0.954629	0.5	0.133573
Com_214_pos	Acetylcholine	C7 H15 N O2	145.11	1.325	146.117	3.58936e+08	2.54977e+09	2.55734e+09	6.40944e+08	4.66079e+08	5.47943e+08	3.62744e+08	3.61204	1.85281	0.267535	0.666667	2.15684
Com_21460_pos	bicyclo[2.2.2]oct-2-en-1-yl 4-methylbenzene-1-sulfonate	C15 H18 O3 S	278.094	5.587	279.101	288789	314424	399233	294413	275783	279395	264033	1.20022	0.263301	0.210658	0.916667	0.386021
Com_21481_pos	3-(2-Naphthyl)-D-Alanine	C13 H13 N O2	215.094	5.536	216.101	603199	1.30222e+06	662040	873507	556267	575939	1.17301e+06	1.07693	0.106931	0.850537	0.333333	0.341579
Com_2163_pos	AMH	C14 H23 N5 O4 S	379.124	4.972	380.131	1.2472e+08	8.35641e+07	4.29828e+07	7.36959e+07	4.65116e+07	1.23461e+07	7.24582e+07	1.63416	0.708552	0.301057	0.75	0.538899
Com_21682_pos	PC (18:3e/6:0)	C32 H60 N O7 P	601.411	10.853	602.418	428277	207471	308009	113441	152227	262367	131040	1.90926	0.933011	0.0704099	0.916667	0.99635
Com_2174_pos	LLK	C18 H36 N4 O4	372.273	5.101	373.281	1.53581e+07	2.13774e+07	1.7701e+07	2.46574e+07	2.2884e+07	2.6168e+07	2.2567e+07	0.753891	-0.407571	0.0798563	1	0.565833
Com_2195_pos	S-(Methyl)Glutathione	C11 H19 N3 O6 S	321.1	7.124	322.107	542183	414857	549742	914134	344572	262925	313373	1.09484	0.130725	0.507974	0.75	0.164236
Com_2196_pos	2-[(3S)-1-(1H-Indol-3-ylmethyl)-3-pyrrolidinyl]-1H-benzimidazole	C20 H20 N4	316.163	4.789	317.171	3.12138e+06	4.76264e+06	1.23444e+08	4.11268e+06	1.07708e+07	3.79766e+07	2.11242e+07	2.36677	1.24292	0.933671	0.583333	0.536249
Com_2204_pos	1-Methylguanine	C6 H7 N5 O	165.065	4.674	166.073	7.11859e+07	1.1273e+08	8.47254e+07	9.685e+07	7.02066e+07	7.63494e+07	7.69927e+07	1.11794	0.160847	0.551162	0.666667	0.380921
Com_22044_pos	Dl-Lanthionine	C6 H12 N2 O4 S	208.053	6.137	209.06	682248	527733	501251	825163	1.99349e+06	1.08718e+06	389468	0.531195	-0.912686	0.254172	0.75	1.2998
Com_22089_pos	Estradiol Benzoate	C25 H28 O3	376.202	6.678	377.209	445752	279027	274646	291544	329598	239994	226253	1.22547	0.293341	0.370674	0.666667	0.30421
Com_22126_pos	6-(Dimethylamino)purine	C7 H9 N5	163.086	4.598	365.134	273392	269899	1.54076e+06	729153	559520	1.18337e+06	296715	1.0036	0.00518675	0.736211	0.666667	0.800308
Com_22157_pos	Benzamidine Hydrochloride Hydrate	C7 H11 Cl N2 O	174.056	5.925	175.063	529481	1.21463e+06	450515	328655	399975	333314	307424	2.13688	1.0955	0.159344	1	1.39604
Com_2218_pos	Methyl-2-aminobenzoate	C8 H9 N O2	151.063	5.845	152.071	7.93636e+06	7.9367e+06	7.26306e+06	5.22609e+06	5.98374e+06	6.05933e+06	7.67558e+06	1.23666	0.306449	0.0637125	0.916667	0.298205
Com_2224_pos	Cholest-4-en-3-one	C27 H44 O	384.339	7.273	385.346	1.19636e+08	8.96641e+07	1.72368e+07	1.19224e+08	1.63538e+07	7.44891e+07	1.15172e+07	1.36313	0.446926	0.604618	0.75	0.883069
Com_2233_pos	N-Acetylglycine	C4 H7 N O3	117.042	1.326	118.05	1.23958e+07	2.53378e+07	3.70072e+07	1.27865e+07	3.00867e+07	1.99665e+07	2.05766e+07	1.19466	0.256602	0.748768	0.583333	0.288173
Com_2248_pos	PE (9:0/9:0)	C23 H46 N O8 P	495.295	7.483	496.302	1.4082e+07	1.39326e+07	1.19439e+08	1.16159e+07	4.16263e+07	2.7586e+07	1.56663e+07	2.03747	1.02678	0.733104	0.5	0.454076
Com_2255_pos	4-methyl-5-oxo-2-pentyl-2,5-dihydrofuran-3-carboxylic acid	C11 H16 O4	212.105	5.568	213.112	1.08515e+07	1.3232e+07	3.49328e+06	4.30681e+06	1.02836e+07	1.07574e+07	2.87001e+06	1.30304	0.381884	0.638242	0.75	0.323627
Com_22795_pos	Lysopa 16:0	C19 H39 O7 P	410.245	6.588	411.252	635783	587111	539292	556749	635688	496762	445423	1.1007	0.138423	0.309029	0.75	0.291765
Com_228_pos	PC (18:3e/2:0)	C28 H52 N O7 P	545.348	9.4	546.355	4.81978e+08	3.76541e+08	3.69789e+08	2.90608e+08	6.01898e+08	3.10812e+08	2.21486e+08	1.14945	0.200946	0.423185	0.75	0.335508
Com_2290_pos	NMK	C15 H29 N5 O5 S	373.175	4.724	374.182	480192	963648	431253	365026	822190	784243	619780	0.964837	-0.051643	0.866912	0.5	0.0796624
Com_22920_pos	23-Norcholic acid	C23 H38 O5	394.271	6.128	395.278	328669	316325	337584	246879	277639	237817	231731	1.31792	0.398268	0.00280189	1	0.50352
Com_23019_pos	Artemisinin	C15 H22 O5	586.276	6.401	587.283	103196	72421.9	65216.7	77587.6	88187.7	51548.6	57903.3	1.16672	0.222456	0.440745	0.666667	0.180874
Com_23020_pos	Etiocholanolone	C19 H30 O2	272.214	8.903	273.221	925825	748377	1.05573e+06	671262	680039	1.07117e+06	744519	1.14932	0.200787	0.364154	0.75	0.725435
Com_2315_pos	4,4'-dimethoxy[1,1'-biphenyl]-2-carbonitrile	C15 H13 N O2	257.103	9.366	258.11	8.01636e+07	4.67008e+07	1.14774e+08	5.68959e+07	1.24338e+08	1.18907e+08	7.74003e+07	0.853375	-0.228749	0.616604	0.666667	0.531373
Com_2319_pos	α-Lactose	C12 H22 O11	359.142	1.329	360.15	5.88428e+07	3.2547e+07	5.1541e+07	4.91393e+07	6.41878e+07	3.32516e+07	2.79522e+07	1.09192	0.126872	0.688661	0.583333	0.383257
Com_2324_pos	N6,N6,N6-Trimethyl-L-lysine	C9 H20 N2 O2	188.152	1.177	189.16	6.30454e+07	1.11783e+08	7.09291e+07	7.11088e+07	1.02097e+08	9.45763e+07	1.00503e+08	0.889736	-0.16855	0.52796	0.666667	0.776127
Com_2342_pos	4-Acetylbutyric acid	C6 H10 O3	130.063	4.904	131.07	1.15003e+07	8.97547e+06	1.66456e+07	1.01408e+07	1.30377e+07	1.98013e+07	1.40716e+07	0.867555	-0.204973	0.554421	0.666667	0.331645
Com_23435_pos	3-(3,4,5-trimethoxyphenyl)propanoic acid	C12 H16 O5	280.093	6.456	281.1	390268	260891	271951	253513	293540	187352	327680	1.15887	0.212715	0.431441	0.333333	0.364759
Com_2348_pos	7-Methylguanosine	C11 H15 N5 O5	297.107	4.679	298.115	6.36412e+07	1.10088e+08	6.57604e+07	7.23006e+07	5.33185e+07	6.33412e+07	7.08144e+07	1.22922	0.297741	0.422778	0.333333	0.820945
Com_2349_pos	Theobromine	C7 H8 N4 O2	180.067	1.063	181.074	7.9357e+07	7.67906e+07	9.88223e+07	7.83854e+07	7.89071e+07	6.08275e+07	4.2469e+07	1.30458	0.383588	0.148741	0.833333	1.45449
Com_23616_pos	PC (16:0/17:0)	C41 H82 N O8 P	747.569	10.614	748.577	1.04846e+06	153009	1.37183e+06	107870	139356	528076	401248	2.9162	1.54409	0.318307	0.833333	2.04004
Com_23633_pos	Emetine	C29 H40 N2 O4	463.279	7.002	464.285	603739	636817	521556	653240	551885	303965	411308	1.22343	0.290937	0.256623	0.666667	0.886611
Com_2373_pos	4-oxo-5-phenylpentanoic acid	C11 H12 O3	192.079	6.433	193.086	1.4458e+06	913748	1.39032e+06	1.29234e+06	1.47594e+06	1.49045e+06	1.01879e+06	0.94738	-0.0779843	0.734199	0.333333	0.0647518
Com_23745_pos	5,6-dimethoxy-2-(2-methoxyphenyl)-4H-chromen-4-one	C18 H16 O5	148.065	7.073	335.093	195676	115188	105614	92741.5	112423	87904.7	80997.1	1.48451	0.569986	0.191	0.916667	0.605466
Com_2388_pos	delta-Tocopherol	C27 H46 O2	402.351	10.244	403.358	6.37016e+06	6.00171e+06	2.73355e+06	1.04764e+07	6.98344e+06	1.72485e+06	1.98971e+06	0.951174	-0.0722188	0.762973	0.5	0.250353
Com_2392_pos	4-decyl-3-hydroxy-5-oxooxolane-2,3-dicarboxylic acid	C16 H26 O7	352.15	5.759	353.158	4.62772e+06	6.5649e+06	9.02258e+06	3.45084e+06	8.57183e+06	7.38401e+06	1.16919e+07	0.866716	-0.206369	0.79147	0.583333	0.102377
Com_2398_pos	N1-piperidinocarbonyl-4-methylbenzene-1-sulfonamide	C13 H18 N2 O3 S	282.1	5.336	283.108	5.22706e+06	3.84475e+07	7.25491e+06	1.73981e+07	2.11464e+07	1.42382e+08	4.3545e+07	0.302515	-1.72492	0.1874	0.833333	2.19428
Com_240_pos	Lysopc 18:3	C26 H48 N O7 P	517.316	9.373	518.324	1.74461e+09	1.4033e+09	1.37631e+09	1.85996e+09	2.28296e+09	3.09412e+09	2.20766e+09	0.638696	-0.646799	0.0207298	1	1.81219
Com_2410_pos	Guanosine monophosphate	C10 H14 N5 O8 P	363.058	1.739	364.065	5.00778e+07	1.06526e+08	1.88442e+07	6.4151e+07	7.81449e+07	5.99266e+07	4.50335e+07	0.946108	-0.0799239	0.652509	0.583333	1.24636
Com_2422_pos	PC (2:0/16:3)	C26 H46 N O8 P	531.295	8.216	532.303	1.57598e+07	1.1782e+07	6.63373e+07	1.47585e+07	2.78978e+07	2.02648e+07	1.89361e+07	1.52915	0.612732	0.811868	0.583333	0.415506
Com_24328_pos	PC (18:3/18:4)	C44 H74 N O8 P	775.524	10.525	776.531	300631	218092	275653	165056	218236	196387	136725	1.47845	0.564085	0.0373518	0.916667	1.1059
Com_2436_pos	4-(1-adamantyl)-2-methyl-1,3-thiazole	C14 H19 N S	233.126	1.39	234.133	1.6706e+07	3.00609e+07	2.89603e+07	1.81173e+07	3.36752e+07	2.91181e+07	2.28529e+07	0.973073	-0.0393797	0.89303	0.416667	0.0915941
Com_24524_pos	SM (d16:1/15:0)	C36 H73 N2 O6 P	660.528	11.305	661.536	178507	172490	966466	119767	161890	294941	92447.9	2.62556	1.39262	0.339288	0.833333	1.72706
Com_2455_pos	PC (18:1/18:2)	C44 H82 N O8 P	783.572	10.243	784.579	5.4046e+07	6.78345e+07	8.4607e+07	3.46203e+07	1.15756e+08	4.12002e+07	1.90652e+07	1.30704	0.386302	0.303286	0.75	1.14681
Com_24593_pos	PC (22:6e/16:2)	C46 H78 N O7 P	787.541	11.469	788.548	269788	145101	170487	106791	646307	210114	88595.8	0.742056	-0.4304	0.991426	0.583333	0.0572526
Com_2467_pos	16(R)-HETE	C20 H32 O3	342.217	8.356	343.224	1.22175e+06	1.23082e+06	8.81874e+06	1.09627e+06	1.15786e+06	802641	2.11529e+06	2.90569	1.53888	0.418628	0.833333	0.776513
Com_25_pos	2-Hydroxycinnamic acid	C9 H8 O3	164.047	1.959	165.055	1.99336e+10	3.77583e+10	8.43549e+09	5.39505e+09	2.89048e+10	3.49692e+10	4.03678e+10	0.804199	-0.314375	0.815963	0.583333	0.786572
Com_25005_pos	PC (22:3e/13:0)	C43 H82 N O7 P	755.598	10.967	756.606	82786.9	74075.2	735940	39158.7	48629.9	56822.9	136785	4.23035	2.08078	0.320008	0.833333	2.31264
Com_252_pos	L-Threonine	C4 H9 N O3	119.058	1.269	120.066	1.42445e+09	1.8071e+09	1.78524e+09	2.16845e+09	2.24626e+09	2.51652e+09	2.55857e+09	0.704868	-0.504576	0.0254894	1	3.16557
Com_2543_pos	L-beta-Imidazolelactic acid	C6 H8 N2 O3	156.053	1.67	157.061	1.0137e+07	2.32876e+07	1.01918e+08	1.83185e+07	9.37673e+06	1.1831e+07	2.72029e+07	2.70432	1.43527	0.453127	0.666667	1.6726
Com_25440_pos	Inosine 5'-Monophosphate	C10 H13 N4 O8 P	348.048	5.644	349.055	119126	131519	123460	106820	102185	100967	93111.7	1.23748	0.3074	0.00381641	1	0.659593
Com_2546_pos	Alprazolam-d8	C17 H5 [2]H8 Cl N4	316.138	1.961	317.145	1.89043e+06	2.26055e+06	1.01729e+08	2.323e+06	2.65582e+06	1.22697e+07	1.12991e+07	4.94518	2.30602	0.825234	0.666667	0.663253
Com_2550_pos	Thymine	C5 H6 N2 O2	109.016	4.783	110.024	1.41526e+07	1.6016e+07	4.30363e+07	1.48897e+07	1.54681e+07	1.64757e+07	2.13298e+07	1.43195	0.517981	0.574066	0.5	0.547947
Com_2559_pos	(12Z)-9,10,11-trihydroxyoctadec-12-enoic acid	C18 H34 O5	352.222	6.51	353.23	1.00857e+07	1.00534e+07	3.35634e+07	1.43899e+07	1.10001e+07	1.23483e+07	1.04811e+07	1.48495	0.570415	0.627842	0.666667	0.439391
Com_2563_pos	7-(2-aminophenyl)heptanoic acid	C13 H19 N O2	243.122	1.383	244.129	1.04805e+07	1.04949e+07	1.09917e+07	1.10982e+07	1.61688e+07	1.12872e+07	9.7834e+06	0.881772	-0.181522	0.393747	0.75	0.199455
Com_2570_pos	N,N-Dimethylaniline	C8 H11 N	121.089	4.787	122.096	3.42129e+06	4.94854e+06	4.11482e+06	3.81827e+06	4.53893e+06	5.01766e+06	5.255e+06	0.893522	-0.162424	0.417732	0.75	0.136939
Com_2574_pos	(±)13-HpODE	C18 H32 O4	294.217	8.782	295.225	4.29661e+07	4.42108e+07	9.9876e+07	3.96979e+07	3.00615e+07	3.42378e+07	3.49905e+07	1.79443	0.843527	0.203859	1	0.96431
Com_2580_pos	(2E)-3-(3,4-dimethoxyphenyl)prop-2-enoic acid	C11 H12 O4	190.063	5.873	191.07	2.8713e+06	1.70782e+06	1.95018e+06	2.14455e+06	2.72979e+06	2.64147e+06	4.17943e+06	0.744383	-0.425884	0.230834	0.75	0.339594
Com_2590_pos	N-Acetyl-5-aminosalicylic acid	C9 H9 N O4	178.026	2.243	179.034	4.59602e+06	3.58514e+06	4.37466e+06	3.4658e+06	3.7274e+06	4.19472e+06	5.27069e+06	1.00495	0.00712482	0.921866	0.583333	0.0137539
Com_26_pos	trans-2-Methyl-2-pentenoic Acid	C6 H10 O2	114.068	2.896	115.075	1.78365e+10	1.76293e+10	2.57559e+10	1.65434e+10	1.1136e+10	1.52731e+10	1.78124e+10	1.34336	0.425842	0.137471	0.916667	1.13414
Com_265_pos	Palmitoylcarnitine	C23 H45 N O4	399.335	7.446	400.342	1.15219e+09	2.12456e+09	5.09518e+08	5.27743e+08	3.99053e+08	3.48809e+08	3.28769e+08	3.14662	1.6538	0.128163	0.916667	2.86152
Com_2673_pos	1-Methylhistidine	C7 H11 N3 O2	169.085	1.235	170.092	1.15976e+07	3.28711e+07	2.21835e+07	2.22582e+07	2.17416e+07	2.7972e+07	2.77167e+07	0.891474	-0.165736	0.590593	0.583333	0.500845
Com_269_pos	PC (14:0e/2:0)	C24 H50 N O7 P	495.332	9.235	496.339	9.60359e+08	1.29094e+08	1.55548e+09	1.38446e+08	7.85187e+08	8.56144e+08	4.88779e+08	1.55455	0.636495	0.812573	0.666667	0.501896
Com_2696_pos	2-Benzyl-5-[(3S)-1-isopropyl-3-pyrrolidinyl]-1,3,4-oxadiazole	C16 H21 N3 O	271.164	1.375	272.171	5.0737e+06	6.3877e+06	4.79143e+06	4.84529e+06	9.66293e+06	1.05155e+07	7.28994e+06	0.670628	-0.576415	0.130655	0.833333	0.476853
Com_272_pos	Kynurenic acid	C10 H7 N O3	189.043	5.36	190.05	1.07543e+09	1.0879e+09	2.07195e+09	1.75673e+09	1.60553e+09	1.51085e+09	1.59107e+09	0.873591	-0.19497	0.487421	0.666667	0.553836
Com_2725_pos	Imidazolelactic acid	C6 H8 N2 O3	139.027	1.343	140.034	1.77545e+07	1.45836e+07	2.86528e+07	1.43633e+07	8.97781e+06	1.2755e+07	1.4682e+07	1.6015	0.679426	0.139916	0.916667	1.07276
Com_2746_pos	(S)-2-Hydroxybutanoicacid	C4 H8 O3	104.047	1.327	105.055	3.59582e+06	7.14302e+06	1.86596e+07	3.31243e+06	6.38653e+06	5.59994e+06	4.49893e+06	1.97991	0.985436	0.417132	0.75	0.632273
Com_2753_pos	Lysopc 20:0	C28 H58 N O7 P	551.395	10.752	552.402	2.47927e+06	1.08608e+06	7.85228e+06	635730	1.3465e+06	2.29339e+06	607636	3.11749	1.64038	0.228782	0.833333	0.860537
Com_2758_pos	N8-Acetylspermidine	C9 H21 N3 O	187.168	1.185	188.176	7.08087e+07	8.78072e+07	4.22609e+07	6.13522e+07	8.6361e+07	1.18134e+08	1.02443e+08	0.72724	-0.459496	0.272724	0.75	1.00555
Com_2760_pos	PC (3:0/13:1)	C24 H46 N O8 P	507.295	7.775	508.303	1.22045e+07	6.11332e+06	6.10889e+07	3.92408e+06	3.68956e+06	1.7833e+06	3.67668e+06	8.09842	3.01764	0.125331	1	2.21718
Com_278_pos	Riboflavin	C17 H20 N4 O6	376.138	5.313	377.145	1.54097e+08	1.89322e+08	5.09406e+08	1.66517e+08	1.60359e+08	2.80122e+08	1.58838e+08	1.48478	0.570249	0.535206	0.583333	0.469349
Com_2782_pos	Maltotetraose	C24 H42 O21	688.203	1.396	689.21	5.92387e+07	8.79803e+07	7.03155e+07	9.82057e+07	7.4349e+07	5.28097e+07	7.94182e+07	0.951649	-0.071499	0.830991	0.583333	0.0922538
Com_28_pos	Adenosine	C10 H13 N5 O4	267.097	2.864	268.104	9.08912e+09	2.67631e+10	8.40589e+09	1.85029e+10	1.3126e+10	3.16886e+10	1.59508e+10	0.744444	-0.425764	0.421547	0.75	1.00541
Com_2801_pos	2-Amino-1,3,4-octadecanetriol	C18 H39 N O3	317.293	7.004	318.3	1.39875e+07	4.23297e+06	8.05654e+06	4.81906e+06	4.97386e+06	2.2106e+07	4.32609e+06	0.967178	-0.0481474	0.824443	0.5	0.18913
Com_2828_pos	5-Methylcytosine	C5 H7 N3 O	125.059	6.643	126.066	994905	1.32945e+07	1.08929e+07	1.19751e+07	671030	1.21972e+07	1.06658e+07	0.945569	-0.0807452	0.944158	0.416667	0.145835
Com_2836_pos	N-(4-butyl-2-methylphenyl)-N'-[4-(4-methylpiperazino)phenyl]urea	C23 H32 N4 O	358.271	8.055	359.278	1.20251e+06	1.0706e+06	1.31698e+06	1.0796e+06	982769	843162	856384	1.27244	0.347594	0.0362717	0.916667	0.260613
Com_284_pos	5α-Pregnan-3,20-dione	C21 H32 O2	316.238	11.081	317.245	5.4971e+06	3.53706e+06	1.0202e+08	8.1738e+06	4.07578e+06	7.58255e+06	1.03859e+07	4.90012	2.29282	0.649287	0.583333	0.391962
Com_2850_pos	6-Keto-prostaglandin f1alpha	C20 H34 O6	370.235	7.09	371.243	1.23444e+06	909638	888077	1.10447e+06	845996	675255	619216	1.2459	0.317192	0.220661	0.833333	0.191336
Com_2863_pos	2,3-Dinor-11β-prostaglandin F2α	C18 H30 O5	348.191	6.82	349.198	1.18916e+07	8.98574e+06	1.98144e+07	1.19246e+07	9.804e+06	8.47285e+06	9.07653e+06	1.38132	0.466051	0.355308	0.666667	0.529477
Com_2865_pos	D-2-Aminoadipic acid	C6 H11 N O4	161.069	1.984	162.076	4.30036e+07	5.28633e+07	7.31941e+07	2.92251e+07	3.29561e+07	3.55398e+07	1.99648e+07	1.91539	0.937642	0.0286251	1	1.98924
Com_2871_pos	2-Methoxybenzaldehyde	C8 H8 O2	136.052	5.082	137.06	4.73925e+07	4.58493e+07	4.44855e+07	2.32772e+07	4.49067e+07	6.03876e+07	5.58139e+07	0.995938	-0.00587183	0.807702	0.583333	0.283131
Com_2877_pos	3'-Adenosine monophosphate (3'-AMP)	C10 H14 N5 O7 P	347.063	2.019	348.07	8.09886e+06	1.50097e+06	6.4944e+07	5.02122e+06	4.13602e+06	5.30068e+06	6.19805e+06	4.81177	2.26657	0.6415	0.666667	0.939872
Com_288_pos	D-threo-Isocitric acid	C6 H8 O7	192.027	1.834	215.016	1.04572e+09	1.61358e+09	1.84378e+09	2.16624e+09	2.1744e+09	1.33727e+09	1.62716e+09	0.821911	-0.282947	0.386499	0.75	0.904189
Com_2894_pos	Biotin	C10 H16 N2 O3 S	244.088	5.355	245.095	3.31358e+07	2.45728e+07	2.84297e+07	4.57572e+07	5.99213e+07	3.69544e+07	3.27965e+07	0.654686	-0.611126	0.0527715	0.916667	0.63423
Com_2899_pos	2-Arachidonoyl glycerol	C23 H38 O4	378.277	9.645	379.284	7.59299e+06	4.45597e+06	5.94795e+06	4.64637e+06	6.54424e+06	5.27317e+06	4.45017e+06	1.14736	0.198321	0.524806	0.666667	0.234006
Com_290_pos	Adenosine 5'-monophosphate	C10 H14 N5 O7 P	347.063	1.394	348.07	1.76386e+07	2.68259e+07	3.41236e+07	1.97119e+07	3.22966e+07	2.18152e+07	2.81087e+07	1.02798	0.0398077	0.96324	0.5	0.0113357
Com_2906_pos	Corey Lactone Diol	C8 H12 O4	172.073	2.204	173.081	4.13561e+06	4.97808e+06	8.5152e+07	4.2085e+06	4.53586e+06	1.25471e+07	1.01523e+07	3.99723	1.999	0.641638	0.5	0.914041
Com_2912_pos	Feruloyl Putrescine	C14 H20 N2 O3	264.147	5.231	265.155	3.73879e+06	7.23403e+06	5.22669e+06	5.28769e+06	7.1306e+06	6.05694e+06	8.98863e+06	0.786464	-0.346547	0.323152	0.75	0.342613
Com_2913_pos	1-(3,4-dimethoxyphenyl)ethan-1-one oxime	C10 H13 N O3	177.079	4.803	178.086	1.7589e+07	2.70506e+07	9.58953e+06	2.64902e+07	9.44308e+06	1.31387e+07	2.14936e+07	1.02466	0.0351412	0.966075	0.583333	0.160589
Com_2915_pos	ACar 20:0	C27 H54 N O4	455.397	8.47	456.404	2.85195e+07	1.80021e+06	1.5982e+07	2.46047e+06	1.88771e+06	5.53462e+06	1.61962e+06	5.36718	2.42417	0.256871	0.75	1.46001
Com_2921_pos	APK	C14 H26 N4 O4	159.125	4.972	357.213	2.73021e+06	4.89932e+06	4.65573e+06	3.66037e+06	6.87151e+06	6.36693e+06	5.2679e+06	0.738962	-0.436428	0.258676	0.833333	0.349373
Com_2928_pos	2,6-Xylidine	C8 H11 N	121.089	4.967	122.096	7.60449e+06	1.56767e+07	1.10728e+07	8.10185e+06	1.08349e+07	1.04832e+07	1.05193e+07	1.14687	0.197703	0.684553	0.666667	0.158877
Com_2947_pos	2-methyl-2,3,4,5-tetrahydro-1,5-benzoxazepin-4-one	C10 H11 N O2	159.068	5.853	160.076	2.39206e+07	3.63893e+07	3.57171e+07	3.3986e+07	2.87263e+07	3.56295e+07	3.55874e+07	0.955998	-0.0649201	0.717453	0.666667	0.211808
Com_2955_pos	N-Acetyl-DL-valine	C7 H13 N O3	159.09	5.295	160.097	2.26801e+07	1.19282e+07	3.3165e+07	1.40282e+07	8.83827e+06	1.34208e+07	1.43805e+07	1.78347	0.834685	0.220533	0.75	1.13062
Com_3_pos	Oleamide	C18 H35 N O	281.272	10.057	282.279	1.58598e+11	7.26249e+10	1.07939e+11	7.10222e+10	9.15124e+10	1.11639e+11	7.3928e+10	1.29909	0.377502	0.429006	0.666667	1.00011
Com_30_pos	Oleoyl ethylamide	C20 H39 N O	309.303	10.899	310.31	2.01978e+10	4.57993e+09	1.51906e+10	3.06322e+09	4.31945e+09	1.01897e+10	3.9296e+09	2.47842	1.30942	0.196073	0.916667	1.62864
Com_3008_pos	2-(1-adamantyl)-1-morpholinoethan-1-one	C16 H25 N O2	263.186	6.648	264.193	8.0123e+07	5.21645e+07	5.27289e+07	7.88935e+07	6.4831e+07	4.13916e+07	8.82484e+07	0.902417	-0.148134	0.714339	0.583333	0.225288
Com_303_pos	Allantoic acid	C4 H8 N4 O4	176.054	1.313	177.062	1.71111e+09	5.92223e+08	7.18706e+08	3.27715e+08	3.34331e+08	2.75802e+08	4.64536e+08	2.87323	1.52268	0.0858979	1	0.995491
Com_3033_pos	6-Hydroxynicotinic acid	C6 H5 N O3	139.027	4.937	140.034	3.56761e+07	7.40961e+07	8.04709e+07	1.3978e+07	2.9468e+07	5.27528e+07	3.22365e+07	1.97498	0.981839	0.113781	0.916667	1.42432
Com_3035_pos	Hexanoylcarnitine	C13 H25 N O4	259.178	5.297	260.186	2.02924e+07	5.34165e+07	8.03517e+07	2.9798e+07	3.24761e+07	5.03411e+07	9.6296e+07	0.983261	-0.0243532	0.925788	0.5	0.111435
Com_3042_pos	Palmitoleic Acid	C16 H30 O2	276.209	8.856	277.216	7.88947e+07	5.16396e+07	3.43017e+07	5.59354e+07	5.43104e+07	5.43309e+07	7.05278e+07	0.934824	-0.0972333	0.675964	0.666667	0.434389
Com_3051_pos	2-Methoxyresorcinol	C7 H8 O3	140.047	5.38	141.055	1.10027e+07	1.90373e+07	1.99282e+07	3.07828e+07	2.35226e+07	6.55371e+07	1.45069e+07	0.495902	-1.01187	0.179394	0.833333	1.31788
Com_3054_pos	Bergapten	C12 H8 O4	216.042	5.658	217.05	1.04119e+06	1.05648e+06	1.04884e+06	1.02398e+06	1.14784e+06	986404	997526	1.00953	0.0136829	0.767148	0.75	0.0139505
Com_3078_pos	2-Phosphoglyceric acid	C3 H7 O7 P	185.993	1.315	187	3.10708e+07	3.40304e+07	4.74025e+07	5.69593e+07	1.24051e+08	3.0252e+07	6.00502e+07	0.552886	-0.854946	0.198619	0.75	0.520409
Com_3081_pos	7-(1H-pyrrol-1-yl)-5H-chromeno[2,3-b]pyridin-5-one	C16 H10 N2 O2	262.074	6.536	263.081	1.36375e+06	1.45607e+06	1.48833e+06	1.32977e+06	1.54147e+06	1.19979e+06	1.16952e+06	1.09611	0.132393	0.226943	0.75	0.0854853
Com_3083_pos	(2R)-2-[(2R,5S)-5-[(2S)-2-hydroxybutyl]oxolan-2-yl]propanoic acid	C11 H20 O4	198.126	5.625	199.133	9.04183e+06	5.86905e+06	6.43906e+06	9.45672e+06	6.28263e+06	5.63962e+06	5.416e+06	1.06239	0.0873073	0.723577	0.666667	0.108043
Com_3091_pos	Dihydrothymine	C5 H8 N2 O2	128.058	1.328	129.066	1.51229e+07	2.82247e+07	2.0292e+07	1.57539e+07	3.37167e+07	2.87099e+07	2.32064e+07	0.836921	-0.256836	0.515111	0.75	0.429774
Com_3116_pos	1-Phenyl-3-methyl-5-pyrazolone	C10 H10 N2 O	174.079	3.866	175.087	2.10273e+07	5.49168e+07	3.66955e+07	4.84685e+07	2.10676e+07	2.55401e+07	2.94841e+07	1.20573	0.269908	0.650068	0.583333	0.567682
Com_3119_pos	Proline-hydroxyproline	C10 H16 N2 O4	228.111	1.394	229.118	1.11503e+07	1.37547e+07	3.49538e+07	1.11337e+07	1.99105e+07	2.64137e+07	2.5856e+07	0.957964	-0.0619571	0.78522	0.5	0.357927
Com_3124_pos	Pimelic acid	C7 H12 O4	160.073	5.429	161.081	2.12001e+07	1.38802e+07	1.64929e+07	1.57769e+07	1.66672e+07	1.43691e+07	1.57211e+07	1.09962	0.13701	0.581222	0.583333	0.183444
Com_3130_pos	Glycohyocholic acid Sodium salt	C26 H42 N Na O6	487.293	6.948	488.3	6.20149e+07	6.89224e+07	7.69961e+07	5.53503e+07	6.33744e+07	5.31988e+07	5.1142e+07	1.24288	0.313691	0.0494712	0.916667	0.739816
Com_3145_pos	APS	C10 H14 N5 O10 P S	427.02	2.034	428.027	2.75584e+07	7.494e+07	3.9551e+07	2.42905e+07	4.69002e+07	5.59175e+07	6.22737e+07	1.00009	0.000131322	0.941536	0.5	0.268157
Com_3147_pos	LPC 10:0	C18 H38 N O7 P	411.238	6.865	412.245	4.01951e+06	6.53899e+06	7.63347e+07	5.32167e+06	1.88723e+07	2.0614e+07	8.29717e+06	2.18167	1.12543	0.927722	0.583333	0.389189
Com_316_pos	PC (16:1e/4:0)	C28 H56 N O7 P	549.379	10.663	550.386	1.01822e+08	5.35461e+07	9.91022e+07	2.38911e+07	3.65907e+07	5.51409e+07	2.70993e+07	2.37731	1.24933	0.0296169	0.916667	0.95491
Com_317_pos	16-Hydroxyhexadecanoic acid	C16 H32 O3	272.235	8.075	295.225	2.54838e+08	3.37734e+08	1.63882e+09	2.3491e+08	2.55716e+08	4.24081e+08	3.84769e+08	2.28953	1.19505	0.479235	0.583333	1.56648
Com_3180_pos	Prolylleucine	C11 H20 N2 O3	228.147	1.364	229.155	1.22243e+07	1.19256e+07	8.30345e+06	7.92039e+06	1.97563e+07	5.0689e+07	1.55194e+07	0.460894	-1.11749	0.242412	0.75	1.10987
Com_3184_pos	PC (17:2/17:2)	C42 H76 N O8 P	753.53	9.937	754.537	2.29597e+07	1.95063e+07	4.76744e+06	8.95911e+07	6.5863e+06	1.52634e+07	4.39654e+06	0.543676	-0.879182	0.917228	0.583333	0.155206
Com_3195_pos	(11E,15Z)-9,10,13-trihydroxyoctadeca-11,15-dienoic acid	C18 H32 O5	350.207	7.311	351.214	1.12304e+07	5.92665e+06	6.06146e+07	7.35044e+06	1.3766e+07	3.39493e+07	1.57571e+07	1.46415	0.550068	0.958945	0.583333	0.401281
Com_32_pos	Fenpropimorph	C20 H33 N O	303.253	10.164	304.261	2.62474e+10	2.59792e+09	6.77027e+09	1.288e+10	4.4775e+09	2.00903e+10	1.496e+10	0.906116	-0.142233	0.633739	0.583333	1.0878
Com_3235_pos	(2R,3S,4S,5R,6R)-2-(hydroxymethyl)-6-(propan-2-yloxy)oxane-3,4,5-triol	C9 H18 O6	260.066	6.093	261.073	2.6662e+06	2.66035e+06	846318	1.17294e+06	779526	728520	487197	2.59786	1.37732	0.132383	0.916667	0.768147
Com_3236_pos	5,8-dihydroxy-10-methyl-5,8,9,10-tetrahydro-2H-oxecin-2-one	C10 H14 O4	180.079	5.395	181.086	5.71236e+06	9.00906e+06	1.49497e+06	7.9166e+06	427852	2.04788e+06	1.4453e+06	1.82653	0.869109	0.329818	0.75	0.775227
Com_3296_pos	Linoleoyl ethanolamide	C20 H37 N O2	323.282	9.411	324.289	3.96555e+06	5.38863e+06	2.81287e+07	4.96071e+07	7.51881e+06	3.4373e+06	5.93784e+06	0.751524	-0.412108	0.908908	0.583333	0.411196
Com_3299_pos	L-Alanyl-L-Lysine	C9 H19 N3 O3	217.143	1.107	218.15	6.60811e+06	4.63805e+06	3.93189e+06	2.26113e+06	7.29398e+06	6.45626e+06	2.91673e+06	1.06917	0.0964956	0.643327	0.416667	0.200309
Com_33_pos	Methionine	C5 H11 N O2 S	149.051	1.911	150.058	9.20759e+09	4.53634e+09	1.08214e+10	2.28246e+10	5.62845e+09	7.71525e+09	1.18818e+10	0.681658	-0.552879	0.483541	0.666667	0.984693
Com_3321_pos	13,14-Dihydro-15-keto Prostaglandin A2	C20 H30 O4	334.212	8.14	335.219	8.56225e+06	5.51758e+06	1.90701e+07	9.81597e+06	1.03935e+07	2.20951e+07	1.00464e+07	0.8443	-0.244172	0.601094	0.75	0.481785
Com_3325_pos	ELK	C17 H32 N4 O6	388.232	4.793	389.239	3.9061e+06	6.84748e+06	5.65355e+06	4.92889e+06	6.2722e+06	6.98092e+06	6.65591e+06	0.880757	-0.183184	0.487063	0.666667	0.216214
Com_3329_pos	Arecoline	C8 H13 N O2	155.095	1.356	156.102	2.42093e+07	1.69373e+07	2.68686e+07	2.42458e+07	2.97315e+07	5.21244e+07	2.68661e+07	0.682021	-0.552111	0.169917	0.833333	1.0854
Com_3330_pos	12,13-EODE	C18 H32 O3	296.235	9.931	297.242	8.06452e+06	7.61449e+06	1.06321e+07	7.74545e+06	9.01053e+06	8.59623e+06	6.75772e+06	1.09254	0.127691	0.533495	0.416667	0.169869
Com_334_pos	PC (18:5e/2:0)	C28 H48 N O7 P	541.316	8.525	542.324	3.96759e+08	5.72113e+07	8.8321e+07	1.00145e+08	1.61545e+08	1.12081e+08	1.57952e+08	1.35984	0.443433	0.962852	0.666667	0.0472622
Com_3341_pos	Neosaxitoxin	C10 H17 N7 O5	275.139	4.773	298.128	452589	2.3154e+06	3.36102e+06	364172	591733	2.29814e+06	1.44652e+06	1.73852	0.797856	0.538525	0.75	0.464593
Com_3346_pos	Prostaglandin K2	C20 H30 O5	332.196	7.043	333.203	3.79014e+06	3.67082e+06	6.62578e+06	4.63684e+06	3.39377e+06	4.74452e+06	4.26468e+06	1.10226	0.140467	0.769159	0.5	0.189769
Com_335_pos	2,4-Dimethylbenzaldehyde	C9 H10 O	134.073	6.567	135.08	1.16161e+09	1.37124e+09	1.54974e+09	1.25791e+09	1.42527e+09	1.09673e+09	1.15028e+09	1.10411	0.142881	0.39537	0.75	0.252826
Com_3357_pos	Dopamine	C8 H11 N O2	153.079	1.383	154.086	2.9478e+07	3.34366e+07	5.74166e+07	3.04056e+07	4.90759e+07	4.5143e+07	5.82766e+07	0.877205	-0.189014	0.583267	0.666667	0.756114
Com_338_pos	PC (14:0e/5:0)	C27 H56 N O7 P	537.379	10.481	538.387	2.76848e+07	7.90963e+06	8.80467e+07	4.96288e+06	1.47191e+07	1.39165e+07	5.65111e+06	4.20017	2.07045	0.242054	0.833333	0.939585
Com_3390_pos	Lithocholic acid	C24 H40 O3	393.323	10.115	394.331	3.62215e+06	2.16364e+06	3.27751e+07	2.12418e+06	2.28276e+06	2.69961e+06	1.67486e+06	5.85493	2.54965	0.324808	0.833333	1.64373
Com_340_pos	PC (16:1e/3:0)	C27 H54 N O7 P	535.363	10.016	536.371	9.97441e+07	3.9433e+07	1.7434e+08	4.31948e+07	8.62944e+07	6.76221e+07	5.28867e+07	1.6721	0.741665	0.481518	0.666667	0.466621
Com_3404_pos	2'-Deoxyadenosine	C10 H13 N5 O3	251.102	3.07	252.109	2.5186e+07	2.8942e+07	4.96553e+07	2.49016e+07	1.52881e+07	1.96059e+07	3.97292e+07	1.39038	0.475484	0.285618	0.833333	1.18552
Com_343_pos	PC (18:1/18:1)	C44 H84 N O8 P	785.593	11.054	786.6	5.68642e+08	6.07947e+08	6.22166e+08	1.16634e+08	6.32615e+07	4.11394e+08	2.13886e+08	2.97865	1.57466	0.0456645	1	2.02554
Com_3445_pos	Palmitoylethanolamide	C18 H37 N O2	299.282	8.133	300.289	6.73791e+07	6.30378e+07	3.93101e+07	6.36341e+07	4.82003e+07	3.24062e+07	5.83323e+07	1.11714	0.159812	0.634592	0.666667	0.418345
Com_347_pos	L-Pyroglutamic acid	C5 H7 N O3	129.043	2.028	130.05	4.3982e+08	4.73689e+08	1.16723e+09	1.52999e+09	1.03431e+09	4.28445e+08	6.48042e+08	0.762009	-0.392119	0.556179	0.583333	0.787356
Com_3470_pos	Phenytoin	C15 H12 N2 O2	252.09	5	253.097	7.30551e+06	2.0471e+07	6.77673e+07	8.00549e+06	3.91233e+07	7.16124e+07	2.9062e+07	0.861901	-0.214406	0.748789	0.666667	0.711399
Com_3471_pos	LPE 16:0	C21 H44 N O7 P	453.285	9.129	454.292	8.051e+06	1.46847e+06	1.7709e+07	1.68083e+06	4.64886e+06	3.41434e+06	1.72524e+06	3.16538	1.66238	0.381184	0.666667	0.909342
Com_3483_pos	7-(2-hydroxypropan-2-yl)-1,4a-dimethyl-decahydronaphthalen-1-ol	C15 H28 O2	222.198	6.44	240.232	1.85353e+07	1.11646e+07	1.81359e+07	8.26309e+06	1.47382e+07	1.17594e+07	8.62761e+06	1.47001	0.555822	0.13952	0.833333	0.962418
Com_3497_pos	2-(3,4-dihydroxyphenyl)acetamide	C8 H9 N O3	150.032	5.023	151.039	1.34231e+07	1.76376e+07	1.86019e+07	2.20138e+07	1.79739e+07	1.80239e+07	1.7776e+07	0.873715	-0.194765	0.301785	0.75	0.339671
Com_350_pos	PC (16:2e/4:0)	C28 H54 N O7 P	547.363	9.87	548.37	1.55175e+08	1.3476e+08	4.35175e+08	8.66446e+07	3.37524e+08	2.15137e+08	8.8345e+07	1.32868	0.40999	0.568322	0.666667	0.462511
Com_351_pos	DL-Stachydrine	C7 H13 N O2	143.095	1.266	144.102	5.70876e+08	1.13488e+09	1.40842e+09	2.48888e+08	5.94923e+08	5.03728e+08	5.52575e+08	2.18526	1.1278	0.0863644	0.916667	1.8514
Com_3519_pos	Methicillin	C17 H20 N2 O6 S	362.1	6.222	363.107	604522	551238	512650	504468	809415	1.11021e+06	2.6415e+06	0.439148	-1.18722	0.166111	0.75	0.677333
Com_3541_pos	Vindoline	C25 H32 N2 O6	434.243	9.194	435.252	3.19574e+07	2.99023e+07	5.32384e+07	3.10541e+07	3.35029e+07	4.64185e+07	4.77345e+07	0.966947	-0.0484915	0.82674	0.583333	0.201615
Com_3551_pos	DL-methionine sulfoxide	C5 H11 N O3 S	183.053	1.303	166.05	6.07882e+06	4.60378e+06	6.95506e+06	3.3858e+07	4.40836e+06	7.73226e+06	2.4923e+07	0.33159	-1.59253	0.191205	0.75	1.24836
Com_3569_pos	ACar 15:1	C22 H42 N O4	383.303	6.94	384.31	4.07322e+06	3.40082e+06	3.35486e+06	5.01451e+06	2.49384e+06	1.96957e+06	1.58547e+06	1.30507	0.384131	0.243521	0.75	0.537878
Com_3578_pos	Purpurin	C14 H8 O5	256.037	6.232	257.044	900018	820689	749192	751057	756457	590606	520567	1.25758	0.330646	0.0798698	0.833333	0.280578
Com_3591_pos	4-Pyridoxic acid	C8 H9 N O4	183.053	3.642	184.061	1.02946e+07	1.14803e+07	6.48721e+07	1.09724e+07	1.21623e+07	1.00306e+07	4.99572e+06	3.02742	1.59809	0.320515	0.75	2.03027
Com_3596_pos	Phenylethanolamine	C8 H11 N O	137.084	4.725	138.091	2.25021e+06	2.10015e+06	3.05202e+06	2.26057e+06	2.57813e+06	2.15447e+06	2.13288e+06	1.0815	0.113037	0.625633	0.5	0.0819437
Com_36_pos	Hexadecanamide	C16 H33 N O	255.256	9.846	256.263	2.23367e+10	9.93015e+09	1.61067e+10	6.98976e+09	1.12981e+10	1.06136e+10	6.24643e+09	1.83505	0.875821	0.11205	0.833333	1.64377
Com_3609_pos	SM (d19:2/14:0)	C38 H75 N2 O6 P	686.535	9.734	687.543	5.64437e+07	3.61623e+07	2.98542e+07	7.66015e+07	2.55259e+06	1.51918e+07	3.12184e+06	1.67522	0.744354	0.177599	0.75	2.01337
Com_3610_pos	2-Methylbutyroylcarnitine	C12 H23 N O4	245.162	5.085	246.17	7.69813e+06	1.62256e+07	4.01194e+07	1.38096e+07	4.68291e+07	4.60121e+07	3.77198e+07	0.59147	-0.757624	0.323399	0.75	1.31114
Com_3625_pos	Phenylacetylglycine	C10 H11 N O3	193.074	1.995	194.081	7.22258e+06	6.27571e+07	1.46479e+07	1.31773e+07	1.26327e+07	1.46954e+07	2.63597e+07	1.68753	0.75491	0.822934	0.5	0.693637
Com_3633_pos	Ingenol-3-angelate	C25 H34 O6	430.236	6.566	431.243	6.28112e+07	5.44522e+07	4.55069e+07	3.94146e+07	6.09998e+07	4.29379e+07	3.94215e+07	1.18741	0.247816	0.253589	0.833333	0.847214
Com_3642_pos	PE (5:0/13:1)	C23 H44 N O8 P	493.28	7.603	494.287	1.62237e+07	1.41e+07	6.34197e+07	9.85693e+06	4.42392e+07	2.72549e+07	2.3226e+07	1.19521	0.25726	0.919407	0.5	0.36467
Com_365_pos	N-Methyllysine	C7 H16 N2 O2	160.121	1.146	161.128	5.47187e+08	1.31156e+09	5.64028e+08	9.74214e+08	9.74494e+08	9.46389e+08	5.68293e+08	0.932717	-0.100488	0.702271	0.666667	0.494145
Com_3675_pos	Cadaverine	C5 H14 N2	102.116	1.086	103.123	1.39918e+07	2.05596e+07	1.45945e+07	2.27726e+07	2.17935e+07	2.93942e+07	7.64698e+07	0.435603	-1.19892	0.0925796	1	1.32153
Com_3678_pos	Cytidine-5'-monophosphate	C9 H14 N3 O8 P	323.051	1.387	324.059	9.24452e+06	9.25723e+06	2.46649e+07	9.17951e+06	8.89554e+06	7.21203e+06	8.19263e+06	1.71912	0.781669	0.317038	1	1.14962
Com_368_pos	methyl 4-methyl-2-oxo-2H-pyran-6-carboxylate	C8 H8 O4	168.04	4.565	169.047	1.94426e+08	1.54878e+08	3.82992e+08	1.09686e+08	3.57875e+08	4.97285e+08	3.50593e+08	0.742259	-0.430006	0.597506	0.583333	0.538526
Com_3682_pos	UR-144 N-(2-hydroxypentyl) metabolite	C21 H29 N O2	327.216	5.241	328.223	1.86566e+06	3.06429e+06	2.7897e+06	3.16833e+06	6.39284e+06	9.96006e+06	6.87553e+06	0.389929	-1.35872	0.0279678	1	1.03679
Com_3683_pos	trans,trans-2,4-Heptadienal	C7 H10 O	110.073	7.59	111.08	5.20108e+07	6.09543e+07	5.42563e+07	5.51706e+07	7.15709e+07	6.75775e+07	5.62343e+07	0.889878	-0.168321	0.222532	0.833333	0.181523
Com_3692_pos	LPE 17:2	C22 H42 N O7 P	463.269	8.603	464.277	1.63526e+07	8.50063e+06	2.38428e+07	8.08836e+06	2.25088e+07	2.06264e+07	1.74614e+07	0.9453	-0.0811554	0.861554	0.5	0.177338
Com_3718_pos	5,6-dimethyl-4-oxo-4H-pyran-2-carboxylic acid	C8 H8 O4	168.042	5.237	169.05	2.85694e+06	5.49557e+06	4.00288e+06	5.82542e+06	3.64042e+06	3.29865e+06	4.4057e+06	0.959445	-0.059728	0.829279	0.583333	0.072535
Com_3734_pos	ethyl 2-amino-2-phenylacetate hydrochloride	C10 H13 N O2	179.095	6.303	180.102	2.1076e+06	1.98565e+06	2.02356e+06	1.98578e+06	2.33704e+06	1.74631e+06	1.54623e+06	1.07096	0.0989058	0.435945	0.666667	0.104066
Com_3741_pos	Panthenol	C9 H19 N O4	205.131	5.007	206.139	1.26074e+06	3.55088e+06	3.87041e+06	3.1091e+06	4.0253e+06	3.19811e+06	3.1615e+06	0.857865	-0.221178	0.547998	0.5	0.352552
Com_376_pos	Phosphocholine	C5 H14 N O4 P	183.066	8.494	184.073	5.67066e+08	2.5645e+08	1.29089e+09	6.01874e+08	1.1986e+09	1.08875e+09	5.79524e+08	0.812745	-0.299125	0.531605	0.666667	1.20496
Com_378_pos	Maltol	C6 H6 O3	126.032	5.171	127.039	6.56664e+07	6.30671e+07	6.15711e+07	6.97976e+07	9.92068e+07	7.28368e+07	7.22757e+07	0.807786	-0.307954	0.0864164	1	0.232596
Com_3796_pos	2-{[2-oxo-2-(3-pyridylamino)ethyl]thio}acetic acid	C9 H10 N2 O3 S	248.025	5.922	249.033	1.05865e+06	848491	1.30036e+07	568314	627030	504401	719043	8.21942	3.03904	0.267286	1	1.28217
Com_3800_pos	Levodopa	C9 H11 N O4	197.069	4.958	198.076	2.20562e+07	3.9077e+07	5.95883e+07	1.71111e+07	2.06012e+07	2.84174e+07	3.2027e+07	1.63985	0.713562	0.260167	0.833333	1.92668
Com_3809_pos	Phenmetrazine	C11 H15 N O	177.115	4.968	178.123	1.14333e+07	5.8152e+07	2.0208e+07	1.51222e+06	2.64117e+06	3.23544e+06	4.41921e+06	10.1392	3.34187	0.0281485	1	2.87304
Com_3821_pos	6-benzyl-4-oxo-1,4-dihydropyridine-3-carboxamide	C13 H12 N2 O2	250.074	5.611	251.081	2.17221e+06	2.77542e+06	5.91476e+07	1.97245e+06	2.57971e+06	1.86377e+07	6.74331e+06	2.85504	1.51351	0.790121	0.416667	0.612561
Com_3826_pos	SPK	C14 H26 N4 O5	330.19	4.922	331.197	1.44227e+07	2.76795e+07	2.16653e+07	1.20321e+07	8.80341e+06	1.60698e+07	2.03005e+07	1.48627	0.571698	0.183398	0.833333	1.05488
Com_3842_pos	2-{4-[(trifluoromethyl)thio]phenoxy}ethanohydrazide	C9 H9 F3 N2 O2 S	266.036	5.595	267.043	555066	598665	2.40002e+06	552941	532297	1.12576e+06	1.84163e+06	1.1692	0.225523	0.936488	0.333333	0.105035
Com_3858_pos	3-(5,7-dimethoxy-4-oxo-4H-chromen-2-yl)propanoic acid	C14 H14 O6	278.078	5.393	279.085	6.01199e+06	691146	7.69414e+06	4.799e+06	9.53619e+06	7.58973e+06	1.32784e+07	0.5453	-0.874878	0.338319	0.75	1.15144
Com_3868_pos	D-3-Phenyllactic acid	C9 H10 O3	166.063	4.953	167.07	4.19069e+06	7.2004e+06	7.19961e+06	5.28164e+06	7.63507e+06	6.6933e+06	6.7828e+06	0.93918	-0.0905265	0.698539	0.5	0.157001
Com_3873_pos	LPE 16:2	C21 H40 N O7 P	449.254	8.223	450.261	1.36579e+07	1.57345e+07	5.77369e+07	2.31098e+07	4.648e+07	3.25225e+07	2.5378e+07	0.911227	-0.134118	0.60972	0.666667	1.1017
Com_3887_pos	trans-Cinnamaldehyde	C9 H8 O	132.058	5.08	133.065	1.89076e+06	9.22101e+06	3.67623e+06	8.76986e+06	7.42376e+06	2.02975e+06	4.74187e+06	0.858573	-0.219988	0.713043	0.583333	0.367286
Com_389_pos	2,5-Furandicarboxylic acid	C6 H4 O5	156.006	2.028	157.013	3.85893e+08	3.01553e+08	3.81805e+08	1.45949e+09	6.61311e+08	3.07982e+08	3.37393e+08	0.515392	-0.956257	0.291569	0.666667	1.24783
Com_3894_pos	α-Hydroxyhippuric acid	C9 H9 N O4	195.053	5.063	196.061	3.84082e+06	8.83353e+06	8.04579e+06	1.09068e+07	7.66882e+06	5.76148e+06	3.84078e+06	0.980445	-0.0284914	0.975765	0.583333	0.0819288
Com_39_pos	L-Valine	C5 H11 N O2	117.079	1.47	118.086	1.24317e+10	1.58226e+10	1.67759e+10	1.54452e+10	9.53265e+09	1.99461e+10	2.07941e+10	0.913604	-0.130359	0.799443	0.583333	0.396716
Com_3902_pos	Trenbolone acetate	C20 H24 O3	312.172	6.595	313.18	3.21999e+06	2.812e+06	2.62133e+06	2.74265e+06	3.77285e+06	2.6323e+06	2.78513e+06	0.966884	-0.0485857	0.805717	0.5	0.0416545
Com_3914_pos	5-(2,4-difluorophenyl)-2-furaldehyde oxime	C11 H7 F2 N O2	223.044	1.128	224.051	2.88487e+07	5.56946e+07	5.11857e+07	5.96232e+07	2.96343e+07	3.40146e+07	5.25567e+07	1.02925	0.0415948	0.912468	0.416667	0.218815
Com_3915_pos	N1-(2-cyanoethyl)-3-amino-4-chlorobenzene-1-sulfonamide	C9 H10 Cl N3 O2 S	280.998	2.376	282.006	3.11374e+07	5.56801e+07	4.84431e+07	4.33175e+07	3.54015e+07	4.5747e+07	5.00781e+07	1.03325	0.047188	0.956033	0.583333	0.0487505
Com_3933_pos	methyl 2-[(2-acetyl-3-oxo-1-butenyl)amino]acetate	C9 H13 N O4	199.084	5.156	200.091	2.37038e+07	3.22348e+07	3.11614e+07	3.62437e+07	3.51325e+07	3.29504e+07	3.56619e+07	0.829592	-0.269526	0.177797	1	0.789407
Com_3939_pos	Boc-beta-cyano-L-alanine	C9 H14 N2 O4	214.095	1.389	215.102	5.97941e+06	1.23545e+07	1.62009e+07	8.69443e+06	9.49564e+06	9.25182e+06	2.67811e+07	0.849207	-0.235811	0.779777	0.5	0.206662
Com_3956_pos	(5E)-7-methylidene-10-oxo-4-(propan-2-yl)undec-5-enoic acid	C15 H24 O3	274.154	7.3	275.162	2.47446e+06	2.13066e+06	1.97499e+06	1.31066e+06	3.5313e+06	3.2907e+06	1.18869e+06	0.941222	-0.0873925	0.859785	0.5	0.0698686
Com_396_pos	4-Butylresorcinol	C10 H14 O2	166.099	6.943	167.107	8.92996e+08	1.0374e+09	1.19307e+09	9.12473e+08	1.1012e+09	8.90715e+08	8.72736e+08	1.10259	0.140902	0.398308	0.75	0.334512
Com_3969_pos	7-Ketocholesterol	C27 H44 O2	400.334	11.322	401.341	5.49758e+07	5.69434e+06	1.94205e+07	3.95986e+06	2.56346e+06	1.44325e+07	6.3246e+06	3.91444	1.96881	0.202923	0.833333	1.81059
Com_397_pos	Cuminaldehyde	C10 H12 O	148.089	6.949	149.096	8.90691e+08	1.03541e+09	1.1908e+09	9.10491e+08	1.09921e+09	8.87825e+08	8.70128e+08	1.10304	0.141485	0.397675	0.75	0.333923
Com_3971_pos	1,3-dipyridin-2-ylpropane-1,3-dione	C13 H10 N2 O2	209.047	6.033	210.054	495882	531682	2.3473e+07	376277	476333	8.3817e+06	5e+06	2.29497	1.19848	0.948835	0.333333	0.358249
Com_398_pos	Υ-Glutamylcysteine	C8 H14 N2 O5 S	250.062	1.589	251.069	1.17193e+09	6.91191e+08	1.01565e+07	3.71203e+08	8.33361e+08	4.00839e+07	1.34816e+07	1.98525	0.989322	0.76532	0.583333	0.507875
Com_3988_pos	P-Aminohippuric Acid	C9 H10 N2 O3	194.069	4.944	195.077	5.45156e+06	7.72732e+06	1.65659e+07	5.02483e+06	4.89987e+06	6.68246e+06	5.72223e+06	1.77612	0.828732	0.285863	0.833333	0.953092
Com_3989_pos	ACar 20:2	C27 H50 N O4	451.366	7.743	452.373	1.03538e+07	1.29629e+07	5.06171e+06	4.20442e+06	4.15587e+06	3.38751e+06	2.0069e+06	2.75091	1.45991	0.0505373	1	1.39386
Com_399_pos	Pipecolic acid	C6 H11 N O2	129.079	1.443	130.086	2.83637e+08	4.25538e+08	5.39615e+08	2.53516e+08	4.40747e+08	4.96084e+08	5.01098e+08	0.984396	-0.022689	0.95567	0.5	0.0441063
Com_40_pos	Stearamide	C18 H37 N O	283.287	10.706	284.294	1.14984e+10	2.99421e+09	1.47131e+10	1.71761e+09	3.30869e+09	5.76064e+09	2.39957e+09	2.9531	1.56223	0.173211	0.833333	1.63547
Com_400_pos	5-OxoETE	C20 H30 O3	318.217	8.16	319.224	2.55531e+08	2.8342e+08	5.92342e+08	3.50372e+08	1.87231e+08	2.45894e+08	1.78228e+08	1.56842	0.649313	0.261892	0.833333	0.954107
Com_4005_pos	5-{[(2-aminophenyl)thio]methyl}-4-(hydroxymethyl)-2-methylpyridin-3-ol	C14 H16 N2 O2 S	276.09	7.149	277.097	323091	319184	752251	466117	516301	796815	684411	0.754722	-0.405982	0.353084	0.75	0.297538
Com_4020_pos	PC (5:0/13:1)	C26 H50 N O8 P	535.327	8.344	536.334	1.42739e+07	8.42828e+06	1.32077e+07	9.76738e+06	8.92787e+06	1.3649e+07	6.91559e+06	1.21956	0.286366	0.395898	0.666667	0.513429
Com_4028_pos	N-(6-ethoxy-1,3-benzothiazol-2-yl)-1-benzothiophene-2-carboxamide	C18 H14 N2 O2 S2	354.049	7.04	355.057	758036	265541	838494	261855	505259	1.46926e+06	206510	1.01632	0.0233612	0.727899	0.666667	0.202829
Com_403_pos	Paracetamol	C8 H9 N O2	151.063	5.223	152.071	3.6524e+08	1.15195e+09	2.50415e+08	6.70692e+08	1.06524e+09	6.7114e+08	1.05527e+09	0.680697	-0.554916	0.333163	0.666667	0.937046
Com_4056_pos	trans-3-Hydroxycotinine	C10 H12 N2 O2	192.09	3.335	193.097	1.21101e+07	2.57237e+07	1.82736e+07	1.46555e+07	3.52758e+07	2.65987e+07	5.08127e+07	0.587469	-0.767415	0.216685	0.833333	1.2506
Com_4070_pos	Tetranor-12(S)-HETE	C16 H26 O3	288.17	7.343	289.177	5.07563e+07	4.61244e+07	2.43217e+07	7.84089e+06	1.41529e+07	8.58959e+06	6.61144e+07	1.67122	0.740902	0.176148	0.75	1.89263
Com_4072_pos	Flunitrazepam-d3	C16 H9 [2]H3 F N3 O3	316.106	4.751	317.113	6.52236e+06	6.56927e+06	8.01354e+06	8.06454e+06	4.8757e+06	1.16931e+07	7.28963e+06	0.881503	-0.181962	0.688886	0.666667	0.159925
Com_4075_pos	Guaiacol	C7 H8 O2	123.045	4.711	124.052	3.82807e+07	4.99408e+07	1.59498e+07	4.58498e+07	7.89216e+07	6.99227e+07	4.64032e+07	0.576096	-0.795619	0.201447	0.833333	0.999415
Com_409_pos	5-Hydroxyindole	C8 H7 N O	133.053	5.223	134.06	3.48766e+08	1.11727e+09	2.28057e+08	6.54053e+08	1.02663e+09	6.39157e+08	1.03751e+09	0.672791	-0.57177	0.330271	0.666667	0.710035
Com_41_pos	Acetanilide	C8 H9 N O	135.068	2.355	136.076	1.13439e+10	1.92032e+10	1.43213e+10	1.93589e+10	1.6015e+10	2.06747e+10	1.64454e+10	0.825233	-0.277127	0.302126	0.833333	1.69532
Com_4100_pos	1,7-bis(3,4-dihydroxyphenyl)heptan-3-one	C19 H22 O5	330.144	6.066	331.151	1.8297e+06	1.84538e+06	3.66232e+06	1.86552e+06	2.07031e+06	2.81704e+06	659564	1.31984	0.400358	0.416809	0.5	0.387091
Com_4108_pos	WLH	C23 H30 N6 O4	436.23	5.367	437.238	9.5334e+06	6.59464e+06	4.56251e+06	1.29535e+07	1.08106e+07	8.12342e+06	1.10961e+07	0.641811	-0.639779	0.140638	0.916667	0.82976
Com_413_pos	Uracil	C4 H4 N2 O2	112.027	2.215	113.035	4.98857e+08	9.16018e+08	1.11677e+09	8.33665e+08	1.26592e+09	7.41616e+08	8.15103e+08	0.923209	-0.115271	0.706801	0.5	0.41261
Com_4131_pos	4-(2,3-dihydro-1,4-benzodioxin-6-yl)-1,2-diphenylbut-2-ene-1,4-dione	C24 H18 O4	352.106	6.211	353.113	1.26346e+06	972237	1.01334e+06	671898	662974	674212	506697	1.72195	0.784044	0.00540218	1	0.595832
Com_4138_pos	Norharman	C11 H8 N2	168.069	5.46	169.076	3.94901e+07	5.17811e+07	3.02433e+07	3.38576e+07	1.69658e+07	1.02343e+07	1.27526e+07	2.19508	1.13427	0.0379547	0.916667	1.38141
Com_414_pos	Epigallocatechin	C15 H14 O7	306.076	1.406	307.083	4.20733e+08	1.09269e+09	6.95981e+08	7.85074e+08	3.77821e+08	3.45542e+08	4.71652e+08	1.48775	0.573132	0.323076	0.75	1.58623
Com_4145_pos	PE (15:0/15:0)	C35 H70 N O8 P	663.483	11.085	664.491	1.65003e+07	1.92973e+07	2.27645e+06	6.27215e+07	1.56201e+06	1.53828e+07	1.33907e+06	0.626691	-0.674174	0.810466	0.666667	0.338356
Com_415_pos	Quinoline	C9 H7 N	129.058	5.121	130.065	7.00857e+08	1.09182e+09	8.53904e+08	1.87285e+08	1.03202e+09	1.00864e+09	1.33616e+09	0.990087	-0.0143723	0.702559	0.583333	0.65495
Com_4171_pos	NPK	C15 H27 N5 O5	339.191	4.697	340.198	5.67876e+06	9.96343e+06	5.89016e+06	3.88057e+06	1.02046e+07	8.26817e+06	5.59029e+06	1.02742	0.0390258	0.843833	0.416667	0.153299
Com_4197_pos	1-[4-hydroxy-3-(3-methylbut-2-en-1-yl)phenyl]ethan-1-one	C13 H16 O2	204.115	6.601	205.122	2.73968e+06	2.87853e+06	2.62004e+06	2.59154e+06	2.94153e+06	2.07614e+06	2.16399e+06	1.12392	0.168544	0.220994	0.75	0.221478
Com_42_pos	Acetyl-L-carnitine	C9 H17 N O4	203.116	1.667	204.123	2.04265e+10	1.85353e+10	1.95332e+10	1.54272e+10	1.37248e+10	1.28877e+10	9.97478e+09	1.49945	0.584435	0.0161707	1	2.32255
Com_420_pos	ACar 16:1	C23 H44 N O4	397.319	7.118	398.326	4.36513e+08	6.43216e+08	3.85977e+08	3.50429e+08	2.04917e+08	1.15723e+08	1.55662e+08	2.36386	1.24114	0.0234358	1	2.18331
Com_4201_pos	Tetrahydrocorticosterone	C21 H34 O4	367.272	6.49	368.279	1.65577e+06	703538	3.22111e+06	823401	979042	370296	616415	2.66768	1.41558	0.177435	0.833333	0.871238
Com_4213_pos	Cortisol	C21 H30 O5	362.206	6.699	363.214	417897	487154	1.21006e+06	472487	755286	333720	519098	1.35546	0.43878	0.581473	0.416667	0.199836
Com_4227_pos	Betulin	C30 H50 O2	442.381	9.992	443.388	3.67902e+06	1.48905e+06	1.43339e+06	1.43443e+06	1.74534e+06	2.33975e+06	1.78946e+06	1.20426	0.268152	0.783117	0.583333	0.117124
Com_4249_pos	Glyceraldehyde 3-phosphate	C3 H7 O6 P	169.998	1.311	171.005	3.33834e+07	4.53511e+07	3.49242e+07	6.0645e+07	3.49978e+07	2.46188e+07	4.71095e+07	0.905443	-0.143305	0.815112	0.666667	0.155235
Com_4293_pos	L-Carnitine	C7 H15 N O3	161.106	8.765	323.219	9.14219e+06	3.40398e+07	2.46633e+07	3.00582e+07	3.18292e+07	3.38804e+07	2.42839e+07	0.753511	-0.408299	0.407374	0.583333	1.08045
Com_4304_pos	Tyramine	C8 H11 N O	137.084	3.322	138.091	4.62542e+06	3.98201e+06	3.70135e+06	3.65154e+06	4.23247e+06	4.43959e+06	4.19311e+06	0.993642	-0.00920217	0.922414	0.5	0.0240043
Com_4313_pos	1-Methyladenine	C6 H7 N5	149.069	1.289	150.076	1.69257e+07	4.35328e+07	3.07101e+07	1.38841e+07	2.72007e+07	4.07116e+07	2.86866e+07	1.10024	0.137822	0.805715	0.666667	0.397679
Com_4341_pos	dimethyl 4-(acetylamino)cyclohex-3-ene-1,3-dicarboxylate	C12 H17 N O5	255.11	1.385	256.117	7.02424e+06	1.10809e+07	7.36692e+06	6.97484e+06	1.6104e+07	1.3725e+07	1.18129e+07	0.698581	-0.5175	0.208175	0.75	0.755679
Com_4388_pos	PPK	C16 H28 N4 O4	170.105	1.394	171.113	1.83522e+07	1.94767e+07	4.23594e+07	1.81042e+07	2.51e+07	2.96554e+07	4.01629e+07	0.945987	-0.0801073	0.787825	0.5	0.481039
Com_44_pos	Valine	C5 H11 N O2	117.079	1.701	118.086	7.01407e+09	9.97521e+09	1.0499e+10	1.37267e+10	7.49472e+09	1.04524e+10	1.83406e+10	0.732809	-0.44849	0.289728	0.75	1.28298
Com_4406_pos	4,5-diphenyl-1,3-oxazole-2-thiol	C15 H11 N O S	253.058	5.493	254.065	1.25593e+06	2.27764e+06	4.85679e+07	1.44666e+06	1.23835e+06	2.26911e+06	1.08452e+07	4.39694	2.1365	0.614668	0.666667	1.03963
Com_4407_pos	N'1-(6-methylpyridazin-3-yl)-4-chlorobenzene-1-carbohydrazide	C12 H11 Cl N4 O	284.046	2.519	285.053	581664	807167	523180	619050	699185	675214	693618	0.948747	-0.0759044	0.652865	0.666667	0.0680021
Com_4438_pos	dihydrotachysterol	C28 H46 O	398.355	9.953	399.362	4.309e+07	4.70567e+07	2.94058e+06	3.81061e+07	3.21381e+06	4.44613e+07	3.17804e+06	1.39521	0.480478	0.71461	0.583333	0.67252
Com_4450_pos	SNH	C13 H20 N6 O6	356.146	5.319	357.153	2.06328e+07	4.6868e+07	1.29745e+07	9.04059e+06	2.61092e+07	1.37989e+07	1.8144e+07	1.59929	0.677429	0.421563	0.666667	1.56022
Com_4460_pos	cis-7-Hexadecenoic Acid	C16 H30 O2	254.224	8.78	255.232	1.74262e+07	1.52633e+07	4.77065e+07	1.73615e+07	9.51437e+06	1.61312e+07	1.23279e+07	1.9372	0.953969	0.262332	0.833333	1.30812
Com_4466_pos	4-oxo-4-(5,6,7,8-tetrahydronaphthalen-1-ylamino)but-2-enoic acid	C14 H15 N O3	227.091	1.269	228.098	5.09131e+06	3.91599e+06	2.45138e+07	5.13219e+06	6.9234e+06	1.46591e+07	1.1077e+07	1.18267	0.242042	0.881726	0.666667	0.415318
Com_4472_pos	Fenthion sulfoxide	C10 H15 O4 P S2	294.013	6.112	295.02	1.45609e+06	1.7575e+06	5.03951e+06	641145	728178	4.53079e+06	997519	1.59535	0.673876	0.313407	0.833333	0.915167
Com_4475_pos	N1-[4-(1,3-dithiolan-2-yl)phenyl]-2-fluorobenzamide	C16 H14 F N O S2	319.051	5.305	320.059	568839	764066	703261	714312	563865	579649	679658	1.06991	0.0974939	0.572993	0.666667	0.0828068
Com_4481_pos	Enalaprilat	C18 H24 N2 O5	348.164	4.667	349.171	809488	884185	4.73823e+07	633304	1.60508e+06	9.79897e+06	8.65394e+06	3.16242	1.66103	0.970373	0.5	0.396338
Com_4498_pos	Avocadyne 1-acetate	C19 H34 O4	326.245	9.305	327.252	8.76572e+06	2.55993e+06	8.94967e+06	9.61501e+06	8.66333e+06	5.26885e+06	4.10222e+06	0.977734	-0.0324868	0.83229	0.5	0.366387
Com_4544_pos	ACar 17:0	C24 H48 N O4	413.35	7.609	414.357	1.08465e+07	9.17436e+06	5.43859e+06	3.93163e+06	2.64521e+06	2.92468e+06	2.75769e+06	2.76902	1.46938	0.026395	1	1.52195
Com_4551_pos	Vanillin	C8 H8 O3	152.047	4.006	153.055	4.45444e+06	3.45661e+07	1.23707e+07	8.11951e+06	9.27143e+06	1.20186e+07	2.03032e+07	1.37835	0.462946	0.927603	0.583333	0.276937
Com_4553_pos	Gluconolactone	C6 H10 O6	178.048	1.31	179.055	1.2231e+07	2.40922e+07	3.50405e+07	1.0447e+07	8.67412e+06	1.77817e+07	1.69806e+07	1.76588	0.820385	0.22707	0.833333	1.60934
Com_456_pos	octadec-9-ynoic acid	C18 H32 O2	262.229	8.028	263.236	9.46879e+08	8.57242e+08	4.60422e+08	1.1723e+09	5.68668e+08	4.32279e+08	6.7291e+08	1.06086	0.0852403	0.801788	0.583333	0.302084
Com_4567_pos	5-phenyl-3-(phenylmethylene)furan-2(3H)-one	C17 H12 O2	248.084	7.091	249.091	542455	832941	4.26444e+06	289094	1.40396e+06	2.31578e+06	265790	1.75917	0.814894	0.531747	0.333333	0.501956
Com_457_pos	Valylproline	C10 H18 N2 O3	214.132	4.716	215.139	5.8722e+07	8.22333e+07	1.04159e+08	6.1347e+07	1.27786e+08	1.37873e+08	9.66749e+07	0.77138	-0.374486	0.376938	0.75	0.333048
Com_4580_pos	Kanosamine	C6 H13 N O5	179.081	4.902	180.088	2.45887e+07	4.49503e+07	3.33078e+07	3.68252e+07	3.36145e+07	5.21388e+07	3.71396e+07	0.858569	-0.219994	0.457228	0.75	0.70728
Com_460_pos	alprazolam-d5	C17 H8 [2]H5 Cl N4	313.114	5.646	314.121	7.93969e+07	6.79561e+07	9.68596e+08	3.24125e+07	5.33534e+07	2.74252e+08	2.91894e+08	2.28241	1.19056	0.673753	0.333333	0.38405
Com_4648_pos	Ergosta-5,7,9(11),22-Tetraen-3-beta-Ol	C28 H42 O	394.324	10.337	395.331	1.42201e+07	6.42972e+06	4.36933e+06	1.57498e+07	1.42385e+07	6.04388e+06	5.17632e+06	0.809514	-0.304871	0.653033	0.666667	0.404138
Com_466_pos	Glycyl-L-leucine	C8 H16 N2 O3	188.116	5.032	189.123	3.49728e+07	5.73017e+07	4.77779e+07	2.51065e+07	6.38443e+07	5.62498e+07	3.4716e+07	1.03791	0.0536765	0.760128	0.583333	0.115346
Com_4681_pos	2-[2-(2-furyl)vinyl]-4H-3,1-benzoxazin-4-one	C14 H9 N O3	239.058	5.689	240.065	642407	616690	971212	473852	2.91264e+07	430957	9.02426e+06	0.0761415	-3.71517	0.304438	0.5	1.06497
Com_4682_pos	3-(3,4-Dihydroxyphenyl)-2-Methylalanine	C10 H13 N O4	211.084	5.13	212.092	1.11202e+07	1.53131e+07	1.68364e+07	1.78534e+07	1.65694e+07	1.46827e+07	5.85055e+06	1.0498	0.0701174	0.702394	0.5	0.361304
Com_4686_pos	PC (7:0/13:1)	C28 H54 N O8 P	563.358	9.947	564.366	4.35912e+07	2.93658e+07	1.32852e+07	3.32005e+07	2.86694e+07	3.14273e+07	3.1722e+07	0.919776	-0.120645	0.635547	0.583333	0.602372
Com_47_pos	LPC 14:0	C22 H46 N O7 P	467.301	8.492	468.308	7.67261e+09	3.4611e+09	1.89671e+10	6.02102e+09	1.44883e+10	1.22116e+10	4.904e+09	1.0667	0.0931545	0.912618	0.5	0.505572
Com_4726_pos	(6E)-7-(2H-1,3-benzodioxol-5-yl)-1-(piperidin-1-yl)hept-6-en-1-one	C19 H25 N O3	315.179	5.139	316.186	3.46611e+06	4.68696e+06	3.63803e+06	5.1945e+06	4.68317e+06	751605	5.09307e+06	0.999945	-8.0068e-05	0.66906	0.666667	0.336609
Com_4744_pos	Imidazoleacetic acid	C5 H6 N2 O2	126.043	1.335	127.05	7.34569e+06	8.176e+06	2.02543e+07	9.85215e+06	7.52377e+06	9.23189e+06	9.34792e+06	1.32667	0.407806	0.639609	0.583333	0.486177
Com_4751_pos	1-(4-Methoxyphenyl)-2-propanone	C10 H12 O2	164.084	5.955	165.091	8.50403e+06	6.88886e+06	4.95398e+06	3.64082e+06	6.1418e+06	4.16339e+06	5.54363e+06	1.39198	0.477137	0.171575	0.833333	0.512755
Com_4772_pos	Orsellinic acid ethyl ester	C10 H12 O4	196.073	5.581	197.081	2.87248e+06	3.63397e+06	4.29903e+07	3.74625e+06	2.89515e+06	1.07885e+07	1.53291e+07	2.01458	1.01048	0.876135	0.583333	0.555188
Com_4781_pos	N-Acetylmethionine	C7 H13 N O3 S	191.062	5.257	192.069	9.12557e+06	6.39806e+06	8.80138e+06	1.04253e+07	8.34225e+06	7.42204e+06	5.72549e+06	1.01624	0.0232383	0.879157	0.583333	0.127423
Com_4797_pos	Mupirocin	C26 H44 O9	482.285	7.786	483.293	9.66631e+06	2.36918e+07	4.27399e+07	1.27605e+07	1.09399e+07	7.44257e+06	2.13963e+07	1.9312	0.949501	0.330223	0.75	0.541231
Com_4806_pos	O-Arachidonoyl ethanolamine	C22 H37 N O2	347.28	8.595	348.287	4.02339e+07	3.82074e+07	1.84069e+07	5.07852e+07	2.77825e+07	2.25261e+07	2.97341e+07	0.987029	-0.0188354	0.944107	0.5	0.211242
Com_4810_pos	3-[2-(3-Hydroxyphenyl)ethyl]-5-methoxyphenol	C15 H16 O3	244.11	5.882	245.117	1.32292e+06	1.37142e+06	1.73096e+06	1.83566e+06	1.84638e+06	2.09547e+06	2.692e+06	0.696664	-0.521466	0.034723	1	0.465507
Com_4814_pos	Paraxanthine	C7 H8 N4 O2	180.064	4.946	181.072	4.18829e+07	2.26728e+07	2.3207e+07	1.79977e+07	1.97014e+07	1.41533e+07	5.96806e+06	2.0238	1.01707	0.0761929	1	1.65829
Com_4837_pos	3-Iodo-L-tyrosine	C9 H10 I N O3	306.97	5.089	307.978	4.0932e+06	5.97212e+06	4.94507e+06	6.75164e+06	6.20722e+06	5.73149e+06	5.96149e+06	0.811861	-0.300696	0.174364	0.833333	0.398068
Com_4838_pos	N-{4-[(2R,3R)-3-(Hydroxymethyl)-5-oxo-2-morpholinyl]phenyl}acetamide	C13 H16 N2 O4	286.095	5.339	287.102	3.54614e+06	4.13929e+07	5.68883e+06	1.69141e+07	3.87786e+06	7.04374e+06	1.59935e+07	1.54016	0.623076	0.986294	0.583333	0.295354
Com_4854_pos	3-N-Methyl-L-histidine	C7 H13 N3 O3	187.096	1.389	188.103	1.69169e+07	1.46837e+07	1.36322e+07	1.41534e+07	1.57969e+07	1.37091e+07	1.45782e+07	1.03559	0.0504519	0.677425	0.583333	0.10226
Com_486_pos	LPC 14:1	C22 H44 N O7 P	465.285	7.989	466.292	2.28596e+08	1.56832e+08	9.22617e+08	1.56325e+08	5.15944e+08	3.71467e+08	2.01817e+08	1.40023	0.485664	0.830733	0.416667	0.529469
Com_4861_pos	Oxfendazole	C15 H13 N3 O3 S	315.072	3.158	316.079	1.28898e+06	1.13687e+07	6.94052e+06	2.22596e+06	2.16082e+06	3.29316e+06	1.91235e+06	2.72416	1.44581	0.406523	0.666667	0.882066
Com_4863_pos	6-methoxy-2,3,4,9-tetrahydro-1H-beta-carbolin-1-one	C12 H12 N2 O2	216.09	5.535	217.097	3.63643e+07	4.11605e+07	2.98932e+07	3.32284e+07	1.28661e+07	1.38596e+07	2.47686e+07	1.6905	0.757454	0.0752964	0.916667	1.25261
Com_4873_pos	Carvone	C10 H14 O	150.104	11.073	151.112	5.37667e+06	5.25451e+06	5.98915e+06	4.60355e+06	6.254e+06	4.89255e+06	3.92882e+06	1.1261	0.171335	0.278307	0.75	0.212377
Com_4888_pos	Harmine	C13 H12 N2 O	212.095	5.062	213.102	2.09547e+06	2.564e+06	5.53503e+06	3.71567e+06	2.74068e+06	4.09322e+06	3.1498e+06	0.992212	-0.0112801	0.797645	0.666667	0.259601
Com_4906_pos	N-α-L-Acetyl-arginine	C8 H16 N4 O3	199.095	1.394	200.103	8.24032e+06	7.28536e+06	1.06177e+07	8.90821e+06	9.12983e+06	8.22306e+06	9.60908e+06	0.971776	-0.0413048	0.760284	0.583333	0.128133
Com_4917_pos	Celestolide	C17 H24 O	244.182	6.923	245.19	1.38578e+06	1.51278e+06	1.50047e+06	1.28547e+06	1.55108e+06	1.16097e+06	1.09236e+06	1.15236	0.204592	0.144781	0.75	0.197742
Com_4933_pos	pentane-1,2,3,4,5-pentol	C5 H12 O5	152.068	1.318	153.076	5.92472e+06	4.0226e+07	1.99516e+07	7.02542e+06	1.20961e+07	2.19695e+07	3.37686e+07	1.17736	0.235553	0.93286	0.5	0.318347
Com_4938_pos	LSD-d3	C20 H22 [2]H3 N3 O	326.22	10.812	327.227	2.32787e+07	1.66049e+07	3.50662e+07	1.54849e+07	1.08524e+07	2.49589e+07	1.92904e+07	1.41575	0.501566	0.278203	0.75	1.61107
Com_4949_pos	4-(4-methoxyphenyl)-6-pyridin-4-yl-1,3,5-triazin-2(3H)-one	C15 H12 N4 O2	280.094	6.568	281.101	3.84999e+07	3.96648e+07	4.08205e+07	3.6271e+07	4.26695e+07	3.38297e+07	3.42265e+07	1.07925	0.110035	0.233039	0.75	0.259161
Com_4972_pos	ACar 18:3	C25 H44 N O4	421.319	7.124	422.326	1.38161e+07	6.53626e+06	1.24524e+07	1.00211e+07	3.20578e+06	3.04852e+06	3.14623e+06	2.25212	1.17128	0.0590438	0.916667	1.94828
Com_4974_pos	3-hydroxyquinuclidine-3-carbonitrile hydrochloride	C8 H12 N2 O	152.095	5.674	153.102	3.58084e+06	2.92041e+07	4.04834e+07	1.71308e+06	2.82863e+06	2.63848e+06	2.07235e+06	10.5583	3.40031	0.119585	1	2.78301
Com_4979_pos	15-Deoxy-Δ12,14-prostaglandin A1	C20 H30 O3	300.209	7.173	301.216	407980	250382	251690	239659	230167	226225	332033	1.18026	0.239099	0.47045	0.833333	0.137509
Com_498_pos	L-Leucyl-L-alanine Hydrate	C9 H18 N2 O3	202.132	1.389	203.139	2.7401e+07	3.60529e+07	8.94773e+08	3.57902e+07	1.15043e+08	7.12144e+08	4.95737e+08	0.940327	-0.088765	0.621676	0.583333	1.02002
Com_4988_pos	Mag (18:1)	C21 H40 O4	356.292	8.628	357.3	3.97946e+07	2.5396e+07	1.97314e+06	1.60389e+06	2.2184e+06	9.1138e+06	1.67263e+06	6.13002	2.61589	0.237209	0.833333	2.25104
Com_4991_pos	Tetrahydrocortisone	C21 H32 O5	364.224	5.995	365.231	2.53662e+06	4.04264e+06	3.92738e+06	4.65404e+06	2.58516e+06	2.2283e+06	6.04189e+06	0.903251	-0.146801	0.892655	0.416667	0.0504132
Com_4994_pos	Sebacic acid	C10 H18 O4	202.12	5.648	203.128	6.39917e+06	6.46754e+06	7.12723e+06	6.78898e+06	5.2829e+06	3.96432e+06	5.50741e+06	1.23742	0.30734	0.127227	0.833333	0.381309
Com_4995_pos	5-Hydroxylysine	C6 H14 N2 O3	162.1	1.114	163.108	3.96996e+07	2.70193e+07	2.80048e+07	2.09784e+07	4.28867e+07	4.53908e+07	2.66165e+07	0.929534	-0.10542	0.872143	0.5	0.123718
Com_500_pos	3-Methoxytyramine	C9 H13 N O2	167.094	1.39	168.102	2.08667e+07	2.57847e+07	8.88903e+08	2.97038e+07	1.10741e+08	7.03166e+08	4.89113e+08	0.935982	-0.0954469	0.58542	0.666667	1.06887
Com_5004_pos	3-methyl-5-oxo-5-(4-toluidino)pentanoic acid	C13 H17 N O3	257.103	8.495	258.11	1.41697e+07	6.07437e+06	4.02159e+07	9.99719e+06	3.6859e+07	2.09916e+07	1.66722e+07	0.953779	-0.0682724	0.73648	0.583333	0.863352
Com_5009_pos	Asp-Phe	C13 H16 N2 O5	280.106	5.17	281.113	7.30368e+06	2.45495e+07	7.70861e+06	1.21106e+07	2.06245e+07	3.11764e+07	1.15895e+07	0.698655	-0.517349	0.400191	0.75	1.06433
Com_5018_pos	Picrotoxinin	C15 H16 O6	309.121	5.48	310.128	2.63485e+06	2.75091e+06	4.00378e+07	1.5312e+06	5.47351e+06	1.18292e+07	8.94341e+06	2.18037	1.12457	0.860011	0.5	0.51674
Com_5059_pos	Lysops 22:6	C28 H44 N O9 P	569.275	9.026	570.282	6.86206e+06	3.47725e+06	5.33178e+06	4.70815e+07	1.02692e+07	5.38841e+06	4.79727e+06	0.309386	-1.69252	0.259692	0.75	1.68483
Com_5062_pos	FRH	C21 H30 N8 O4	480.224	8.629	481.231	1.83642e+07	1.07196e+06	1.61679e+07	7.41103e+06	2.55639e+07	2.1257e+07	7.42758e+06	0.769906	-0.377246	0.561253	0.333333	1.25838
Com_5075_pos	Glycerol 1-hexadecanoate	C19 H38 O4	330.277	8.571	331.283	5.62421e+06	5.87419e+06	6.56918e+06	6.23871e+06	5.58439e+06	4.41028e+06	4.70455e+06	1.15055	0.202321	0.173938	0.833333	0.319393
Com_5088_pos	4-morpholinobenzoic acid	C11 H13 N O3	207.09	4.981	208.097	5.62049e+06	2.23724e+07	1.16768e+07	1.35806e+07	1.18509e+07	1.5021e+07	1.95948e+07	0.880854	-0.183025	0.584996	0.666667	0.729671
Com_5089_pos	Quinoline-4-carboxylic acid	C10 H7 N O2	173.048	4.804	174.055	7.65428e+06	1.29693e+07	2.52035e+07	9.27062e+06	2.03369e+07	2.0439e+07	1.23394e+07	0.979431	-0.0299842	0.844458	0.5	0.319866
Com_509_pos	LPC 16:2	C24 H46 N O7 P	491.301	8.242	492.308	1.17059e+08	1.01352e+08	4.54151e+08	1.74317e+08	2.87737e+08	2.34768e+08	1.6291e+08	1.04306	0.0608189	0.750961	0.666667	0.545198
Com_5095_pos	2-Isopropylmalate	C7 H12 O5	176.069	3.437	177.076	575481	627846	483562	390788	928390	900549	916393	0.717187	-0.479578	0.287825	0.75	0.358616
Com_51_pos	PC (14:1e/2:0)	C24 H48 N O7 P	493.316	8.736	494.324	7.66807e+09	8.38872e+09	1.79249e+10	7.30277e+09	1.66487e+10	1.32941e+10	8.82343e+09	0.983502	-0.0239998	0.906311	0.5	0.338009
Com_510_pos	Styrene	C8 H8	104.063	6.571	105.07	7.56651e+08	7.7037e+08	8.41093e+08	8.42835e+08	1.02083e+09	7.75316e+08	1.10527e+08	1.14838	0.199601	0.484327	0.666667	1.16978
Com_5100_pos	methyl 3,4,5-trihydroxycyclohex-1-ene-1-carboxylate	C8 H12 O5	170.058	4.975	171.065	3.85036e+07	3.08876e+07	2.71784e+07	2.85204e+07	1.4177e+07	5.67055e+06	2.89603e+07	1.6651	0.73561	0.172483	0.833333	2.33741
Com_5112_pos	N-Acetyltryptophan	C13 H14 N2 O3	246.1	5.596	247.107	1.02711e+07	1.65261e+07	2.34188e+07	1.78077e+07	6.59301e+06	7.0244e+06	1.12073e+07	1.57051	0.651231	0.211931	0.75	1.53537
Com_512_pos	Pyridoxamine	C8 H12 N2 O2	168.087	1.15	169.095	6.63992e+08	4.36946e+08	8.39855e+08	6.59179e+08	7.10325e+08	4.61704e+08	4.53283e+08	1.13274	0.179811	0.65296	0.583333	0.683512
Com_5124_pos	PC (14:1e/7:0)	C29 H58 N O7 P	563.394	10.851	564.401	2.00578e+06	755597	988665	449516	421244	808270	564508	2.22865	1.15617	0.105367	0.916667	0.69013
Com_5133_pos	13,14-dihydro Prostaglandin E1	C20 H36 O5	316.261	7.283	317.268	4.70592e+06	6.61252e+06	5.36893e+06	3.80205e+06	2.65846e+06	1.87223e+06	2.894e+06	1.98186	0.986854	0.0109939	1	1.11015
Com_5138_pos	trans-Anethole	C10 H12 O	148.089	5.966	149.096	1.77025e+06	1.86121e+06	1.91188e+06	1.59104e+06	2.1968e+06	1.65228e+06	1.83991e+06	1.01526	0.0218486	0.781341	0.666667	0.0294065
Com_516_pos	alpha-Ketoglutaric acid	C5 H6 O5	146.021	2.063	147.029	6.33639e+08	3.37993e+08	6.51234e+08	9.9189e+08	1.03409e+09	5.27732e+08	5.92168e+08	0.687826	-0.539884	0.244095	0.666667	1.23189
Com_5172_pos	LPK	C17 H32 N4 O4	356.243	4.756	357.25	9.88171e+06	7.45889e+06	4.37731e+06	8.08923e+06	2.37364e+07	2.32362e+06	5.34624e+06	0.733177	-0.447766	0.973803	0.5	0.217216
Com_5190_pos	N6-Isopentenyladenosine	C15 H21 N5 O4	335.159	5.843	336.167	8.26297e+06	2.83641e+07	3.74161e+07	1.65721e+07	1.64355e+07	1.67008e+07	4.67064e+07	1.02395	0.0341479	0.944041	0.5	0.0993435
Com_5219_pos	S-Methyl-L-cysteine	C4 H9 N O2 S	135.035	1.401	136.043	1.11769e+07	2.24105e+07	1.49225e+07	1.54051e+07	1.81835e+07	1.60411e+07	2.31236e+07	0.889029	-0.169698	0.560274	0.75	0.578076
Com_5230_pos	Hippuric acid	C9 H9 N O3	179.058	5.445	180.065	9.92585e+06	8.05296e+06	1.33113e+07	5.88521e+06	6.63739e+06	5.67597e+06	6.49578e+06	1.68946	0.756565	0.0657791	1	1.17286
Com_5246_pos	Esculetin	C9 H6 O4	196.037	5.39	197.045	1.21964e+06	2.29406e+06	4.39296e+06	2.35402e+06	4.38874e+06	7.29067e+06	6.4562e+06	0.514514	-0.958718	0.192902	0.833333	1.00807
Com_5249_pos	dG-C8-AaC	C21 H20 N8 O4	466.176	6.589	467.184	3.69837e+07	2.58711e+07	2.71394e+07	3.23451e+07	1.44387e+07	2.84783e+07	1.23531e+07	1.36954	0.453688	0.217063	0.666667	0.821044
Com_5266_pos	Uracil 1-beta-D-arabinofuranoside	C9 H12 N2 O6	244.069	1.326	245.077	2.89575e+06	4.3959e+06	6.54715e+06	4.08486e+06	5.93935e+06	6.0731e+06	4.05994e+06	0.91539	-0.127542	0.667559	0.5	0.264262
Com_5269_pos	N1-(2,3-dihydro-1,4-benzodioxin-6-yl)acetamide	C10 H11 N O3	193.074	3.973	194.081	4.41131e+06	1.06009e+07	7.43623e+06	5.31874e+06	4.892e+06	4.32688e+06	6.04736e+06	1.45403	0.54006	0.335559	0.75	0.61026
Com_5276_pos	3-(propan-2-yl)-octahydropyrrolo[1,2-a]pyrazine-1,4-dione	C10 H16 N2 O2	196.121	5.043	197.128	7.25057e+06	9.84037e+06	8.3743e+06	1.38152e+07	9.42151e+06	9.57952e+06	9.74381e+06	0.797782	-0.325934	0.145561	0.75	0.568937
Com_528_pos	Glycerophospho-N-palmitoyl ethanolamine	C21 H44 N O7 P	453.285	9.319	454.292	6.20707e+08	2.04791e+08	7.92432e+08	1.81335e+08	6.75071e+08	5.91006e+08	2.77494e+08	1.25064	0.322669	0.704544	0.666667	0.552297
Com_5280_pos	PC (2:0/16:2)	C26 H48 N O8 P	533.311	7.211	534.319	8.80533e+06	9.02944e+06	2.76717e+07	1.07558e+07	1.08131e+07	1.20251e+07	2.05626e+07	1.12036	0.163968	0.997766	0.666667	0.299779
Com_529_pos	D-(+)-Camphor	C10 H16 O	152.12	10.06	153.127	4.78968e+08	2.47333e+08	3.53664e+08	2.687e+08	3.66818e+08	4.00881e+08	2.61139e+08	1.10976	0.150246	0.719705	0.5	0.30594
Com_5304_pos	Testosterone undecanoate	C30 H48 O3	456.36	8.19	457.367	608879	471416	643055	609861	502409	424271	377523	1.20048	0.263614	0.237381	0.75	0.156651
Com_5354_pos	NNK	C14 H26 N6 O6	374.191	2.05	375.198	1.09717e+06	2.10545e+06	1.84008e+06	1.79423e+06	1.63118e+06	1.77318e+06	1.93778e+06	0.94216	-0.0859563	0.682584	0.583333	0.102207
Com_5357_pos	1-Methyladenosine	C11 H15 N5 O4	281.112	4.775	282.119	8.62456e+06	8.03426e+06	3.64906e+07	5.67171e+06	3.96658e+06	3.82041e+06	5.00641e+06	3.83783	1.94029	0.151984	1	2.59304
Com_5361_pos	JWH-250 N-(5-hydroxypentyl) metabolite	C22 H25 N O3	351.183	11.082	352.19	239794	236956	241352	197962	208149	185176	134692	1.31887	0.3993	0.0590028	1	0.207775
Com_5385_pos	ACar 13:0	C20 H40 N O4	357.287	6.746	358.295	2.53274e+06	2.5032e+06	3.54737e+06	4.39249e+06	1.05757e+06	604627	1.0813e+06	1.60376	0.68146	0.169494	0.75	1.06586
Com_541_pos	N-[2-chloro-6-(trifluoromethoxy)phenyl]-2,2-dimethylpropanamide	C12 H13 Cl F3 N O2	295.058	1.238	296.066	1.38988e+07	2.17437e+07	1.31301e+08	2.01922e+07	4.20344e+07	3.20966e+07	4.29018e+07	1.62209	0.697851	0.962918	0.583333	0.166153
Com_5437_pos	All-Trans-13,14-Dihydroretinol	C20 H32 O	288.245	8.554	289.252	2.11619e+06	330459	3.87512e+06	1.76115e+06	1.97189e+06	2.63775e+06	441269	1.23737	0.307273	0.985182	0.583333	0.319795
Com_5439_pos	(9cis)-Retinal	C20 H28 O	284.214	8.36	285.221	1.2837e+06	1.18019e+06	935726	1.30837e+06	717157	1.04866e+06	595457	1.23522	0.304769	0.277824	0.666667	0.349796
Com_5448_pos	LysoPC 10:0	C18 H38 N O7 P	411.238	7.922	412.245	1.8618e+06	1.21961e+06	2.04647e+07	1.07707e+06	5.34595e+06	3.59831e+06	2.6296e+06	2.48162	1.31128	0.788241	0.5	0.45213
Com_546_pos	4-acetyl-4-(ethoxycarbonyl)heptanedioic acid	C12 H18 O7	274.103	4.337	275.11	7.39165e+08	1.8759e+08	4.06876e+08	2.23267e+08	1.4507e+08	1.84882e+07	1.59753e+07	4.41452	2.14226	0.0631645	0.916667	1.30546
Com_5464_pos	LPC 13:1	C21 H42 N O7 P	451.269	7.75	452.276	2.27412e+07	1.70631e+07	3.53603e+07	2.16463e+07	1.6665e+07	1.84758e+07	1.12631e+07	1.47273	0.558492	0.225835	0.833333	1.37689
Com_55_pos	D-(+)-Proline	C5 H9 N O2	115.063	1.367	116.07	8.36224e+09	7.4486e+09	1.15892e+10	1.04149e+10	1.08472e+10	9.91268e+09	9.11105e+09	0.906853	-0.14106	0.484823	0.666667	0.803254
Com_5500_pos	Choline bitartrate	C9 H19 N O7	253.117	1.469	254.125	4.49939e+06	6.88254e+06	6.36227e+06	1.32296e+06	1.79402e+06	4.28229e+06	5.98501e+06	1.76767	0.821845	0.129226	0.916667	1.1633
Com_5517_pos	Ciprostene	C22 H36 O4	381.287	9.419	382.295	1.82868e+06	1.01948e+06	7.91081e+06	1.24375e+06	1.88094e+06	1.52441e+06	1.53968e+06	2.31795	1.21285	0.521141	0.583333	0.849969
Com_553_pos	Inositol	C6 H12 O6	180.063	1.227	181.071	4.21024e+08	7.28171e+08	2.28402e+08	4.19704e+08	3.24273e+08	1.69955e+08	1.84931e+08	1.67154	0.74118	0.304851	0.833333	1.62288
Com_5552_pos	11β-Hydroxyandrosterone	C19 H30 O3	306.219	7.414	307.226	2.91565e+06	1.565e+06	3.52258e+06	2.30015e+06	2.69466e+06	3.7169e+06	258671	1.18958	0.25045	0.505871	0.583333	0.617607
Com_5568_pos	3,4-Dihydroxyphenylpropionic acid	C9 H10 O4	164.047	6.247	165.055	2.50611e+06	2.77512e+06	2.33613e+06	2.50442e+06	2.57157e+06	2.47847e+06	2.43863e+06	1.01635	0.0233971	0.809546	0.583333	0.0329533
Com_5569_pos	2-Isobutyl-3-methoxypyrazine	C9 H14 N2 O	166.111	5.907	167.118	1.31564e+07	1.78557e+07	3.44752e+07	3.49879e+06	1.93406e+07	8.71337e+06	1.21195e+07	1.99936	0.999538	0.149999	0.833333	1.37318
Com_5576_pos	Ofloxacin impurity E	C17 H18 F N3 O4	165.052	5.296	348.138	546616	1.24539e+06	675786	1.11907e+06	641650	3.47315e+06	2.52437e+06	0.424116	-1.23747	0.179081	0.75	1.00041
Com_5592_pos	10-Nitrolinoleate	C18 H31 N O4	347.209	7.17	348.216	1.1611e+06	618008	569276	591542	1.7777e+06	1.98057e+06	535002	0.641003	-0.641598	0.470331	0.583333	0.475648
Com_56_pos	Hypoxanthine	C5 H4 N4 O	136.039	3.482	137.046	6.24857e+09	7.5917e+09	1.27068e+10	8.04225e+09	6.14467e+09	6.80113e+09	7.69591e+09	1.234	0.303343	0.512353	0.583333	0.841384
Com_560_pos	LPE 14:0	C19 H40 N O7 P	425.254	8.465	426.261	4.57992e+08	1.64356e+08	7.37491e+08	2.84381e+08	9.56276e+08	6.04522e+08	3.31472e+08	0.832985	-0.263637	0.678185	0.583333	0.502324
Com_5606_pos	Pioglitazone hydrochloride	C19 H20 N2 O3 S	356.119	5.179	357.126	3.55539e+06	5.07518e+06	3.40851e+07	5.69931e+06	8.90149e+06	1.20919e+07	9.29926e+06	1.58241	0.662126	0.978439	0.666667	0.405501
Com_562_pos	D-(+)-Maltose	C12 H22 O11	364.098	1.325	365.105	7.2501e+08	5.7146e+08	5.62271e+08	8.3148e+08	7.73065e+08	5.93955e+08	5.70845e+08	0.894912	-0.160182	0.439535	0.75	0.682694
Com_5668_pos	LDGTS 18:2	C28 H51 N O6	497.37	9.007	498.377	1.65783e+06	1.32928e+06	3.35685e+07	1.35682e+06	1.44316e+07	2.59028e+07	7.8003e+06	0.984831	-0.0220522	0.633933	0.583333	0.906395
Com_571_pos	Gamma-Aminobutyric acid	C4 H9 N O2	103.063	1.26	104.071	9.24636e+07	8.38687e+07	3.05774e+08	5.15841e+07	5.2499e+07	9.51762e+07	8.92527e+07	2.22801	1.15576	0.25122	0.75	0.993471
Com_572_pos	LPC 17:2	C25 H48 N O7 P	505.316	8.626	506.324	9.04803e+07	4.49371e+07	1.3938e+08	6.30218e+07	1.27904e+08	1.25696e+08	1.11209e+08	0.856404	-0.223636	0.594649	0.583333	0.425858
Com_5720_pos	10-Hydroxycarbazepine	C15 H14 N2 O2	254.105	5.209	255.113	3.18976e+06	5.08578e+06	3.19773e+06	5.35289e+06	1.29469e+07	1.33123e+07	5.79065e+06	0.409	-1.28983	0.0389517	1	2.02079
Com_5722_pos	UDP	C9 H14 N2 O12 P2	404.002	1.496	405.009	3.46886e+06	1.79318e+07	3.66252e+06	1.17535e+07	1.71091e+07	1.02286e+07	7.15573e+06	0.72259	-0.468752	0.390624	0.666667	1.27675
Com_5724_pos	Maltopentaose	C30 H52 O26	850.256	1.412	851.263	3.24371e+07	2.06138e+07	2.96854e+07	1.13456e+07	2.37672e+07	3.26153e+07	1.61529e+07	1.31514	0.395213	0.273728	0.666667	1.12283
Com_573_pos	Nootkatone	C15 H22 O	218.167	7.69	219.174	3.17982e+07	1.17307e+08	5.08946e+07	4.52508e+07	9.35887e+07	1.08918e+08	7.98687e+07	0.813937	-0.29701	0.527639	0.583333	0.480999
Com_5771_pos	Diazepam-d8	C16 H5 [2]H8 Cl N2 O	146.059	5.625	293.126	262690	302052	373282	259061	289725	253357	243568	1.19603	0.258251	0.230661	0.916667	0.143539
Com_5784_pos	Meperidine-d5	C15 H16 [2]H5 N O2	252.187	8.497	253.195	840947	578067	1.42397e+06	685770	1.22758e+06	1.07918e+06	599827	1.05519	0.0775083	0.930773	0.5	0.130961
Com_579_pos	Glucose 1-phosphate	C6 H13 O9 P	260.029	1.304	261.037	5.54421e+08	6.97153e+08	5.36524e+08	5.13513e+08	7.22158e+08	6.70963e+08	5.17615e+08	0.983451	-0.0240748	0.924502	0.416667	0.0493602
Com_58_pos	Propionylcarnitine	C10 H19 N O4	217.131	2.164	218.139	1.51954e+10	4.55551e+09	1.47582e+09	1.41946e+09	1.31821e+10	8.99576e+09	7.00261e+09	0.924911	-0.112613	0.799828	0.5	0.742333
Com_5801_pos	N-Stearoyl taurine	C20 H41 N O4 S	408.302	9.933	409.31	5.37156e+06	5.15829e+06	1.17332e+07	6.57542e+06	1.09477e+07	1.92405e+07	1.2077e+07	0.607775	-0.718392	0.215065	0.833333	1.1307
Com_5813_pos	N1-[1-(2,4-dimethylphenyl)ethyl]-2,2-dimethylpropanamide	C15 H23 N O	233.175	7.943	234.183	3.16816e+07	2.99605e+07	1.66292e+07	3.11501e+07	2.66427e+07	1.90988e+07	3.2148e+07	0.957098	-0.0632609	0.806779	0.416667	0.208475
Com_5816_pos	4-Fluoro-N-(3-methyl-5-cinnolinyl)benzenesulfonamide	C15 H12 F N3 O2 S	317.069	7.088	318.076	871287	597389	537783	973241	540796	407296	406392	1.14931	0.200768	0.49553	0.666667	0.171824
Com_582_pos	Asp-Phe methyl ester	C14 H18 N2 O5	294.121	5.232	295.129	1.18146e+08	1.45926e+08	7.08153e+08	1.15218e+08	1.2983e+08	1.63725e+08	2.31699e+08	2.02397	1.01719	0.556871	0.416667	0.895812
Com_5822_pos	(5Z)-3-aminonon-5-enoic acid	C9 H17 N O2	171.126	5.542	172.133	3.15868e+07	1.94069e+07	2.12026e+07	2.97036e+07	2.45556e+07	1.95275e+07	2.12269e+07	1.01314	0.0188311	0.988698	0.583333	0.0496759
Com_5853_pos	PE (18:2/18:2)	C41 H74 N O8 P	739.514	11.788	740.521	1.69754e+07	1.64515e+07	6.40856e+06	3.78576e+07	1.47691e+06	1.60109e+07	1.37622e+06	0.936398	-0.0948066	0.471934	0.666667	1.04813
Com_5854_pos	2-Phenylglycine	C8 H9 N O2	151.063	3.978	152.071	7.5736e+06	1.18922e+07	8.51443e+06	8.98556e+06	9.201e+06	7.79382e+06	9.38017e+06	1.05505	0.0773063	0.812768	0.583333	0.14158
Com_5893_pos	Citrinin	C13 H14 O5	250.084	4.707	251.091	1.83122e+07	3.07425e+07	1.49836e+07	2.6528e+07	3.93637e+07	3.78324e+07	2.02746e+07	0.68859	-0.538283	0.221303	0.833333	1.08666
Com_5894_pos	10-Undecenoic acid	C11 H20 O2	184.146	11.071	185.154	4.04224e+06	3.30478e+06	4.17842e+06	2.48574e+06	3.17533e+06	2.70445e+06	2.28966e+06	1.44223	0.528305	0.0166379	1	0.568492
Com_5902_pos	Choline Glycerophosphate	C8 H20 N O6 P	257.103	8.73	258.11	1.44815e+07	1.61019e+07	3.13134e+07	1.56607e+07	2.83813e+07	2.92246e+07	1.71518e+07	0.912745	-0.131716	0.719018	0.583333	0.660262
Com_5903_pos	Bilirubin	C33 H36 N4 O6	584.263	11.065	585.27	2.31256e+07	1.113e+07	5.43242e+06	3.72885e+07	7.69025e+06	7.93196e+06	1.05402e+06	0.980591	-0.0282769	0.603896	0.583333	0.545079
Com_5938_pos	N-acetyl-L-ornithine	C7 H14 N2 O3	174.101	4.526	175.108	6.50528e+06	7.93731e+06	6.3111e+06	2.35359e+07	7.32204e+06	5.20299e+06	1.56634e+07	0.534983	-0.902436	0.277624	0.666667	1.28514
Com_594_pos	PC (17:0/17:1)	C42 H82 N O8 P	759.576	9.313	760.584	4.12622e+08	4.04806e+08	3.4199e+08	6.92128e+07	3.50881e+07	3.07963e+08	1.59009e+08	2.70605	1.43619	0.0696842	1	1.76022
Com_5945_pos	4-(allyloxy)-1,2-dihydroquinolin-2-one	C12 H11 N O2	201.079	5.457	202.087	1.72045e+07	3.02447e+07	2.08862e+07	2.29443e+07	1.41451e+07	1.32779e+07	1.42427e+07	1.41021	0.49591	0.174803	0.833333	0.764041
Com_5962_pos	2-Methoxyestradiol (2-MeOE2)	C19 H26 O3	302.188	5.945	303.195	2.04928e+06	2.06021e+06	3.17284e+06	1.74158e+06	2.08849e+06	1.80019e+06	1.78702e+06	1.30908	0.388549	0.22097	0.833333	0.287643
Com_5975_pos	N-Acetylserotonin	C12 H14 N2 O2	218.105	5.189	219.113	1.01343e+07	1.93982e+07	6.01795e+06	1.44701e+07	1.05637e+07	1.03409e+07	1.04518e+07	1.03435	0.048722	0.85856	0.666667	0.33795
Com_5997_pos	N-(9-oxodecyl)acetamide	C12 H23 N O2	213.174	6.106	236.163	2.99091e+07	2.13183e+07	9.92102e+06	3.14563e+07	2.4834e+07	1.72307e+07	3.34812e+07	0.761959	-0.392215	0.42056	0.75	0.79885
Com_6_pos	PC (14:1e/4:0)	C26 H52 N O7 P	521.347	9.586	522.355	6.11357e+10	4.53892e+10	5.6018e+10	4.46274e+10	1.01318e+11	7.64272e+10	4.89167e+10	0.798865	-0.323976	0.451258	0.583333	0.576498
Com_6000_pos	5,7-dihydroxy-3-(4-hydroxyphenyl)-4H-chromen-4-one	C15 H10 O5	127.039	6.877	293.042	328458	223557	223583	176262	209756	180430	145647	1.45224	0.538279	0.0827673	1	0.350227
Com_6005_pos	EQH	C16 H24 N6 O7	412.169	6.559	413.176	1.44208e+07	1.52632e+07	2.27535e+07	3.29957e+07	3.04548e+07	3.93454e+07	2.42929e+07	0.550141	-0.862128	0.0279827	1	2.09943
Com_6008_pos	2-Phenylethylamine	C8 H11 N	121.089	5.052	122.096	1.06499e+06	1.57336e+06	2.39227e+06	1.43202e+06	2.13447e+06	2.55918e+06	2.59585e+06	0.769076	-0.378803	0.356188	0.75	0.320746
Com_601_pos	ACar 18:0	C25 H50 N O4	427.366	7.949	428.373	3.40085e+08	1.50965e+08	2.0999e+08	4.94845e+07	6.67895e+07	9.94751e+07	5.26421e+07	3.48268	1.8002	0.0145254	1	2.21229
Com_6015_pos	ACar 19:0	C26 H52 N O4	441.381	8.211	442.389	3.70501e+06	812019	2.99883e+06	1.13633e+06	801746	825729	317485	3.25226	1.70144	0.13194	0.833333	1.17013
Com_6038_pos	4-(4-hydroxy-3-methoxyphenyl)butan-2-one oxime	C11 H15 N O3	209.105	5.281	210.112	2.18929e+07	2.93854e+07	1.74775e+07	7.88279e+06	1.57686e+07	1.72439e+07	2.94844e+07	1.30257	0.381357	0.32059	0.75	1.77163
Com_6059_pos	Nor-9-carboxy-δ9-THC	C21 H28 O4	344.198	6.663	345.206	1.35893e+06	737703	2.57025e+06	910909	1.22121e+06	1.04069e+06	905610	1.52571	0.609485	0.489753	0.666667	0.346988
Com_606_pos	N,N-Diethylethanolamine	C6 H15 N O	117.115	1.315	118.123	7.47383e+07	1.83146e+08	9.56774e+07	8.0323e+08	1.95809e+08	1.47741e+08	1.54405e+08	0.362297	-1.46475	0.157697	0.833333	1.82963
Com_6060_pos	2-(3,5-dimethyl-1H-pyrazol-4-yl)-5-methoxybenzoic acid	C13 H14 N2 O3	246.1	4.754	247.108	5.52629e+06	5.51325e+06	2.98339e+07	6.65925e+06	3.53444e+06	4.82851e+06	7.90477e+06	2.37702	1.24915	0.420358	0.333333	1.74108
Com_6066_pos	3-(3,4-dihydroxyphenyl)propanoic acid	C9 H10 O4	164.047	5.302	165.055	2.5695e+07	2.17358e+07	2.97887e+07	1.17735e+07	2.66861e+07	2.4677e+07	7.11784e+06	1.46552	0.551413	0.205189	0.75	1.86447
Com_608_pos	N-Formylkynurenine	C11 H12 N2 O4	236.08	3.744	237.087	1.30562e+08	6.59836e+08	2.46904e+08	4.60583e+08	1.90201e+08	1.99925e+08	1.81221e+08	1.34027	0.422528	0.786488	0.583333	0.268739
Com_609_pos	PC (16:1/16:1)	C40 H76 N O8 P	729.53	11.161	730.538	2.61416e+08	2.16343e+08	6.72152e+08	6.53736e+08	3.37386e+07	1.80716e+08	1.01364e+07	1.74561	0.80373	0.219779	0.833333	2.03691
Com_6102_pos	D-Fructose 1,6-bisphosphate	C6 H14 O12 P2	339.996	1.483	341.003	1.47587e+07	1.66973e+07	2.95487e+07	2.27738e+07	1.11463e+07	7.13703e+06	2.58669e+07	1.2154	0.281433	0.492387	0.333333	0.698324
Com_614_pos	N-(1-benzylpiperidin-4-yl)-5-methylthieno[2,3-d]pyrimidin-4-amine	C19 H22 N4 S	338.155	10.229	339.162	4.05419e+08	2.43181e+08	3.71535e+08	2.12898e+08	2.33983e+08	2.82897e+08	2.48798e+08	1.38996	0.475042	0.177453	0.833333	1.26089
Com_6160_pos	2-Aminobenzenesulfonic acid	C6 H7 N O3 S	173.015	5.286	174.022	1.72303e+07	2.02964e+07	1.58162e+07	3.46822e+07	6.31116e+06	4.4577e+06	1.43355e+07	1.18963	0.250512	0.36776	0.75	0.848232
Com_6184_pos	1,7-bis(4-hydroxyphenyl)-5-methoxyheptan-3-one	C20 H24 O4	344.147	5.738	345.155	865666	893777	1.09861e+06	1.40401e+06	846169	1.1432e+06	1.17707e+06	0.833777	-0.262266	0.241891	0.75	0.207722
Com_6207_pos	Methyl EudesMate	C11 H14 O5	226.084	5.953	227.091	772990	1.96169e+06	809734	538723	1.41642e+06	821594	644869	1.38119	0.465911	0.470928	0.666667	0.349134
Com_6219_pos	di(3-pyridyl) 5-(tert-butyl)isophthalate	C22 H20 N2 O4	376.15	5.344	377.157	4.54594e+06	2.68088e+06	2.87481e+07	7.33029e+06	4.21827e+06	7.8305e+06	5.79259e+06	1.90558	0.930231	0.863582	0.583333	0.647008
Com_6229_pos	DL-Leucineamide	C6 H14 N2 O	130.111	4.509	131.118	4.9281e+06	8.26457e+06	5.60028e+06	2.50238e+07	7.59226e+06	4.80869e+06	1.77626e+07	0.45404	-1.13911	0.209842	0.666667	1.44544
Com_624_pos	2,4-dihydroxyheptadec-16-en-1-yl acetate	C19 H36 O4	310.25	8.698	311.258	3.72264e+08	3.25947e+08	6.46194e+08	2.61611e+08	7.68937e+08	6.40206e+08	3.94485e+08	0.867957	-0.204304	0.759995	0.583333	0.425073
Com_6252_pos	2-Naphthol	C10 H8 O	144.057	5.125	145.065	1.69865e+07	2.64014e+07	1.88193e+07	3.39341e+07	2.74372e+07	2.89941e+07	2.64311e+07	0.710149	-0.493807	0.100003	1	1.53373
Com_6256_pos	Puerarin	C21 H20 O9	398.1	6.26	399.107	721117	563238	562215	548654	579422	436710	403833	1.25067	0.322701	0.117587	0.833333	0.254027
Com_6258_pos	AMK	C14 H28 N4 O4 S	330.172	4.754	661.351	1.35857e+06	1.05734e+06	1.1695e+06	900540	1.18857e+06	904720	721385	1.28675	0.363734	0.0915215	0.833333	0.24822
Com_6259_pos	ACar 20:3	C27 H48 N O4	449.35	7.481	450.358	1.31694e+07	2.78845e+07	4.11194e+06	7.88154e+06	9.92034e+06	5.67156e+06	6.60667e+06	2.00203	1.00146	0.510958	0.666667	1.22353
Com_6285_pos	CKK	C15 H31 N5 O4 S	399.2	5	400.207	1.48707e+06	3.40153e+06	8.2845e+06	858012	3.31511e+06	4.00967e+06	4.07623e+06	1.43275	0.518789	0.669542	0.416667	0.522476
Com_6329_pos	11-Deoxy prostaglandin F1α	C20 H36 O4	362.243	9.138	363.25	1.10147e+07	5.69948e+06	2.78806e+07	3.71553e+06	7.72119e+06	9.14347e+06	9.35347e+06	1.98638	0.990145	0.370899	0.75	1.18823
Com_6339_pos	1-(4-hydroxyphenyl)propane-1,2-diol	C9 H12 O3	150.068	5.269	151.075	6.10071e+06	5.82049e+06	9.64402e+06	4.86919e+06	6.36315e+06	5.10627e+06	4.95433e+06	1.35038	0.433369	0.217693	0.833333	0.525717
Com_6370_pos	2-Thio-acetyl MAGE	C21 H42 O3 S	356.278	6.442	357.285	3.15578e+06	2.34684e+06	2.76263e+07	4.05346e+06	3.49008e+06	4.49321e+06	4.76223e+06	2.62944	1.39476	0.700612	0.666667	0.558597
Com_6393_pos	3-Methoxycinnamic acid	C10 H10 O3	160.052	9.172	161.06	1.78111e+06	8.45072e+06	1.84733e+06	1.57748e+06	2.14159e+06	3.0129e+06	1.67187e+06	1.91645	0.938438	0.522017	0.333333	0.67023
Com_642_pos	N3,N4-Dimethyl-L-arginine	C8 H18 N4 O2	202.143	1.326	203.15	1.46273e+08	1.75478e+08	3.1234e+08	1.7194e+08	2.20872e+08	2.42554e+08	2.21838e+08	0.986294	-0.019911	0.82118	0.583333	0.348967
Com_6441_pos	1-adamantyl(piperidino)methanone	C16 H25 N O	247.193	7.877	248.201	2.67133e+07	1.81643e+07	1.42246e+07	2.67211e+07	2.23819e+07	1.63297e+07	2.63316e+07	0.858753	-0.219685	0.48658	0.666667	0.43266
Com_6456_pos	1-(4-methoxyphenyl)propane-1,2-diol	C10 H14 O3	164.084	6.416	165.091	2.02711e+06	1.72058e+06	1.5907e+06	1.66697e+06	1.95455e+06	1.43936e+06	1.30755e+06	1.11768	0.160506	0.345859	0.75	0.201194
Com_6460_pos	KKK	C18 H38 N6 O4	384.285	9.297	385.292	2.66069e+07	2.18229e+07	1.77606e+07	3.08874e+07	2.1974e+07	2.10416e+07	1.83835e+07	0.956303	-0.0644605	0.817633	0.416667	0.102552
Com_6470_pos	4-[1-(dimethylamino)ethylidene]-2-phenyl-1,3-oxazol-5(4H)-one	C13 H14 N2 O2	230.105	5.272	231.113	1.88371e+06	2.18148e+06	2.69172e+07	2.93376e+06	2.31227e+06	1.26665e+07	7.9532e+06	1.59709	0.675444	0.951536	0.666667	0.552638
Com_6474_pos	L-Adrenaline	C9 H13 N O3	183.089	1.406	201.123	1.47663e+07	1.72443e+07	1.27465e+07	1.03818e+07	1.51847e+07	1.91515e+07	1.16762e+07	1.0582	0.0816093	0.654567	0.583333	0.50371
Com_6506_pos	6-{[2-(2-oxo-1-imidazolidinyl)ethyl]amino}-2-pyridinecarbonitrile	C11 H13 N5 O	231.11	5.921	232.118	905070	158834	2.67075e+07	613589	158542	139040	2.16224e+06	12.048	3.59073	0.480689	0.75	1.48499
Com_6543_pos	(S)-Bromoenol lactone	C16 H13 Br O2	333.035	2.214	334.042	1.28098e+07	2.59277e+07	1.62688e+07	1.76361e+07	1.1613e+07	7.81227e+06	1.08877e+07	1.52958	0.613134	0.182432	0.833333	1.77429
Com_6589_pos	Aloesin	C19 H22 O9	376.115	8.32	377.122	874935	2.87928e+06	526553	896419	436314	685799	356825	2.40288	1.26476	0.30926	0.75	1.00948
Com_6649_pos	NAT13-331713_POS	C26 H30 N4 O3	484.184	11.531	485.191	2.20566e+07	1.76987e+07	2.78926e+06	2.02906e+06	1.44356e+07	6.56244e+06	8.29266e+06	1.81119	0.85694	0.567715	0.75	1.06776
Com_6668_pos	Ecgonine	C9 H15 N O3	185.105	5.798	186.112	3.10574e+06	2.72346e+06	1.54587e+07	2.14993e+06	2.05271e+06	5.15261e+06	6.68001e+06	1.77009	0.823824	0.600029	0.333333	0.857485
Com_67_pos	DL-Arginine	C6 H14 N4 O2	174.112	1.227	175.119	1.2276e+10	1.23347e+10	1.27067e+10	1.55136e+10	1.7735e+10	1.45323e+10	1.43276e+10	0.801124	-0.319902	0.0182357	1	1.2479
Com_6703_pos	9-methyl-6H-chromeno[4,3-b]quinolin-6-one	C17 H11 N O2	261.075	5.071	262.082	1.48358e+06	1.8153e+06	2.92884e+06	4.14925e+06	3.2951e+06	2.89797e+06	2.23003e+06	0.660467	-0.598441	0.154177	0.833333	0.787077
Com_6705_pos	(R,S)-Anatabine	C10 H12 N2	160.1	5.204	161.107	1.05345e+06	2.2886e+06	1.2844e+06	2.22479e+06	1.28519e+06	1.71336e+06	2.82569e+06	0.766377	-0.383873	0.386356	0.75	0.362707
Com_6707_pos	N1-(2-amino-2-oxoethyl)-2-(isopropylthio)acetamide	C7 H14 N2 O2 S	212.059	5.475	213.066	2.11773e+07	2.50342e+07	1.61874e+07	1.31881e+07	8.80385e+06	5.57964e+06	6.95506e+06	2.40969	1.26885	0.00988058	1	1.91797
Com_6710_pos	RMK	C17 H35 N7 O4 S	415.243	5.394	416.25	570596	752763	790800	681368	694110	1.42638e+06	630322	0.821309	-0.284003	0.532774	0.5	0.146327
Com_672_pos	N-Acetyl-L-glutamic acid	C7 H11 N O5	189.064	4.967	190.071	7.07129e+07	2.62214e+07	5.75136e+08	1.27314e+07	5.69058e+07	1.2548e+08	9.95471e+07	3.04107	1.60458	0.590655	0.416667	0.726659
Com_6732_pos	PC (16:2e/20:0)	C44 H86 N O7 P	771.612	11.593	772.619	2.0304e+07	1.63471e+07	1.64855e+07	3.62855e+06	3.63292e+06	1.57321e+07	1.17745e+07	2.03776	1.02698	0.0956088	1	1.81776
Com_6738_pos	PC (14:0/14:0)	C36 H72 N O8 P	677.498	9.716	678.505	1.06344e+07	1.0605e+07	2.53955e+07	1.50226e+07	1.67586e+06	5.93584e+06	2.05436e+06	2.51856	1.3326	0.0967756	0.833333	2.33686
Com_677_pos	Acetophenone	C8 H8 O	120.057	2.031	121.065	3.10097e+08	5.55654e+08	4.77542e+08	5.24347e+08	4.33858e+08	4.76467e+08	5.15953e+08	0.918196	-0.123126	0.592372	0.5	1.10059
Com_6779_pos	Orlistat	C29 H53 N O5	533.348	9.295	534.355	3.2449e+06	1.81986e+06	2.52786e+06	4.09122e+06	3.46342e+06	1.63875e+06	2.33065e+06	0.878468	-0.186939	0.729961	0.583333	0.158327
Com_679_pos	Indirubin	C16 H10 N2 O2	262.074	6.76	263.081	1.99917e+08	1.45176e+08	1.24737e+08	1.57526e+08	1.08624e+08	1.04314e+08	1.20955e+08	1.27476	0.350223	0.235718	0.833333	0.649906
Com_6833_pos	Methyl dihydrojasmonate	C13 H22 O3	226.157	7.436	227.164	3.07403e+06	2.90244e+06	1.2078e+07	2.49509e+06	2.77952e+06	3.24337e+06	3.14666e+06	2.06373	1.04525	0.399477	0.666667	0.877365
Com_6862_pos	(±)8-HEPE	C20 H30 O3	300.208	9.201	301.215	2.29778e+06	2.17634e+06	2.93955e+06	2.13421e+06	2.01041e+06	2.85067e+06	2.79684e+06	1.00947	0.0136021	0.925015	0.333333	0.0772842
Com_6892_pos	2,6-Dihydroxybenzoic acid	C7 H6 O4	154.027	4.655	155.034	1.32074e+06	2.47316e+06	4.0048e+06	2.318e+06	2.57197e+06	3.39733e+06	4.81945e+06	0.793351	-0.333968	0.481782	0.666667	0.449948
Com_6901_pos	Phosphoethanolamine	C2 H8 N O4 P	141.019	1.241	142.026	2.3944e+07	1.895e+07	2.36063e+07	1.05337e+07	2.77197e+07	2.19028e+07	1.98385e+07	1.10841	0.148495	0.521773	0.583333	0.557271
Com_6939_pos	2-Isopropylaniline	C9 H13 N	135.105	4.951	136.112	3.14965e+06	2.6659e+06	2.77263e+06	2.01608e+06	4.68874e+06	3.72127e+06	2.5226e+06	0.88433	-0.177344	0.734579	0.5	0.117349
Com_6972_pos	5-(2,5-dihydroxyhexyl)oxolan-2-one	C10 H18 O4	224.105	5.972	225.112	671780	1.4728e+06	547001	452848	1.56006e+06	1.04332e+06	559258	0.992611	-0.0106994	0.969165	0.5	0.130863
Com_6973_pos	(2E,4E)-N-(2-methylpropyl)deca-2,4-dienamide	C14 H25 N O	223.193	7.928	224.201	2.35788e+07	1.99585e+07	1.25507e+07	2.19949e+07	1.885e+07	1.11837e+07	2.86497e+07	0.92694	-0.109453	0.849738	0.5	0.237154
Com_6989_pos	Mesalamine	C7 H7 N O3	153.042	1.41	154.05	7.96597e+06	1.24394e+07	1.30284e+07	1.2335e+07	1.16623e+07	7.40738e+06	1.00755e+07	1.07469	0.103925	0.746113	0.75	0.278411
Com_6996_pos	nor-6β-Oxycodol	C17 H21 N O4	303.143	4.78	304.15	1.70987e+06	2.27664e+06	1.75935e+06	1.08912e+06	2.46549e+06	2.26098e+06	1.63482e+06	1.02829	0.0402411	0.758863	0.416667	0.120633
Com_7018_pos	3,14-dihydro-15-keto-tetranor Prostaglandin E2	C16 H26 O5	320.158	4.874	321.165	2.12176e+06	3.23023e+06	2.37199e+07	3.08267e+06	3.62137e+06	8.57249e+06	4.15751e+06	1.99457	0.996075	0.817322	0.583333	0.571761
Com_7019_pos	Tropolone	C7 H6 O2	122.037	5.043	123.044	1.96933e+07	1.99132e+07	1.73099e+07	8.58875e+06	3.10909e+07	3.08273e+07	1.80542e+07	0.856906	-0.222792	0.912994	0.583333	0.299271
Com_706_pos	9-Oxo-ODE	C18 H30 O3	294.219	8.366	295.226	3.13519e+07	3.52656e+07	8.6543e+07	2.52458e+07	2.60988e+07	3.76064e+07	3.63099e+07	1.63031	0.705145	0.343101	0.666667	0.628149
Com_7066_pos	trans-4-Phenyl-4-piperidinocyclohexanol	C17 H25 N O	242.163	4.758	243.17	5.03734e+06	7.37248e+06	7.44761e+06	6.83953e+06	6.63683e+06	7.4072e+06	9.35221e+06	0.875671	-0.19154	0.415006	0.416667	0.415387
Com_708_pos	cis-4-Hydroxy-D-proline	C5 H9 N O3	131.058	1.274	132.065	4.8473e+08	4.26821e+08	4.27908e+08	3.66922e+08	5.01704e+08	6.87477e+08	4.32268e+08	0.898196	-0.154898	0.594335	0.666667	0.557889
Com_7092_pos	Estrone	C18 H22 O2	308.113	5.733	309.12	264455	273042	317452	235622	258499	234742	217023	1.20515	0.269212	0.0570748	1	0.155051
Com_7117_pos	PE (2:0/16:2)	C23 H42 N O8 P	491.264	7.208	492.271	7.4349e+06	5.28207e+06	2.32416e+07	5.41251e+06	6.80238e+06	8.67843e+06	1.14418e+07	1.48274	0.56827	0.679312	0.5	0.774485
Com_7123_pos	Stearoyl ethanolamide	C20 H41 N O2	327.314	10.599	328.321	4.91147e+06	1.58879e+06	6.44266e+06	1.49745e+06	1.97263e+06	2.18072e+06	1.39137e+06	2.45056	1.29311	0.214349	0.833333	1.18452
Com_7149_pos	Coenzyme Q2	C19 H26 O4	318.187	11.891	319.194	3.5473e+06	2.37586e+06	5.67864e+06	2.04914e+06	3.02118e+06	2.8432e+06	1.76686e+06	1.59798	0.67625	0.224384	0.833333	0.76623
Com_72_pos	2-oxopiperidine-3-carbohydrazide	C6 H11 N3 O2	157.085	1.234	158.092	1.17107e+10	1.18876e+10	1.22812e+10	1.48828e+10	1.6986e+10	1.39996e+10	1.38061e+10	0.801673	-0.318915	0.0154236	1	1.27252
Com_7201_pos	Milbemycin A3 oxime	C31 H43 N O7	563.296	5.506	564.303	870444	1.12733e+06	1.51003e+06	942938	924699	853535	818122	1.32147	0.402147	0.247195	0.833333	0.292229
Com_7208_pos	Cortisone	C21 H28 O5	169.109	4.903	361.207	2.44259e+06	5.72688e+06	4.39869e+06	5.53842e+06	3.87992e+06	5.36035e+06	6.95376e+06	0.771084	-0.375041	0.36555	0.666667	0.600416
Com_7230_pos	7-(2-thienyl)[1,2,4]triazolo[4,3-a]pyrimidine	C9 H6 N4 S	224.009	6.084	225.016	5.18722e+06	1.49018e+07	1.27198e+06	6.98855e+06	1.15804e+06	4.3554e+06	2.75899e+07	0.710402	-0.493292	0.852276	0.5	0.525656
Com_7269_pos	tetranor-12(R)-HETE	C16 H26 O3	248.177	8.254	249.184	5.95428e+06	6.97234e+06	1.08276e+07	4.32376e+06	5.52598e+06	4.89705e+06	4.48519e+06	1.64685	0.719713	0.108698	1	1.43971
Com_730_pos	N-Acetyl-D-galactosamine	C8 H15 N O6	221.09	1.36	222.097	1.29618e+08	1.31117e+08	3.18373e+08	6.01732e+08	3.66359e+08	4.61078e+08	2.48766e+08	0.460175	-1.11975	0.0887615	0.916667	2.82566
Com_7344_pos	N-Acetylcaprolactam	C8 H13 N O2	155.095	5.6	156.102	3.57265e+06	3.93964e+06	6.93175e+06	3.56183e+06	3.13307e+06	4.38726e+06	3.91375e+06	1.28426	0.360942	0.415006	0.75	0.528002
Com_7369_pos	Levalbuterol	C13 H21 N O3	221.14	5.871	222.147	2.04807e+07	1.64302e+07	1.36886e+07	2.24445e+07	1.67547e+07	1.11644e+07	2.68448e+07	0.873817	-0.194598	0.686324	0.666667	0.153015
Com_7394_pos	Rottlerin	C30 H28 O8	516.174	6.407	517.181	555011	611806	1.19723e+06	761772	414925	731513	377001	1.37933	0.463971	0.364582	0.666667	0.338671
Com_7407_pos	Isopropyl myristate	C17 H34 O2	287.282	6.926	288.29	2.6758e+06	2.92103e+06	2.89726e+06	2.48212e+06	2.99499e+06	2.24172e+06	2.10923e+06	1.15236	0.204592	0.144781	0.75	0.242417
Com_7416_pos	DPK	C15 H26 N4 O6	358.185	4.806	359.192	5.87411e+06	1.05969e+07	2.15779e+07	9.06697e+06	9.38177e+06	1.00762e+07	1.20439e+07	1.25052	0.322523	0.833669	0.583333	0.511383
Com_7443_pos	3,5,7-trihydroxy-2-phenyl-4H-chromen-4-one	C15 H10 O5	270.053	6.56	271.06	5.02475e+06	5.36491e+06	5.48374e+06	4.89952e+06	5.67954e+06	4.42062e+06	4.30908e+06	1.09611	0.132393	0.226943	0.75	0.286696
Com_749_pos	GMK	C13 H26 N4 O4 S	148.109	4.935	335.181	2.76929e+07	1.64042e+07	4.89101e+08	1.25166e+07	4.34408e+07	9.81388e+07	6.93609e+07	3.18151	1.66971	0.798413	0.5	0.445943
Com_7513_pos	Heptadecanoic Acid	C17 H34 O2	292.24	8.551	293.247	2.03218e+06	2.41113e+06	2.76159e+06	2.35755e+06	3.16857e+07	1.90533e+06	1.88185e+06	0.253937	-1.97746	0.499387	0.666667	0.80855
Com_7516_pos	Nicotinate ribonucleoside	C11 H13 N O6	255.074	1.395	256.081	4.49227e+06	4.49845e+06	4.71142e+06	6.39038e+06	5.97082e+06	5.64555e+06	3.64357e+06	0.843845	-0.244951	0.329896	0.75	0.393689
Com_7531_pos	1-[(3,5-dimethylisoxazol-4-yl)sulfonyl]piperidine	C10 H16 N2 O3 S	244.084	5.095	245.092	1.41849e+07	2.06963e+07	9.65897e+06	1.99539e+07	2.21549e+07	2.05227e+07	2.1486e+07	0.706	-0.502261	0.213248	0.833333	1.46141
Com_7532_pos	5-amino-1-(4-chlorobenzyl)-1H-1,2,3-triazole-4-carboxamide	C10 H10 Cl N5 O	251.058	6	252.065	338418	1.16273e+06	700905	375690	328703	395987	242732	2.18602	1.12831	0.191032	0.833333	0.621802
Com_7534_pos	Thromboxane B2	C20 H34 O6	392.217	7.231	393.224	277014	651597	1.0214e+06	247448	324877	390052	243750	2.15567	1.10814	0.223589	0.833333	0.648083
Com_754_pos	Isophorone	C9 H14 O	138.104	10.044	139.112	4.02114e+08	2.18764e+08	2.46586e+08	2.17633e+08	3.19001e+08	3.32042e+08	2.39566e+08	1.04365	0.06164	0.921262	0.416667	0.10546
Com_7556_pos	4-(2,3-dihydro-1,4-benzodioxin-6-yl)butanoic acid	C12 H14 O4	222.089	6.114	223.096	381303	362031	546008	303249	334952	315138	319479	1.35064	0.433647	0.155998	1	0.241172
Com_7595_pos	PE (17:1/17:2)	C39 H72 N O8 P	713.499	11.184	714.506	7.85519e+06	1.28809e+07	1.02915e+07	2.48722e+07	2.78178e+06	1.08073e+07	1.24935e+06	1.04179	0.059063	0.436806	0.583333	1.10471
Com_7612_pos	QNK	C15 H28 N6 O6	388.207	5.077	389.215	4.11063e+06	4.50379e+06	4.49435e+06	4.6736e+06	4.11205e+06	7.85806e+06	3.29627e+06	0.876549	-0.190094	0.700301	0.416667	0.189669
Com_762_pos	3-amino-2-phenyl-2H-pyrazolo[4,3-c]pyridine-4,6-diol	C12 H10 N4 O2	121.04	5.857	243.088	8.92337e+07	7.3308e+07	8.46076e+07	6.07146e+07	7.95325e+07	8.6095e+07	9.79758e+07	1.01608	0.0230117	0.825058	0.5	0.0525812
Com_7622_pos	PC (7:0/7:0)	C22 H44 N O8 P	481.28	7.468	482.287	3.48824e+06	3.13052e+06	2.07244e+07	2.79076e+06	5.98128e+06	8.44723e+06	1.82018e+06	1.91484	0.937226	0.589969	0.333333	1.08043
Com_7637_pos	2'-Deoxyadenosine-5'-monophosphate	C10 H14 N5 O6 P	331.068	1.963	332.075	1.57084e+06	3.66358e+06	5.66602e+06	1.59223e+06	2.1903e+06	2.41777e+06	2.05764e+06	1.76	0.815571	0.356021	0.666667	0.734948
Com_765_pos	Methionine sulfoxide	C5 H11 N O3 S	165.046	1.729	166.053	4.04407e+08	3.54181e+08	4.51216e+08	4.85368e+08	3.47044e+08	3.76944e+08	3.92298e+08	1.00713	0.0102485	0.92359	0.583333	0.506856
Com_7689_pos	QLH	C17 H28 N6 O5	396.212	4.699	397.22	1.84855e+06	3.32025e+06	1.25954e+07	2.38582e+06	2.29218e+06	4.08977e+06	2.27213e+06	2.14546	1.10129	0.500236	0.583333	0.811536
Com_770_pos	5-Fluoro-2-[(3S)-1-(2-methylbenzyl)-3-pyrrolidinyl]-1H-benzimidazole	C19 H20 F N3	309.169	4.631	310.176	6.56511e+07	8.84381e+07	7.33042e+07	6.77984e+07	7.08378e+07	8.15262e+07	5.39956e+07	1.1059	0.145221	0.435666	0.666667	0.26556
Com_7735_pos	Piceatannol	C14 H12 O4	244.074	6.141	245.081	567895	604792	620356	450870	498006	412087	390889	1.36468	0.448567	0.00507309	1	0.401412
Com_7754_pos	4-benzylidene-2-phenyltetrahydroisoxazole-3,5-dione	C16 H11 N O3	265.074	6.135	266.081	312011	332853	359435	248141	274083	241293	226853	1.35209	0.435188	0.00370988	1	0.270465
Com_776_pos	L-5-Hydroxytryptophan	C11 H12 N2 O3	220.085	3.862	221.092	9.83853e+07	3.57069e+08	2.10484e+08	2.70895e+08	8.84537e+07	1.74888e+08	1.84355e+08	1.23563	0.305252	0.74393	0.666667	0.458084
Com_7771_pos	Senecionine	C18 H25 N O5	335.175	9.648	336.183	1.97966e+07	1.21829e+07	2.41262e+06	7.70993e+06	2.72381e+06	4.99042e+06	7.15256e+06	2.03112	1.02228	0.548549	0.666667	1.16881
Com_780_pos	Ala-Ile	C9 H18 N2 O3	202.132	5.006	203.139	6.86224e+06	2.11931e+07	7.26161e+06	9.47254e+06	2.86113e+07	1.37566e+07	1.59944e+07	0.694176	-0.526628	0.385575	0.75	0.445657
Com_7800_pos	ACar 20:4	C27 H46 N O4	447.335	7.266	448.342	1.96962e+07	1.38484e+07	1.85947e+06	5.40569e+06	7.93336e+06	3.62065e+06	6.53627e+06	2.00909	1.00654	0.687798	0.666667	1.00621
Com_781_pos	gamma-Glutamylmethionine	C10 H18 N2 O5 S	278.093	4.798	279.101	9.49202e+07	2.37174e+07	7.45721e+07	1.34939e+08	8.04685e+07	4.14982e+07	6.19517e+07	0.807925	-0.307707	0.612156	0.416667	0.568758
Com_7813_pos	PDMP	C23 H38 N2 O3	390.291	10.852	391.298	624309	270665	4.44806e+06	163716	210269	424210	188941	7.21687	2.85137	0.234376	0.916667	1.19388
Com_7832_pos	Adipamide	C6 H12 N2 O2	144.09	1.384	145.097	1.32767e+07	1.19014e+07	1.18225e+07	1.09658e+07	1.56367e+07	8.61417e+06	6.92902e+06	1.17056	0.2272	0.332572	0.75	0.850705
Com_7868_pos	indoline-2-carboxylic acid	C9 H9 N O2	185.045	5.588	186.053	1.94284e+07	1.76985e+07	3.21973e+06	4.18049e+06	2.14785e+07	1.34581e+07	8.42557e+06	1.13152	0.178264	0.967938	0.5	0.448179
Com_7895_pos	Arachidonoyl amide	C20 H33 N O	303.254	11.754	304.261	5.06307e+06	1.99034e+06	2.93933e+06	1.82524e+06	3.05263e+06	6.46055e+06	1.87296e+06	1.0085	0.0122102	0.855808	0.583333	0.192434
Com_792_pos	3-Chlorotyrosine	C9 H10 Cl N O3	215.035	4.732	216.043	4.80232e+06	5.88884e+06	1.04314e+07	3.24811e+06	3.85246e+06	4.98712e+06	1.47978e+07	1.04753	0.066995	0.667044	0.666667	0.16407
Com_7948_pos	16-Heptadecyne-1,2,4-triol	C17 H32 O3	306.217	8.436	307.224	1.34571e+07	1.49976e+07	1.35359e+07	1.86937e+07	1.22133e+07	8.16562e+06	2.34173e+07	0.895945	-0.158517	0.895911	0.5	0.23526
Com_7956_pos	Docosahexaenoic Acid	C22 H32 O2	345.264	8.54	346.271	1.89242e+07	1.54383e+07	1.60026e+07	1.36038e+07	1.21332e+07	3.3952e+06	2.37285e+07	1.27038	0.345265	0.361622	0.75	1.57401
Com_796_pos	Camptothecin	C20 H16 N2 O4	370.095	6.001	371.102	4.77141e+07	6.02161e+07	4.69922e+07	3.05782e+07	3.61297e+07	3.34856e+07	2.82416e+07	1.60831	0.685544	0.00983599	1	0.705948
Com_7982_pos	6??-Hydroxytestosterone	C19 H28 O3	304.201	7.879	305.208	8.32491e+06	7.69578e+06	1.92488e+07	1.08625e+07	7.53498e+06	7.42001e+06	6.37511e+06	1.46077	0.546727	0.410619	0.833333	1.41039
Com_802_pos	2,3-dihydroxypropyl 12-methyltridecanoate	C17 H34 O4	284.235	8.469	285.242	3.14287e+08	1.27491e+08	4.37848e+08	2.22287e+08	6.34859e+08	4.49892e+08	2.38062e+08	0.759066	-0.397702	0.541797	0.666667	0.849491
Com_803_pos	D-Ala-D-Ala	C6 H12 N2 O3	160.085	1.37	161.092	1.26453e+08	2.73269e+08	2.73894e+08	1.90933e+08	3.75531e+08	2.85909e+08	1.68408e+08	0.87987	-0.184638	0.689676	0.333333	0.520792
Com_8040_pos	D-(-)-Salicin	C13 H18 O7	308.087	4.915	309.094	6.56318e+06	5.33971e+06	661883	5.77969e+06	1.13854e+07	8.95424e+06	2.97624e+06	0.575794	-0.796376	0.38468	0.75	1.71061
Com_8047_pos	5'-S-Methyl-5'-thioadenosine	C11 H15 N5 O3 S	297.09	5.079	298.097	3.10378e+06	3.44843e+06	8.56884e+06	4.2209e+06	2.91926e+06	3.11747e+06	7.66583e+06	1.12486	0.169747	0.839109	0.416667	0.333569
Com_8065_pos	DL-Panthenol	C9 H19 N O4	205.131	1.306	206.139	3.61501e+06	7.21912e+06	5.88598e+06	2.01105e+06	2.44758e+06	1.91573e+06	2.0588e+06	2.64355	1.40248	0.0375031	1	1.75354
Com_807_pos	S-Adenosylhomocysteine	C14 H20 N6 O5 S	384.121	2.154	385.128	3.06823e+08	2.08723e+08	4.34897e+08	4.19915e+08	1.25084e+08	1.06026e+08	2.15341e+08	1.46273	0.548659	0.252655	0.75	0.585677
Com_808_pos	LPE 15:0	C20 H42 N O7 P	439.269	8.779	440.277	5.79668e+07	1.45151e+07	6.15953e+07	2.03142e+07	5.64052e+07	4.36611e+07	2.99188e+07	1.18942	0.250263	0.910658	0.666667	0.151182
Com_8108_pos	Sphingosine (d18:1)	C18 H37 N O2	321.264	8.14	322.271	1.59761e+07	1.83749e+07	1.3085e+07	2.13791e+07	1.9559e+07	1.36214e+07	2.00715e+07	0.847477	-0.238753	0.309876	0.833333	0.466545
Com_8119_pos	3'-Hydroxystanozolol	C21 H32 N2 O2	344.242	4.891	345.249	2.27178e+06	4.758e+06	4.03486e+06	4.60199e+06	9.26637e+06	1.08808e+07	5.5516e+06	0.486881	-1.03836	0.0722842	0.916667	2.26667
Com_8133_pos	α-Ergocryptine	C32 H41 N5 O5	557.309	7.313	558.316	2.38168e+06	4.2417e+06	5.70892e+06	5.87567e+06	5.19426e+06	4.92304e+06	4.63027e+06	0.797307	-0.326792	0.383113	0.75	0.79949
Com_8140_pos	cyclohexyl[4-(2-methoxyphenyl)piperidino]methanone	C19 H27 N O2	301.204	8.04	302.211	1.50466e+06	1.51852e+06	1.92534e+06	885883	1.90809e+06	1.57904e+06	1.4758e+06	1.1281	0.173894	0.452169	0.333333	0.304129
Com_8153_pos	SPH	C14 H21 N5 O5	321.143	4.757	322.15	583624	708633	1.24917e+07	510678	885684	6.09647e+06	1.76408e+06	1.9854	0.98943	0.900793	0.5	0.455392
Com_8160_pos	LPE 19:2	C24 H46 N O7 P	491.3	9.414	492.307	3.60901e+06	1.63652e+06	3.10703e+06	1.80363e+06	2.98049e+06	2.162e+06	1.78212e+06	1.27594	0.351565	0.490463	0.666667	0.375756
Com_8178_pos	Sedanolide	C12 H18 O2	176.12	7.585	177.127	3.03939e+06	2.30634e+06	2.17852e+06	1.47444e+06	1.73634e+06	2.26241e+06	899571	1.57425	0.654668	0.0807296	0.916667	0.9251
Com_8180_pos	4-Hydroxybenzoic acid	C7 H6 O3	138.032	4.903	139.039	7.70784e+06	7.96273e+06	1.07285e+07	7.27978e+06	9.4235e+06	5.57164e+06	9.85499e+06	1.09551	0.131606	0.561461	0.333333	0.384767
Com_8193_pos	PC (8:0/8:0)	C24 H48 N O8 P	509.311	8.324	510.318	2.95672e+06	1.20198e+06	6.9702e+06	1.44618e+06	581014	1.12991e+06	795551	3.75408	1.90846	0.140553	0.916667	1.55659
Com_82_pos	L-(-)-Methionine	C5 H11 N O2 S	149.051	1.769	150.058	2.39963e+09	1.21403e+09	3.19382e+09	6.01828e+09	3.01473e+09	2.03449e+09	3.07905e+09	0.641615	-0.640221	0.291728	0.666667	1.23907
Com_8265_pos	LPC 16:3	C24 H44 N O7 P	489.286	8.005	490.294	2.81361e+06	515849	8.68004e+06	2.17461e+06	1.52744e+07	8.0012e+06	2.34006e+06	0.576197	-0.795365	0.474613	0.583333	1.37444
Com_8266_pos	13,14-dihydro-15-keto-tetranor Prostaglandin E2	C16 H26 O5	320.16	6.688	321.167	1.30868e+06	1.82555e+06	1.43639e+06	1.46209e+06	2.04301e+06	1.46806e+06	1.23179e+06	0.982144	-0.0259942	0.944267	0.583333	0.0335659
Com_8279_pos	JWH 250 N-pentanoic acid metabolite	C22 H23 N O4	365.158	4.879	366.165	1.54173e+06	3.22899e+06	2.73824e+06	3.12312e+06	2.348e+06	2.96324e+06	3.76756e+06	0.820522	-0.285386	0.420463	0.666667	0.440643
Com_8294_pos	N-(5-acetamidopentyl)acetamide	C9 H18 N2 O2	416.242	4.798	209.128	1.0529e+06	1.80418e+06	1.47289e+06	1.15163e+06	1.64908e+06	1.85501e+06	1.49844e+06	0.938113	-0.0921658	0.718303	0.666667	0.134573
Com_8298_pos	Ribulose-5-phosphate	C5 H11 O8 P	230.019	4.767	231.026	968746	490993	1.81606e+07	582975	717519	5.26363e+06	2.28171e+06	2.95738	1.56432	0.813822	0.5	0.736279
Com_833_pos	PC (9:0/9:0)	C26 H52 N O8 P	537.343	7.499	538.349	7.82489e+07	1.31217e+08	4.1842e+08	1.13791e+08	2.332e+08	2.08886e+08	1.36008e+08	1.21	0.275008	0.973651	0.583333	0.198886
Com_8333_pos	1,3-dimethyl 2,4-bis(4-hydroxyphenyl)cyclobutane-1,3-dicarboxylate	C20 H20 O6	378.106	6.364	379.113	4.09153e+06	8.29014e+06	2.71243e+06	1.06988e+07	6.88423e+06	4.47579e+06	1.40287e+07	0.557685	-0.842476	0.21529	0.833333	1.45191
Com_8350_pos	5,6-dimethyl-3-[5-(trifluoromethyl)pyridin-2-yl]-1,2,4-triazine	C11 H9 F3 N4	254.077	5.441	255.084	2.22104e+06	2.32122e+06	7.13668e+06	1.21033e+06	3.40964e+06	4.09839e+06	7.98518e+06	0.932254	-0.101206	0.965817	0.583333	0.0952707
Com_8387_pos	2-(2-acetyl-3,5-dihydroxyphenyl)acetic acid	C10 H10 O5	192.042	6.289	193.05	623963	732304	471803	476866	544608	417069	504562	1.2544	0.326995	0.229653	0.75	0.257362
Com_839_pos	gamma-Glutamyltyrosine	C14 H18 N2 O6	310.116	4.885	311.123	3.13504e+08	2.16964e+08	3.26999e+08	1.83237e+08	2.45467e+08	1.69348e+08	2.16435e+08	1.40369	0.489228	0.105561	0.916667	1.94647
Com_84_pos	Nicotinic acid	C6 H5 N O2	123.032	1.835	124.039	6.47348e+09	6.21272e+09	9.9703e+09	3.3179e+09	5.73612e+09	5.55286e+09	5.21087e+09	1.52432	0.60817	0.0950529	1	2.3168
Com_8403_pos	5,6-dimethoxyindan-1-one	C11 H12 O3	192.079	5.056	193.086	7.00167e+06	1.20194e+07	1.44065e+06	1.56152e+07	1.3068e+07	1.27665e+07	1.22589e+07	0.507969	-0.977189	0.258381	1	2.33495
Com_845_pos	Glu-Gln	C10 H17 N3 O6	275.111	1.359	276.119	4.63759e+07	4.14012e+07	8.37623e+07	8.28161e+07	9.9705e+07	6.65702e+07	7.89155e+07	0.6973	-0.520149	0.199722	0.75	0.82405
Com_8470_pos	Jervine	C27 H39 N O3	425.29	10.526	426.298	1.20568e+06	4.02687e+06	1.7549e+07	1.16123e+06	1.21201e+06	1.96676e+06	2.37042e+06	4.5266	2.17843	0.320382	0.75	1.87881
Com_849_pos	Alternariol	C14 H10 O5	258.053	6.265	259.06	1.40106e+06	834881	667469	1.86574e+06	1.65648e+06	527663	399248	0.870107	-0.200735	0.958421	0.5	0.019147
Com_85_pos	Monoolein	C21 H40 O4	356.292	10.265	379.281	4.60699e+09	2.9593e+09	9.84746e+09	2.41023e+09	1.26465e+09	3.82715e+09	3.80109e+09	2.05415	1.03854	0.192246	0.833333	1.87632
Com_850_pos	13-HPODE	C18 H32 O4	312.23	8.379	313.237	5.26081e+07	6.44458e+07	1.80955e+08	3.98702e+07	4.53958e+07	6.23393e+07	7.8429e+07	1.7579	0.81385	0.370067	0.75	0.88926
Com_856_pos	N-Acetylglucosamine 1-phosphate	C8 H16 N O9 P	301.056	1.34	302.063	2.01682e+08	1.34464e+08	1.27697e+08	4.82071e+08	3.31471e+08	2.84554e+08	1.98698e+08	0.476912	-1.0682	0.0285741	0.916667	1.57532
Com_8562_pos	SM (d22:1/14:1)	C41 H81 N2 O6 P	728.581	9.836	729.589	7.16029e+06	7.45567e+06	1.72545e+07	9.29222e+06	7.27361e+06	7.80048e+06	3.85395e+06	1.5058	0.590527	0.347314	0.416667	1.41579
Com_870_pos	o-Cresol	C7 H8 O	108.057	4.844	109.065	1.66521e+08	3.59985e+08	2.95829e+08	3.30028e+08	3.10944e+08	3.69248e+08	4.8379e+08	0.733895	-0.446354	0.272499	0.833333	2.19869
Com_8705_pos	1-(3-ethyl-2,4-dihydroxy-6-methoxyphenyl)butan-1-one	C13 H18 O4	220.107	6.051	221.115	1.43307e+06	1.9102e+06	4.90784e+06	1.19495e+06	1.75556e+06	1.34472e+06	996756	2.07889	1.05582	0.238699	0.916667	0.924998
Com_872_pos	Nicotinamide	C6 H6 N2 O	122.048	1.381	123.055	5.82277e+07	2.23934e+08	2.33177e+07	4.6939e+08	2.68989e+08	3.55819e+08	1.74889e+08	0.320943	-1.63961	0.1415	0.916667	2.78767
Com_8782_pos	Mazindol-d4	C16 H9 [2]H4 Cl N2 O	288.095	3.398	289.103	606813	1.05464e+06	9.76317e+06	771197	584717	1.5828e+06	656457	4.23702	2.08305	0.447915	0.666667	1.28899
Com_8832_pos	4-oxo-4-[(1-phenylethyl)amino]but-2-enoic acid	C12 H13 N O3	201.079	4.963	202.086	6.1586e+06	1.6026e+07	4.43061e+06	9.21923e+06	9.50957e+06	1.1307e+07	1.01051e+07	0.88406	-0.177784	0.548925	0.666667	0.875579
Com_8886_pos	PE (16:1/16:1)	C37 H70 N O8 P	687.483	10.713	688.49	7.07115e+06	1.3502e+07	6.91419e+06	1.92992e+07	1.80371e+06	5.4444e+06	1.10289e+06	1.32548	0.406515	0.291083	0.75	1.87794
Com_8915_pos	Delta-Tridecalactone	C13 H24 O2	212.177	11.073	213.185	1.06982e+06	1.01446e+06	1.31975e+06	871739	936841	997904	870665	1.2343	0.303691	0.109215	1	0.265727
Com_900_pos	Targinine	C7 H16 N4 O2	188.127	1.234	189.134	2.23244e+08	3.72532e+08	2.25671e+08	2.56366e+08	5.14085e+08	1.94138e+08	2.69505e+08	0.887504	-0.172175	0.77338	0.583333	0.411778
Com_9000_pos	T-2 Triol	C20 H30 O7	364.186	6.765	365.193	1.48369e+06	2.25623e+06	1.85207e+06	1.77911e+06	893978	657932	882732	1.76944	0.823294	0.0538147	0.916667	0.997033
Com_9010_pos	LDGTS 17:1	C27 H51 N O6	485.371	9.136	486.378	1.1489e+06	783806	779719	558917	790137	761383	740437	1.26858	0.343217	0.212728	0.833333	0.345235
Com_9044_pos	NG,NG-Dimethyl-L-arginine	C8 H20 Cl2 N4 O2	274.095	5.441	275.103	4.41739e+06	1.54104e+07	1.15913e+07	1.04361e+07	4.48749e+06	7.84709e+06	8.89151e+06	1.32309	0.403916	0.666205	0.666667	0.39762
Com_9045_pos	2-({2-oxo-2-[(2-oxo-3-azepanyl)amino]ethyl}sulfanyl)acetic acid	C10 H16 N2 O4 S	260.087	4.954	261.094	3.99874e+06	8.85285e+06	1.55807e+07	4.06153e+06	1.01158e+07	2.0445e+07	8.8877e+06	0.871286	-0.198781	0.818845	0.666667	0.321856
Com_9073_pos	Prostaglandin J2	C20 H30 O4	351.244	8.596	352.251	1.1147e+06	1.11797e+06	1.95007e+06	971002	1.21773e+06	917206	1.01607e+06	1.35298	0.43614	0.27836	0.833333	0.3418
Com_909_pos	4-Ethylbenzaldehyde	C9 H10 O	134.073	4.845	135.08	1.76058e+08	3.70715e+08	2.84468e+08	3.42899e+08	3.27502e+08	3.39858e+08	4.41345e+08	0.763515	-0.389272	0.290872	0.75	2.01848
Com_9101_pos	gamma-Tocopherol	C28 H48 O2	416.365	11.75	417.373	6.51468e+06	989710	6.09644e+06	952380	1.29363e+06	4.02515e+06	1.58765e+06	2.30753	1.20635	0.380772	0.75	1.04517
Com_9152_pos	LPE 15:1	C20 H40 N O7 P	437.254	8.534	438.261	6.22624e+06	2.50701e+06	1.05199e+07	2.75325e+06	5.72907e+06	7.84222e+06	3.41037e+06	1.30078	0.379381	0.718941	0.583333	0.5764
Com_9165_pos	N'-[(2,4-dihydroxyphenyl)methylene]-4-methylbenzenesulfonohydrazide	C14 H14 N2 O4 S	306.066	5.772	307.073	52324.1	56474.2	69303	45767.9	44985.2	44740.5	52153	1.26551	0.339717	0.0936924	1	0.156392
Com_9171_pos	ALK	C15 H30 N4 O4	330.226	4.014	331.234	368493	521285	586716	313567	350695	277862	327566	1.5505	0.632737	0.080023	1	0.389653
Com_924_pos	N6-Acetyl-L-lysine	C8 H16 N2 O3	188.116	1.397	189.123	4.10946e+07	5.83459e+07	1.20194e+08	5.69501e+07	6.87736e+07	8.12008e+07	9.79116e+07	0.960669	-0.0578885	0.74288	0.583333	0.263235
Com_926_pos	9-HpOTrE	C18 H30 O4	310.214	7.402	311.221	4.88846e+07	4.47377e+07	1.70265e+08	3.29341e+07	4.39352e+07	4.98878e+07	4.73217e+07	2.02121	1.01522	0.354839	0.75	0.840204
Com_9262_pos	2-Amino-1,3-octadecanediol	C18 H39 N O2	301.298	7.178	302.305	2.53175e+06	1.929e+06	2.08788e+06	1.95933e+06	1.93603e+06	1.90155e+06	1.16087e+06	1.25493	0.327604	0.171802	0.833333	0.431548
Com_9269_pos	Tryptophanol	C11 H14 N2 O	190.111	5.271	191.118	588995	800827	691709	864016	611621	649186	691178	0.985573	-0.0209659	0.912525	0.5	0.0180852
Com_9324_pos	4-oxododecanedioic acid	C12 H20 O5	266.115	6.107	267.122	257330	647840	373524	703847	224324	450559	760300	0.797055	-0.327248	0.63496	0.666667	0.213156
Com_9354_pos	N-(4-chlorophenethyl)-N'-(4-chlorophenyl)urea	C15 H14 Cl2 N2 O	330.027	2.489	331.034	788221	1.73533e+06	1.52936e+06	1.74086e+06	1.20825e+06	1.57333e+06	1.22544e+06	0.940152	-0.0890341	0.72133	0.416667	0.160377
Com_937_pos	Estazolam	C16 H11 Cl N4	294.071	2.515	295.079	2.18818e+08	3.53681e+08	1.29469e+08	2.63446e+08	2.75026e+08	2.66817e+08	2.54323e+08	0.883302	-0.179022	0.552235	0.666667	0.268533
Com_9394_pos	PC (16:1/16:2)	C40 H74 N O8 P	727.513	9.14	728.521	1.27298e+07	1.058e+07	1.47609e+07	1.41824e+07	7.33285e+06	1.07522e+07	4.40591e+06	1.38414	0.468985	0.211903	0.75	1.1184
Com_9411_pos	Glycoursodeoxycholic acid	C26 H43 N O5	449.316	10.253	450.323	1.46817e+06	405780	1.47055e+07	885608	276666	1.41097e+06	1.453e+06	5.49046	2.45693	0.491463	0.75	1.35886
Com_9447_pos	6-Pentyl-2H-pyran-2-one	C10 H14 O2	166.1	6.394	167.107	2.02784e+06	4.76622e+06	1.5963e+06	1.78974e+06	5.69315e+06	4.19387e+06	6.54299e+06	0.614012	-0.70366	0.317305	0.75	1.06981
Com_9449_pos	N-[4-chloro-2-(2-chlorobenzoyl)phenyl]-2-(4-methylpiperidino)acetamide	C21 H22 Cl2 N2 O2	404.11	5.412	405.118	532260	679344	718208	618050	551707	592155	556138	1.11002	0.150586	0.403433	0.666667	0.132726
Com_946_pos	7-methyl-3-nitroimidazo[1,2-a]pyridine	C8 H7 N3 O2	199.033	1.168	200.041	3.47205e+08	3.39386e+08	3.10176e+08	4.27656e+08	2.96819e+08	2.80625e+08	3.85023e+08	0.956047	-0.0648466	0.789634	0.5	0.111513
Com_9465_pos	VLK	C17 H34 N4 O4	358.258	4.934	359.265	783623	1.9583e+06	1.56069e+06	1.5677e+06	1.1052e+06	1.31338e+06	2.5273e+06	0.880749	-0.183197	0.681202	0.416667	0.208173
Com_947_pos	2-[5-(2-hydroxypropyl)oxolan-2-yl]propanoic acid	C10 H18 O4	112.051	6.265	225.109	1.03046e+07	9.48625e+06	9.54256e+06	9.46983e+06	1.11139e+07	9.23995e+06	9.67631e+06	0.990157	-0.0142714	0.877745	0.416667	0.0130406
Com_9479_pos	7α-Hydroxytestosterone	C19 H28 O3	304.201	8.244	305.208	3.17847e+06	3.03117e+06	3.44642e+06	2.44851e+06	2.1773e+06	1.72638e+06	2.19546e+06	1.50623	0.590946	0.00590929	1	0.980636
Com_95_pos	ACar 18:1	C25 H48 N O4	425.35	7.579	426.357	7.29724e+09	8.66429e+09	3.29177e+09	2.89378e+09	3.669e+09	3.10222e+09	2.27096e+09	2.15073	1.10483	0.131867	0.916667	2.29102
Com_950_pos	Lysope 16:0	C21 H44 N O7 P	453.285	8.8	454.293	1.02871e+08	1.9783e+07	7.46446e+07	1.22678e+08	4.51704e+07	1.41902e+08	8.66316e+07	0.663666	-0.59147	0.415587	0.75	1.02462
Com_9504_pos	Dl-Threitol	C4 H10 O4	122.058	1.338	123.065	6.52703e+06	1.42165e+07	8.80325e+06	4.82598e+06	9.02559e+06	7.47996e+06	7.22668e+06	1.37949	0.464134	0.336361	0.666667	1.3717
Com_9542_pos	D-Fructose 6-phosphate	C6 H13 O9 P	260.029	8.573	261.037	1.42084e+07	1.37479e+07	5.79066e+06	1.26114e+07	6.35357e+06	1.31524e+07	1.09644e+07	1.04443	0.062716	0.989205	0.666667	0.248711
Com_9559_pos	Dehydroepiandrosterone (DHEA)	C19 H28 O2	270.198	7.326	271.205	388828	384062	308832	250436	281190	206792	302704	1.38533	0.470228	0.0319842	1	0.382064
Com_957_pos	N-Acetylornithine	C7 H14 N2 O3	174.1	1.378	175.108	2.19043e+08	3.45744e+08	3.21983e+08	3.40602e+08	2.88879e+08	4.0602e+08	2.84739e+08	0.895565	-0.15913	0.516868	0.416667	1.23422
Com_9594_pos	2-Phenylpropionic acid	C9 H10 O2	150.068	4.953	151.075	5.54702e+06	9.95028e+06	7.54236e+06	7.08576e+06	8.40358e+06	1.06436e+07	1.03105e+07	0.842937	-0.246503	0.403306	0.75	0.832433
Com_9598_pos	N-{2-[(4-amino-5-cyano-2-pyrimidinyl)sulfanyl]acetyl}-N'-phenylurea	C14 H12 N6 O2 S	350.056	2.359	351.063	2.35016e+06	3.98757e+06	3.51083e+06	3.87588e+06	3.07833e+06	3.62056e+06	3.77363e+06	0.915183	-0.127869	0.57161	0.583333	0.242625
Com_96_pos	Indole	C8 H7 N	117.058	5.117	118.065	5.26156e+09	8.48095e+09	6.5283e+09	1.76186e+09	7.98662e+09	7.36664e+09	8.45356e+09	1.05706	0.0800635	0.649972	0.5	0.719564
Com_9637_pos	QLK	C17 H33 N5 O5	387.249	4.665	388.255	1.10612e+06	1.19315e+06	1.28069e+06	900052	1.21939e+06	1.10974e+06	909539	1.15332	0.205795	0.14976	0.75	0.237539
Com_964_pos	Argininosuccinic acid	C10 H18 N4 O6	290.122	1.264	291.129	7.22975e+07	8.44723e+07	3.47586e+08	9.08612e+07	6.26926e+07	1.27408e+08	1.03846e+08	1.74756	0.805341	0.591581	0.5	0.778552
Com_966_pos	LPE 20:1	C25 H50 N O7 P	507.333	10.57	508.34	4.18951e+07	1.05793e+07	2.5243e+07	4.78507e+06	7.11437e+06	1.47776e+07	4.88716e+06	3.28293	1.71498	0.080299	0.916667	1.28759
Com_971_pos	MAG (18:3)	C21 H36 O4	352.261	9.138	353.268	2.59543e+08	6.76999e+07	3.43976e+08	1.17611e+08	1.32121e+08	1.81192e+08	1.35175e+08	1.58092	0.660768	0.651505	0.666667	1.12396
Com_9716_pos	Taurodeoxycholic Acid	C26 H45 N O6 S	481.279	6.605	482.287	1.36594e+06	4.05145e+06	1.39553e+07	5.7432e+06	1.21174e+07	1.17921e+07	6.18895e+06	0.720678	-0.472574	0.418007	0.666667	0.99121
Com_972_pos	Apocynin	C9 H10 O3	166.063	5.212	167.07	1.42838e+07	2.03222e+07	1.9756e+07	2.00272e+07	1.98912e+07	1.49963e+07	2.144e+07	0.94929	-0.0750795	0.709999	0.666667	0.0815289
Com_9743_pos	Ergocalciferol	C28 H44 O	396.338	8.515	397.345	4.50208e+06	1.36095e+07	9.87966e+06	1.32603e+07	1.28505e+07	1.1643e+07	6.4781e+06	0.843773	-0.245073	0.57665	0.583333	0.772296
Com_9755_pos	S-(5-Adenosy)-L-Homocysteine	C14 H20 N6 O5 S	384.12	5.958	385.128	379228	375250	532521	317967	386484	363214	1.6752e+06	0.625623	-0.676635	0.63399	0.583333	0.281077
Com_9784_pos	THC	C21 H30 O2	314.224	9.294	315.231	9.946e+06	1.35235e+07	6.65533e+06	9.28663e+06	7.9496e+06	5.28449e+06	5.83214e+06	1.41666	0.502495	0.251309	0.833333	1.44993
Com_9804_pos	Ala-trp	C14 H17 N3 O3	275.128	5.05	276.135	736993	1.04644e+06	514429	501505	1.15349e+06	589412	579779	1.08485	0.117497	0.741404	0.583333	0.21637
Com_9831_pos	2-cyano-3-(3,4-dimethoxyphenyl)acrylic acid	C12 H11 N O4	233.069	5.795	234.076	1.25233e+07	1.34339e+07	1.41199e+06	4.41338e+06	3.26446e+06	2.17293e+06	831726	3.41608	1.77234	0.309162	0.75	2.24238
Com_9871_pos	DLK	C16 H30 N4 O6	374.216	4.026	375.223	367296	388229	584811	333531	349556	276960	326502	1.38908	0.474125	0.158476	1	0.346128
Com_992_pos	PC (17:1/17:2)	C42 H78 N O8 P	755.545	11.64	756.552	1.80712e+08	1.73353e+08	1.16889e+08	3.98005e+08	1.32696e+07	9.88669e+07	4.7475e+06	1.21956	0.286362	0.266128	0.75	1.63929
Com_9944_pos	2-((Dimethylamino)methyl)phenol	C9 H13 N O	151.1	5.3	152.107	3.65959e+06	6.95193e+06	6.36126e+06	5.19131e+06	5.46004e+06	4.83057e+06	7.23928e+06	0.996002	-0.00577935	0.903153	0.5	0.128475
Com_9955_pos	N-Oleoyl dopamine	C26 H43 N O3	439.306	9.214	440.313	1.03563e+06	883012	1.21368e+06	827304	972396	1.21502e+06	1.164e+06	0.999452	-0.000790318	0.985212	0.5	0.0328128
Com_996_pos	(+)-alpha-Lipoic acid	C8 H14 O2 S2	206.043	1.163	207.051	1.95367e+08	1.53021e+08	2.96254e+08	2.0829e+08	2.39855e+08	1.733e+08	1.56506e+08	1.10486	0.143858	0.749031	0.5	0.600801
Com_9964_pos	fentanyl-d5	C22 H23 [2]H5 N2 O	341.256	6.402	342.263	962536	819565	4.85884e+06	169590	607436	229226	602327	5.5046	2.46064	0.0964781	1	1.88223
Com_997_pos	2-oxa-4-azatetracyclo[6.3.1.1~6,10~.0~1,5~]tridecan-3-one	C11 H15 N O2	193.11	4.711	194.118	2.79594e+07	3.26287e+08	1.52959e+08	1.39706e+07	2.53228e+07	2.47213e+07	1.44498e+07	8.61885	3.1075	0.127717	1	2.82496
Com_9978_pos	Stiripentol	C14 H18 O3	216.115	7.517	217.122	800584	937214	1.81001e+06	1.60266e+06	6.88275e+06	9.17226e+06	1.17907e+07	0.160634	-2.63815	0.0261032	0.916667	2.72746
Com_9986_pos	N-Acetylsphingosine	C20 H39 N O3	346.248	10.64	347.256	3.14786e+06	1.47455e+06	6.1757e+06	764905	524228	1.44285e+06	1.43234e+06	3.45734	1.78966	0.084291	1	1.88548
Com_9997_pos	5-(6-hydroxy-6-methyloctyl)-2,5-dihydrofuran-2-one	C13 H22 O3	208.146	8.163	209.153	3.72485e+06	3.77298e+06	6.25311e+06	5.00325e+06	3.01543e+06	3.31341e+06	2.83856e+06	1.29384	0.371662	0.300119	0.833333	0.66129
Data analysis comes from Novogene ( http://www.novogene.com)

## Sheet: Tatol identification in workers
Prostaglandin A3 regulates the colony development of Odontotermes formosanus under nutrient deficiency
Qihuan Zhou1, Ting Yu1, Wuhan Li1, Raghda Nasser1, 2, Nooney Chidwala1, Jianchu Mo1*
Negative ions in workers
Name	Molecular Weight	RT [min]	m/z	neg_MGL_W1	neg_MGL_W2	neg_MGL_W3	neg_MIX_W1	neg_MIX_W2	neg_MIX_W3	FC	log2FC	Pvalue	ROC	VIP
Uric acid	168.028	1.767	167.021	3.39271e+10	1.50613e+10	2.23459e+10	1.15775e+10	9.65187e+09	1.94194e+10	1.7549	0.811387	0.153999	0.888889	0.760131
PA (11:0/15:1)	562.372	10.1	561.365	1.65122e+06	2.34931e+06	767339	3.55825e+06	1.27533e+07	661503	0.280908	-1.83183	0.472086	0.666667	1.34419
Capric acid	172.147	6.33	171.139	1.07612e+07	1.19708e+07	6.08857e+06	7.97185e+06	1.27117e+07	6.72485e+06	1.05152	0.0724799	0.876726	0.444444	0.06544
D-(-)-Quinic acid	192.063	1.383	191.056	2.33428e+08	2.2369e+08	2.89669e+08	3.328e+08	2.74722e+08	3.66556e+08	0.76666	-0.383341	0.0854411	0.888889	1.02722
LPE 12:0	397.223	7.673	396.216	2.72196e+07	1.74524e+07	1.64681e+07	1.20208e+07	2.40889e+07	2.88807e+07	0.940757	-0.088106	0.947114	0.555556	0.154156
JWH 018 N-pentanoic acid metabolite	371.153	10.1	370.145	1.40479e+07	1.04197e+07	1.09095e+07	1.10414e+07	1.03046e+07	7.13169e+06	1.24227	0.312981	0.250466	0.777778	0.840034
1,3-Dimethyluracil	140.058	4.836	139.051	7.1948e+06	5.94081e+06	4.1025e+06	2.20412e+06	4.34755e+06	5.14526e+06	1.47373	0.559473	0.252365	0.777778	1.18209
FAHFA (19:1/20:3)	600.51	11.332	599.503	4.56594e+06	8.43986e+06	1.18181e+07	3.14484e+06	8.15311e+06	7.1937e+06	1.34244	0.424857	0.501867	0.777778	0.390493
LPC 20:4	589.338	9.25	588.332	4.17339e+08	5.79259e+07	1.11587e+08	1.65838e+08	8.80585e+07	1.03033e+08	1.64417	0.717358	0.775529	0.555556	0.585375
17(S)-HpDHA	396.2	5.553	395.193	2.50993e+06	3.4649e+06	6.53498e+06	3.53448e+06	3.73369e+06	3.68259e+06	1.14237	0.192028	0.86998	0.666667	0.324883
Hexadecanedioic acid	286.215	8.039	285.208	3.13109e+08	3.51754e+08	1.92097e+08	2.31224e+08	2.44661e+08	3.12948e+08	1.08637	0.11951	0.793447	0.666667	0.131234
2'-Deoxyinosine	252.086	4.028	251.079	4.15845e+08	6.61079e+07	1.54755e+08	1.25003e+08	1.30068e+08	5.40384e+07	2.05982	1.04252	0.44648	0.777778	0.70221
20-Hydroxy-(5Z,8Z,11Z,14Z)-eicosatetraenoic acid	320.235	10.162	319.228	2.48616e+06	2.451e+06	1.14844e+07	1.56625e+06	1.99977e+06	3.49596e+06	2.32535	1.21745	0.358241	0.777778	1.1141
Ethylmalonic acid	132.042	4.974	131.035	1.76987e+08	1.19572e+08	1.14505e+08	4.95908e+08	1.59516e+08	1.8282e+08	0.490387	-1.02801	0.232236	0.888889	1.83765
1-Palmitoyl-Sn-Glycero-3-Phosphocholine	495.333	9.756	494.326	1.60578e+08	2.59472e+08	3.52476e+08	2.36187e+08	2.46383e+08	2.84589e+08	1.007	0.0100578	0.879167	0.555556	0.205656
朽-Aminobutyric acid (GABA)	103.063	1.274	102.056	3.37307e+08	2.80145e+08	3.52052e+08	3.20637e+08	2.39609e+08	3.49553e+08	1.06562	0.0916962	0.628047	0.666667	0.657891
LPI 20:3	622.314	11.721	621.307	4.48841e+08	1.66261e+09	2.26393e+09	1.94727e+09	7.81229e+08	1.6296e+09	1.00397	0.00571009	0.836128	0.555556	0.70442
13,14-dihydro-15-keto-tetranor Prostaglandin D2	280.165	7.298	279.158	1.32592e+07	1.02796e+07	4.34627e+06	8.5661e+06	8.61043e+06	8.89055e+06	1.06974	0.0972634	0.929234	0.666667	0.26275
PE (4:0/18:2)	547.327	9.133	546.32	928568	1.11677e+07	1.05944e+06	1.4617e+06	1.00217e+06	1.61226e+06	3.2275	1.69042	0.592791	0.555556	1.4179
L-Hydroxylysine	162.1	1.106	161.093	2.83997e+06	1.53256e+06	1.05539e+06	1.9647e+06	2.25579e+06	1.20062e+06	1.00126	0.0018124	0.89528	0.555556	0.248829
Milbemectin A3	528.308	7.027	527.3	5.11487e+06	7.70565e+06	8.60088e+06	2.18046e+06	2.62781e+06	1.13005e+07	1.3298	0.411205	0.402422	0.666667	0.830872
trans-Aconitic acid	174.017	2.251	173.009	8.49258e+08	1.15082e+09	2.98009e+08	5.76184e+08	7.58484e+08	6.11967e+08	1.18054	0.239449	0.9515	0.666667	0.0967179
2-(4-chlorophenoxy)-N-(2-oxo-3-azepanyl)nicotinamide	359.098	2.388	358.091	6.76712e+06	7.8264e+06	6.49634e+06	8.0401e+06	6.83048e+06	3.85636e+06	1.12618	0.171435	0.547118	0.555556	0.158086
3b,7b-Dihydroxy-5-androsten-17-one	304.204	8.087	285.187	1.10652e+06	897608	899926	1.16778e+06	7.53947e+06	1.10553e+07	0.146948	-2.76662	0.151871	1	2.97948
N1-cyclohexyl-4-(4-fluorobenzyl)-1,4-diazepane-1-carbothioamide	349.202	7.793	348.195	676035	873809	707568	1.03295e+06	765885	738910	0.889535	-0.168876	0.449523	0.777778	0.130302
Dithranol	226.063	6.591	225.056	719166	579112	579744	640201	1.1218e+07	714623	0.149372	-2.74302	0.390335	0.777778	1.87677
汛-Gluconic acid 汛-lactone	178.048	1.385	177.041	2.63518e+08	1.7842e+08	2.56663e+08	4.01451e+08	3.06992e+08	3.45715e+08	0.662709	-0.593552	0.0578755	1	1.77556
Arachidic Acid	312.303	11.15	311.295	1.18474e+06	1.52637e+06	1.06108e+07	1.9775e+06	2.1134e+06	1.61802e+06	2.33353	1.22251	0.666275	0.666667	0.84573
L-Cystine	240.027	5.292	239.02	3.99162e+08	6.80664e+07	5.78908e+07	5.60437e+07	1.31419e+08	4.71251e+07	2.23848	1.16252	0.52123	0.777778	0.487447
N-Acetyl-Asp-Glu	304.091	2.474	303.084	1.03979e+07	6.07668e+06	4.52171e+06	5.21986e+06	8.75239e+06	5.07711e+06	1.1022	0.140391	0.829968	0.555556	0.56264
4-Hydroxyisoleucine	147.09	1.643	146.082	1.95193e+08	1.93187e+08	2.1626e+08	2.6474e+08	3.50893e+08	2.65079e+08	0.686536	-0.542594	0.044922	1	1.28427
Prostaglandin F3α	398.234	7.816	397.227	2.49503e+08	2.28936e+08	1.73511e+08	2.99102e+08	2.60144e+08	1.08097e+08	0.976934	-0.033667	0.883365	0.666667	0.212678
Adenosine5-phosphosulfate	449.002	1.172	447.994	3.61251e+06	4.23903e+06	2.94546e+06	7.71034e+06	1.78913e+06	2.72405e+06	0.883297	-0.17903	0.902942	0.666667	0.145044
8-Bromoguanosine	361.003	4.722	359.996	962120	1.06281e+06	707686	773380	876297	678280	1.17383	0.231217	0.361583	0.777778	0.192316
Tauro-alpha-Muricholic acid sodium salt	537.273	8.419	536.265	5.60859e+06	9.01409e+06	6.66259e+06	1.07382e+07	1.0288e+07	1.02967e+07	0.679543	-0.557364	0.0981973	1	1.34237
汛-Ribono-1,4-lactone	148.037	2.751	147.03	2.01285e+09	2.24052e+09	8.93633e+08	1.73178e+09	3.92234e+09	3.23033e+09	0.579328	-0.787548	0.21394	0.777778	1.00183
Deoxyinosine	252.085	1.377	251.077	2.18172e+08	2.11183e+08	2.34041e+08	3.90591e+08	3.41972e+08	2.91122e+08	0.648047	-0.62583	0.0265241	1	2.88748
Mestranol	310.182	5.962	309.175	3.05565e+08	3.04293e+08	1.73561e+08	3.34224e+08	2.93012e+08	2.02465e+08	0.944219	-0.0828067	0.7901	0.444444	0.412126
3-((5-Phenyloxazol-2-yl)amino)benzonitrile	261.086	5.185	260.078	1.1262e+07	7.13286e+06	5.89017e+06	6.29106e+06	5.76935e+06	5.93414e+06	1.34958	0.432509	0.304939	0.777778	0.573244
4-Nitrophenol	139.027	5.838	138.02	4.0833e+07	1.83772e+08	2.1904e+08	1.18133e+08	3.09717e+08	3.23609e+08	0.590379	-0.760287	0.363538	0.777778	1.14101
3,8,9-trihydroxy-10-propyl-3,4,5,8,9,10-hexahydro-2H-oxecin-2-one	244.131	5.772	243.124	3.69963e+08	2.05146e+08	1.93146e+08	3.36109e+08	2.14131e+08	1.91913e+08	1.03517	0.0498682	0.944892	0.444444	0.152862
LPA 21:1	478.314	8.885	523.312	9.68253e+07	2.43591e+08	3.14052e+08	2.55081e+07	2.59035e+08	2.13504e+08	1.31407	0.394041	0.552227	0.666667	0.923046
OxPE (18:0-20:3+1O(1Cyc))	783.54	10.445	782.533	1.65309e+06	9.33203e+06	5.15903e+06	1.13991e+07	8.16912e+06	4.68688e+06	0.665599	-0.587276	0.393651	0.666667	0.836997
Maltotriose	504.17	5.157	503.163	8.24596e+06	7.525e+06	7.13469e+06	1.31572e+07	8.88622e+06	7.49985e+06	0.775325	-0.367127	0.302949	0.777778	0.923131
Pyridoxine O-Glucoside	331.126	1.21	330.118	2.5489e+06	4.27889e+06	5.74685e+06	5.15634e+06	2.9572e+06	4.87305e+06	0.968279	-0.0465049	0.858133	0.555556	0.391135
Uridine	244.07	2.239	243.063	1.8006e+09	1.23294e+09	1.59594e+09	1.08006e+09	9.93295e+08	9.76588e+08	1.51789	0.60207	0.0589244	1	0.921551
ethyl 2-nitro-3-(4-nitrophenyl)acrylate	266.051	2.515	265.044	6.39303e+06	2.9309e+06	4.12192e+06	2.13036e+06	2.22792e+06	3.1564e+06	1.78928	0.839376	0.12078	0.888889	1.24506
Dl-3-Hydroxynorvaline	133.074	1.351	132.067	2.16856e+08	2.14689e+08	3.1173e+08	3.1394e+08	2.99303e+08	3.11779e+08	0.803521	-0.315592	0.194982	0.888889	1.7572
FAHFA (2:0/23:0)	412.355	10.972	411.348	7.32419e+06	7.4009e+06	7.31918e+06	7.0352e+06	6.72537e+06	6.68019e+06	1.07845	0.108955	0.0377089	1	0.192646
3-Hydroxybenzoic acid	138.032	5.299	137.025	3.66638e+08	2.98906e+08	2.78572e+08	2.20269e+08	2.53676e+08	1.61963e+08	1.48468	0.570147	0.0720156	1	0.621846
LPE 11:0	383.208	7.454	382.2	3.11128e+06	807257	1.1502e+06	682761	911891	9.2207e+06	0.468661	-1.09338	0.819526	0.555556	0.721761
LPA 14:0	382.211	10.949	381.204	7.34085e+06	7.85645e+06	9.03241e+06	7.68109e+06	8.55954e+06	6.33753e+06	1.07315	0.10185	0.5293	0.666667	0.330479
FAHFA (16:1/17:2)	518.431	10.086	517.424	1.0574e+07	5.86621e+06	5.42348e+06	5.95416e+06	5.80968e+06	2.70613e+06	1.51097	0.595478	0.27315	0.666667	0.631446
FAHFA (20:2/22:4)	638.526	11.158	637.518	2.26338e+06	7.11317e+06	8.88427e+06	1.25898e+07	8.73017e+06	7.47025e+06	0.634271	-0.656829	0.302074	0.777778	0.606184
FAHFA (17:0/22:4)	600.51	11.141	599.502	2.00378e+06	5.31373e+06	8.63301e+06	6.36546e+06	9.26094e+06	9.07208e+06	0.64581	-0.630819	0.30343	0.888889	0.668809
P-Coumaroyl Agmatine	276.158	5.093	275.15	1.0919e+06	1.25568e+06	8.89714e+06	836680	674998	631064	5.24782	2.39172	0.222739	1	2.48218
N-Phenylacetylglutamine	264.111	5.342	263.104	1.61086e+07	4.12507e+07	3.7196e+07	1.24373e+07	6.02344e+07	2.59682e+07	0.95859	-0.0610135	0.891618	0.555556	0.28103
5-Methyl-dl-tryptophan	218.106	5.167	217.098	3.42498e+06	3.99118e+06	3.26844e+06	9.72303e+06	5.78554e+07	2.34884e+07	0.117327	-3.09139	0.064558	1	1.82082
Lactobionic acid	358.111	1.317	357.104	3.59825e+08	1.8546e+08	1.42136e+08	1.22352e+08	2.41301e+08	1.52026e+08	1.33304	0.41472	0.50887	0.666667	0.523094
Deoxycholic acid	392.291	10.53	391.283	2.86993e+06	8.65525e+06	3.29969e+06	5.12333e+06	5.07075e+06	5.17538e+06	0.964567	-0.0520473	0.681401	0.666667	0.268735
D-Raffinose	504.17	1.354	539.139	1.44191e+09	1.17653e+09	2.00036e+09	3.13491e+09	2.43945e+09	3.38188e+09	0.515707	-0.955376	0.0279016	1	3.18427
LPS 19:2	535.293	9.468	534.285	970848	2.36443e+06	5.39083e+06	1.20079e+07	6.40273e+06	3.53031e+06	0.397709	-1.33022	0.173315	0.888889	1.89749
Heneicosanoic acid	326.318	10.943	325.311	4.23155e+06	4.27587e+06	8.5252e+06	4.06458e+06	4.65105e+06	3.85948e+06	1.35447	0.437729	0.395174	0.777778	0.652622
D(+)-Phenyllactic acid	166.063	5.689	165.056	3.569e+08	2.88803e+08	1.02647e+08	3.05991e+08	2.18767e+08	1.18949e+08	1.16256	0.217308	0.852265	0.555556	0.301282
Gamma-Glu-Leu	260.137	5.494	259.13	3.54579e+08	1.57239e+08	1.5312e+08	1.10903e+08	1.65837e+08	1.35207e+08	1.61413	0.690761	0.272545	0.777778	1.36098
Tretinoin	300.209	9.314	299.202	7.67996e+07	1.22888e+07	1.09205e+07	1.33672e+07	3.15774e+08	3.5447e+07	0.274307	-1.86614	0.479213	0.777778	1.26792
D-Glucose 6-phosphate	260.03	1.278	259.023	2.05006e+09	8.54503e+08	9.40036e+08	1.06872e+09	9.45838e+08	1.35014e+09	1.14263	0.192354	0.848302	0.666667	0.50005
3-Methyl-2-oxobutanoic acid	116.047	4.709	115.04	3.50405e+08	2.68676e+08	3.00097e+08	2.63565e+08	1.6263e+08	3.0227e+08	1.2618	0.335485	0.30125	0.777778	0.773108
Deoxyguanosine	267.096	1.241	266.088	8.52089e+06	2.68992e+06	4.74852e+06	5.08396e+06	6.73001e+06	6.71544e+06	0.861297	-0.215417	0.537058	0.666667	1.04238
Calcium D-Panthotenate	476.166	5.756	475.159	4.44584e+06	5.10163e+06	6.88969e+06	8.87244e+06	8.67404e+06	4.90735e+06	0.732043	-0.45	0.284517	0.777778	0.411719
Xanthine	152.034	2.171	151.026	3.86639e+09	9.93677e+08	1.25543e+09	6.91245e+08	1.37501e+09	1.09226e+09	1.93619	0.953222	0.35473	0.666667	0.944089
LPI 14:0	544.265	10.878	543.258	2.69572e+08	1.18874e+08	4.33666e+07	1.67265e+08	1.41528e+08	2.0062e+08	0.847667	-0.23843	0.521175	0.666667	1.04978
2-(1H-benzimidazol-2-yl)-3-phenylacrylonitrile	245.093	5.672	244.086	1.9719e+06	2.05416e+06	1.04475e+06	5.37691e+06	1.59472e+06	751929	0.656538	-0.607049	0.836001	0.555556	0.24842
Lysopg 18:1	510.298	10.637	509.291	1.17513e+07	9.06831e+06	2.55728e+07	1.07925e+07	1.44305e+07	7.85169e+06	1.40265	0.48816	0.506898	0.666667	0.312427
D-α-Hydroxyglutaric acid	148.037	1.922	147.03	2.30021e+09	1.84171e+09	3.93552e+08	1.59921e+09	3.41381e+09	8.58454e+08	0.77246	-0.372468	0.643379	0.444444	0.866023
Phenylglyoxylic acid	150.032	5.47	149.025	2.19599e+08	2.83931e+08	2.96743e+08	1.39187e+08	2.05515e+08	1.68784e+08	1.55851	0.640164	0.0393952	1	0.50688
3,5-Dihydroxybenzoic acid	154.027	5.253	153.019	3.49186e+08	2.53633e+08	2.08212e+08	2.02149e+08	2.45979e+08	2.87959e+08	1.10181	0.139882	0.670483	0.666667	0.194447
O-Acetyl-L-carnitine	203.116	5.429	202.109	7.10054e+06	7.86815e+06	5.888e+06	6.55233e+06	4.39129e+06	3.9679e+06	1.3987	0.484084	0.133724	0.888889	1.53897
Tyrosol	138.068	5.162	137.061	3.46169e+08	2.59933e+08	1.91286e+08	1.53753e+08	1.72942e+08	1.77633e+08	1.58109	0.660919	0.120332	1	0.639153
N-Oleoyl Glycine	339.278	10.057	338.271	3.42985e+08	1.93703e+08	7.97902e+07	6.40258e+07	9.62348e+07	4.06422e+07	3.06854	1.61755	0.123883	0.888889	2.14611
3-Isopropylmalic acid	176.069	4.823	175.061	2.74453e+08	2.20758e+08	2.56563e+08	2.93323e+08	1.71096e+08	2.95849e+08	0.988828	-0.016209	0.942529	0.666667	0.0651924
3'-Dephospho-CoA	687.149	4.931	686.142	532082	411462	377871	417204	333967	336181	1.21526	0.281265	0.214866	0.777778	0.206695
SDB-006 N-phenyl analog	306.169	5.237	305.162	4.93427e+06	4.11383e+06	3.06767e+06	5.28526e+06	4.24143e+06	2.5351e+06	1.00448	0.00644287	0.91263	0.555556	0.128629
L-Threonic acid	136.037	1.351	135.03	2.44885e+08	2.44251e+08	1.73543e+08	4.01836e+08	2.48196e+08	1.89974e+08	0.788899	-0.342088	0.476348	0.777778	0.939544
3,3-Dimethylglutaric acid	160.074	5.652	159.066	1.28983e+08	1.72475e+08	2.66432e+08	4.01694e+08	2.12998e+08	2.53107e+08	0.654402	-0.61175	0.202934	0.777778	0.569619
Ethyl chrysanthemumate	196.146	8.209	195.139	8.69987e+06	4.19746e+06	4.61627e+06	7.5609e+06	6.66985e+06	6.28629e+06	0.853612	-0.228348	0.456708	0.666667	0.523229
5beta-Androstane-3,17-dione	288.209	9.391	287.202	8.69418e+06	2.47912e+06	3.06909e+06	3.26929e+06	1.60114e+06	5.72218e+06	1.34456	0.427134	0.64741	0.444444	0.66102
Anacardic acid	348.266	8.666	347.259	2.735e+06	1.51794e+06	1.19665e+06	1.13605e+06	3.21588e+06	670622	1.08502	0.117726	0.681835	0.666667	0.533776
7-amino-9-(4-chlorophenyl)-6-oxo-6H-benzo[c]chromene-8-carbonitrile	346.054	1.859	345.046	3.22232e+06	3.1275e+06	2.1129e+06	1.90764e+06	2.75045e+06	7.42963e+06	0.700109	-0.514349	0.676693	0.555556	0.29159
N6-Succinyl Adenosine	383.107	1.287	382.1	6.82873e+07	9.50771e+07	1.20627e+08	1.05495e+08	6.78457e+07	8.60591e+07	1.0948	0.13067	0.72175	0.666667	0.27754
Sodium cholate	430.272	8.796	429.264	1.75383e+06	4.9451e+06	2.05788e+06	964902	906570	7.24423e+06	0.96063	-0.057947	0.680076	0.666667	0.781849
2,6-Dihydroxypurine	152.034	4.805	151.026	5.81341e+06	2.96954e+06	3.65643e+06	3.05654e+06	4.14346e+06	2.76558e+06	1.24823	0.319888	0.455568	0.666667	0.821657
Sinigrin	396.992	2.533	395.985	1.82794e+06	2.57769e+06	2.20691e+06	3.14318e+06	949487	3.46639e+06	0.874784	-0.193001	0.997124	0.666667	0.0672042
Pyridoxamine 5-phosphate	124.027	1.409	247.046	3.11869e+08	2.69366e+08	1.54945e+08	1.78232e+08	1.69579e+08	2.0631e+08	1.32855	0.409856	0.369289	0.666667	0.209329
Deoxyadenosine	251.101	1.402	250.093	8.05568e+06	6.34448e+06	6.23386e+06	4.55697e+06	6.38231e+06	4.21238e+06	1.36183	0.445549	0.115454	0.777778	1.82861
Pentadecanoic acid	242.225	10.229	241.218	1.56843e+08	1.9666e+08	1.64168e+08	2.02629e+08	2.49132e+08	2.74181e+08	0.713102	-0.487819	0.0444019	1	0.716233
5-Hydroxymethyluracil	142.038	1.397	141.031	6.88898e+06	6.72029e+06	6.73459e+06	9.40416e+06	6.09286e+06	5.51417e+06	0.96824	-0.0465639	0.980916	0.666667	0.0443462
Menaquinone	444.301	10.612	443.294	3.94346e+06	1.41474e+06	6.70737e+06	953452	641250	1.07284e+06	4.52311	2.17731	0.0855802	1	2.39562
Ketoleucine	130.066	5.348	129.059	3.30028e+06	6.66599e+06	4.15569e+06	4.02954e+06	4.80784e+06	3.03175e+06	1.18981	0.250726	0.587112	0.666667	1.04895
Adenylocuccinic Acid	463.075	11.983	462.067	1.47476e+06	5.19127e+06	4.22152e+06	4.2745e+06	6.93405e+06	5.40246e+06	0.655441	-0.609462	0.303588	0.888889	1.66982
allantoate	176.055	1.469	175.048	6.51876e+06	3.63032e+06	2.31701e+06	2.54292e+06	2.65021e+06	2.15245e+06	1.69709	0.76306	0.274858	0.777778	0.390434
Guanosine-3',5'-cyclic monophosphate	345.048	2.78	344.041	3.12041e+08	3.17862e+07	2.22374e+07	1.61444e+07	1.94892e+07	1.22458e+07	7.64554	2.93462	0.2426	1	1.68724
Quercetin	302.042	4.836	301.035	4.58346e+06	4.24962e+06	4.79856e+06	6.79369e+06	3.60788e+06	6.68692e+06	0.797709	-0.326065	0.464745	0.666667	1.1411
Inosine-5'-monophosphate (IMP)	348.048	1.788	347.04	6.66333e+07	2.62854e+08	1.66033e+08	4.00363e+07	2.16121e+08	1.03781e+08	1.37668	0.461194	0.57077	0.666667	0.661816
Threonine	119.058	1.381	118.051	3.09213e+08	2.48629e+08	1.91089e+08	2.25107e+08	2.0602e+08	1.90919e+08	1.20398	0.267811	0.35033	0.777778	0.604668
(2R)-2,3-Dihydroxypropanoic acid	106.027	1.386	105.019	5.90496e+07	3.58051e+07	5.33527e+07	4.21531e+07	4.00049e+07	6.21356e+07	1.02712	0.0386106	0.910965	0.444444	0.144156
1-Oleoyl-Sn-Glycero-3-Phosphocholine	521.348	10.11	520.341	7.82331e+07	1.58531e+08	1.52902e+08	1.21563e+08	1.38403e+08	2.66183e+08	0.7406	-0.433234	0.439575	0.444444	0.355866
3-Hydroxypicolinic acid	139.027	1.387	138.02	7.43173e+06	6.0048e+06	5.54088e+06	7.33622e+06	4.90564e+06	5.55866e+06	1.06612	0.092364	0.65952	0.666667	0.411178
1,5-Anhydro-D-glucitol	164.068	1.385	163.061	1.2181e+08	1.40907e+08	1.62617e+08	1.71157e+08	1.50328e+08	1.37479e+08	0.926723	-0.10979	0.496147	0.666667	0.415751
FAHFA (18:1/14:1)	506.432	10.115	505.425	7.37327e+06	2.32651e+06	6.10355e+06	1.93277e+06	3.63792e+06	3.15359e+06	1.81142	0.857119	0.28995	0.777778	0.736154
Allantoin	158.044	1.329	157.037	1.52182e+07	1.39898e+07	1.5915e+07	1.48875e+07	9.94486e+06	1.29495e+07	1.1943	0.256171	0.24532	0.888889	0.260768
LPE 17:0	467.301	9.681	466.294	7.23933e+07	1.75909e+08	2.59321e+08	1.69705e+08	1.69668e+08	1.90178e+08	0.958592	-0.0610111	0.699608	0.555556	0.296031
Bisphenol A	228.115	8.007	227.108	3.50635e+06	4.0153e+06	1.95954e+06	5.51558e+06	6.39819e+06	5.34851e+06	0.549243	-0.864483	0.0925251	1	0.974627
FAHFA (17:0/18:0)	552.513	11.12	551.505	1.83165e+06	3.36263e+06	3.56064e+06	2.14247e+06	6.38342e+06	4.06637e+06	0.695262	-0.524372	0.467896	0.777778	0.520321
Phenylpyruvic acid	164.048	5.651	163.04	2.43444e+08	5.90335e+07	2.55428e+08	1.3524e+08	1.80751e+08	1.56605e+08	1.18051	0.23941	0.979587	0.666667	0.269237
3-[4-methyl-1-(2-methylpropanoyl)-3-oxocyclohexyl]butanoic acid	268.168	6.24	267.16	1.71691e+08	2.10713e+08	1.11983e+08	2.3674e+08	2.67986e+08	8.74298e+07	0.834893	-0.260337	0.810475	0.666667	0.0739406
Phosphopyruvic acid	167.983	1.465	166.975	2.92658e+07	1.44392e+07	1.11809e+07	6.09146e+06	8.68058e+06	1.07281e+07	2.15237	1.10593	0.117683	1	0.785769
S-Lactoyglutathione	379.104	3.141	378.097	6.9176e+06	2.78833e+06	4.29841e+06	4.56436e+06	4.0721e+06	4.65054e+06	1.05399	0.0758586	0.962858	0.555556	0.655358
LPI 20:5	618.281	6.459	617.274	3.16505e+06	4.49355e+07	7.09322e+07	6.58434e+07	2.63498e+08	7.15695e+07	0.296906	-1.75192	0.235769	0.888889	2.53653
Gluconic acid	196.058	1.3	195.051	3.94316e+10	9.97227e+09	1.22988e+10	2.92995e+09	1.31415e+10	9.78895e+09	2.38599	1.25459	0.246996	0.777778	1.97383
N-Acetyl-aspartic acid	175.048	1.372	220.046	4.55079e+06	5.70651e+06	3.91696e+06	4.40612e+06	5.3429e+06	2.52238e+06	1.15506	0.207973	0.526845	0.666667	0.478233
LPG 11:0	414.202	11.913	413.195	6.75423e+06	1.63278e+06	1.94037e+06	805237	834230	3.73083e+06	1.92306	0.943402	0.350005	0.777778	1.35996
Benzoic acid	122.037	5.398	121.03	3.3092e+09	2.21803e+09	2.05846e+09	1.28409e+09	1.56225e+09	1.2138e+09	1.86833	0.901751	0.0350587	1	0.813289
2-Hydroxyhippuric acid	195.053	5.054	194.046	5.72663e+07	2.23361e+08	5.91964e+07	2.44385e+07	2.57462e+08	5.28858e+07	1.01505	0.0215478	0.759162	0.666667	0.389609
Soyasaponin I	942.522	7.391	941.514	584256	546012	1.01203e+06	641418	579054	5.71985e+06	0.308674	-1.69584	0.492412	0.666667	1.53698
Thymidine 3',5'-cyclic monophosphate	304.043	1.414	303.036	1.92692e+08	2.4196e+08	1.71847e+08	7.97595e+07	1.91513e+08	1.01553e+08	1.62676	0.702006	0.160263	0.888889	0.648442
LPE 18:0	481.318	10.448	480.311	6.40036e+08	2.7212e+09	2.10236e+09	2.72028e+09	1.79158e+09	1.34307e+09	0.933162	-0.0998012	0.721085	0.555556	0.62558
FAHFA (17:0/19:2)	562.494	11.127	561.487	1.80506e+06	2.65269e+06	1.7523e+06	1.71802e+06	5.7748e+06	5.31666e+06	0.484801	-1.04454	0.253516	0.666667	0.894246
FAHFA (18:1/2:0)	340.261	11.214	339.254	923103	5.35778e+06	1.66792e+06	3.65873e+06	2.69296e+06	2.62731e+06	0.885265	-0.175818	0.539804	0.666667	0.939088
N-Acetylvaline	159.09	5.284	158.082	2.82179e+08	1.6885e+08	9.41814e+07	8.02184e+07	1.96362e+08	1.29231e+08	1.34351	0.426007	0.555926	0.666667	0.731157
Prostaglandin H1	336.23	7.759	335.223	1.01254e+08	3.01836e+07	1.50251e+07	2.71292e+07	2.51196e+08	8.86854e+07	0.39907	-1.32529	0.370844	0.666667	1.01627
S-Adenosyl-L-methionine	398.139	9.454	397.132	6.21362e+06	3.86389e+06	3.5814e+06	5.22397e+06	1.61399e+06	2.67844e+06	1.4353	0.521355	0.327869	0.777778	0.840404
UDP-N-acetylglucosamine	607.083	1.465	606.077	1.28516e+08	2.5454e+09	1.80264e+09	1.58807e+09	1.97157e+09	1.78639e+09	0.837362	-0.256077	0.51009	0.555556	0.930811
FAHFA (14:0/22:2)	258.244	11.002	561.486	1.13275e+06	3.49521e+06	2.84693e+06	2.18456e+06	3.45164e+06	5.31666e+06	0.682461	-0.551182	0.38662	0.666667	0.562875
Quinaldic acid	173.048	5.319	172.041	4.79259e+07	1.60206e+08	8.90307e+07	1.21525e+08	2.47112e+08	6.72124e+07	0.681802	-0.552575	0.520645	0.666667	1.41193
20-Hydroxy prostaglandin F2α	406.212	8.175	405.205	710449	1.75016e+06	1.81807e+06	1.43644e+06	2.71389e+06	1.62846e+06	0.740411	-0.433602	0.406323	0.444444	0.939272
LPI 18:1	598.313	9.524	597.306	3.01002e+09	2.44252e+08	5.37655e+08	9.28201e+07	2.4583e+08	2.9824e+08	5.95381	2.57381	0.202382	0.777778	2.12096
LPS 20:3	547.291	11.963	546.284	793885	3.06888e+06	5.09626e+06	2.77149e+06	3.52044e+06	3.89054e+06	0.879848	-0.184674	0.573136	0.555556	1.0445
Thymidine 5'-monophosphate	322.057	2.643	321.05	2.44023e+08	1.42042e+08	2.33088e+08	1.80014e+08	1.92839e+08	1.05921e+08	1.2932	0.37095	0.364728	0.777778	0.706329
Biopterin	191.079	1.373	190.072	1.71611e+08	1.68537e+08	1.05996e+08	9.61428e+07	1.4685e+08	7.74476e+07	1.39228	0.477451	0.235874	0.888889	1.03156
LPA 16:0	410.242	9.478	409.235	2.05632e+06	2.45898e+06	2.7472e+06	3.91236e+06	2.32899e+06	5.11624e+06	0.63944	-0.645119	0.216069	0.777778	1.28075
Salicylic acid	138.032	6.048	137.025	1.9074e+09	1.44499e+09	1.92558e+09	1.30997e+09	1.78194e+09	2.59429e+09	0.928207	-0.107481	0.854151	0.555556	0.0594261
4-Hydroxycoumarin	162.032	5.605	161.025	3.4117e+07	6.05178e+07	3.67732e+07	4.65955e+07	4.1761e+07	2.35392e+08	0.405896	-1.30082	0.399	0.777778	0.517843
5-Hydroxytryptophol	177.079	5.997	176.072	5.85005e+06	1.05938e+06	1.00247e+06	945540	721852	733221	3.29578	1.72062	0.282927	1	1.71287
(㊣)12(13)-DiHOME	314.246	8.848	313.239	1.58906e+08	2.26493e+08	8.07906e+07	7.64581e+07	8.54785e+07	9.85846e+07	1.78945	0.839516	0.234726	0.777778	0.808981
9-KODE	294.218	8.122	329.188	2.03249e+06	643796	959070	690730	782405	2.73843e+06	0.863184	-0.212261	0.92606	0.444444	0.538082
Sepiapterin	237.085	1.376	236.078	1.75262e+08	1.73392e+08	1.06902e+08	9.82803e+07	1.61892e+08	9.25196e+07	1.29166	0.369223	0.335229	0.888889	0.798794
cis-5,8,11,14,17-Eicosapentaenoic acid	302.225	10.05	301.218	9.56696e+07	2.72742e+07	2.99504e+07	2.32726e+07	2.35818e+08	8.04383e+07	0.450313	-1.151	0.509383	0.555556	0.835213
Oxoadipic Acid	160.037	4.021	159.03	3.21712e+08	1.24243e+09	4.06793e+08	2.6589e+08	2.9378e+08	2.94334e+08	2.30787	1.20656	0.257723	1	1.24466
4-Hydroxyphenylacetic acid	152.047	5.325	151.04	1.75415e+08	1.54044e+08	2.19218e+08	2.84398e+08	1.77632e+08	2.17706e+08	0.807191	-0.309018	0.298375	0.777778	0.297124
Indoxylsulfuric acid	213.01	5.849	212.002	2.06368e+06	1.78397e+06	2.73487e+06	6.34759e+06	1.30725e+06	3.2695e+06	0.602555	-0.730834	0.550323	0.666667	0.829814
Homo-Gamma-Linolenic Acid (C20:3)	306.255	10.342	305.248	2.87813e+06	4.4484e+06	3.44223e+06	2.55014e+06	2.44898e+06	3.32445e+06	1.29377	0.371577	0.193912	0.888889	0.810636
MGMG (18:2)	516.33	9.122	561.328	2.24258e+07	6.6206e+08	2.16086e+09	4.78543e+07	2.30217e+09	6.52082e+08	0.947785	-0.0773687	0.887651	0.444444	0.589145
Thymidine	242.09	4.781	241.083	2.26821e+08	3.78594e+07	9.42231e+07	1.02789e+08	5.68811e+07	4.12115e+07	1.78664	0.837251	0.537716	0.555556	1.0357
L-Methionine sulfone	181.041	5.013	180.034	3.30368e+06	1.96939e+06	1.27031e+06	2.32742e+06	838722	3.25433e+06	1.01914	0.0273571	0.868417	0.444444	0.431774
cis-Aconitic acid	174.017	11.975	173.009	2.22648e+06	2.20346e+06	1.58693e+06	6.12877e+06	1.82943e+06	3.17904e+06	0.540247	-0.888308	0.281255	0.777778	1.5351
N-gamma-Acetyl-N-2-Formyl-5-Methoxykynurenamine	264.111	4.868	263.104	2.53887e+08	1.09644e+08	9.96135e+07	9.96498e+07	1.081e+08	1.22306e+08	1.40323	0.488753	0.493514	0.555556	1.21165
Spiculisporic Acid	328.189	7.36	327.181	3.25848e+08	3.61801e+08	2.74987e+08	3.07038e+08	5.23398e+08	2.39396e+08	0.899801	-0.152323	0.833197	0.555556	0.0896435
Glutaconic acid	130.027	3.973	129.019	4.02245e+07	3.45572e+07	2.14578e+08	4.38167e+07	3.4976e+07	3.83523e+07	2.4701	1.30457	0.452759	0.555556	1.7639
LPA 26:4	542.338	7.811	541.331	1.96072e+06	1.52666e+06	2.50288e+06	3.32268e+06	4.49085e+06	1.16619e+06	0.667088	-0.58405	0.571299	0.666667	0.789156
Uridine 5'-diphosphogalactose	566.056	1.477	565.048	1.1762e+07	1.42455e+08	8.89573e+07	7.36159e+07	1.15148e+08	1.21345e+08	0.78416	-0.35078	0.490549	0.555556	0.978956
L-Asparagine	132.054	1.507	131.046	5.01556e+06	2.8806e+06	2.63983e+06	2.42843e+06	2.99388e+06	2.31319e+06	1.36203	0.44576	0.307606	0.777778	1.53235
Uridine monophosphate (UMP)	324.036	1.996	323.029	2.51824e+08	2.97886e+07	2.07149e+07	2.3411e+07	5.52253e+07	1.26899e+07	3.31041	1.72701	0.458974	0.666667	1.29096
LPE 20:2	505.317	9.87	504.31	6.70601e+07	1.79933e+08	2.13435e+08	2.08403e+08	2.21144e+08	1.63193e+08	0.776778	-0.364427	0.428567	0.666667	0.512159
Lauric acid	200.178	8.843	199.171	6.13971e+07	3.36166e+07	4.66918e+07	4.04212e+07	4.89847e+07	3.83333e+07	1.10934	0.149695	0.705377	0.555556	0.275016
5-S-cysteinyldopaquinone	314.058	1.118	313.051	1.94117e+06	1.06794e+06	1.07654e+06	546391	894764	1.52659e+06	1.37669	0.461202	0.371627	0.777778	0.715202
4-Methylumbelliferyl glucuronide	352.08	5.287	351.073	1.77612e+08	1.78972e+08	2.09978e+08	2.84285e+08	2.05107e+08	2.15549e+08	0.803702	-0.315268	0.162718	0.888889	0.282253
PC (18:0e/18:2)	817.623	11.475	816.616	1.51334e+06	2.81743e+06	1.08032e+06	2.92941e+06	4.39227e+06	1.42431e+06	0.618693	-0.692704	0.348818	0.777778	1.48537
methadone-d9	317.955	1.175	316.948	1.03527e+08	9.74189e+07	7.60281e+07	2.10948e+08	2.9475e+07	1.06647e+08	0.798032	-0.325481	0.941193	0.666667	0.130442
20-Carboxy-Leukotriene B4	366.204	7.245	365.197	1.65455e+06	1.13002e+06	2.34781e+06	3.45662e+06	4.33822e+06	2.46426e+06	0.500276	-0.999205	0.0602997	1	1.42517
3-(1,1,2,3,3,3-hexafluoropropyl)adamantane-1-carboxylic acid	330.109	5.761	329.101	1.34604e+08	4.16729e+08	3.6367e+08	3.1074e+08	4.07252e+08	3.97439e+08	0.820312	-0.285755	0.49011	0.555556	0.572921
LPS 18:3	519.26	11.249	518.253	1.77555e+08	7.12951e+07	1.03896e+08	2.50162e+08	2.20102e+08	1.79105e+08	0.543213	-0.88041	0.113534	1	1.14373
2'-Deoxyuridine-5-monophosphate	308.041	1.829	307.034	2.07049e+08	9.35407e+07	2.09475e+08	1.69601e+08	1.30237e+08	1.35688e+08	1.17115	0.227921	0.747366	0.666667	0.241313
Salsolinol	179.095	5.223	178.088	4.03402e+07	2.08072e+08	4.51105e+07	2.24827e+08	1.68235e+08	5.31938e+07	0.657744	-0.604401	0.465367	0.777778	0.525612
trans-10-Heptadecenoic Acid	268.241	10.46	267.233	2.39342e+09	2.29558e+09	2.41947e+09	2.29291e+09	2.36734e+09	2.37394e+09	1.01056	0.0151525	0.626498	0.777778	0.0132613
Ouabain	1260.6	4.842	629.291	1.84313e+06	1.74302e+06	3.01527e+06	1.39866e+06	1.5363e+06	1.88568e+06	1.36941	0.453553	0.23448	0.777778	1.06972
Leucylproline	228.148	5.056	227.14	2.40991e+08	1.19541e+08	1.07474e+08	1.24016e+08	2.13763e+08	1.25769e+08	1.00962	0.0138087	0.940811	0.666667	0.430866
4-(3,4-dihydro-2H-1,5-benzodioxepin-7-yl)-4-oxobutanoic acid	250.084	5.547	249.077	1.52825e+08	1.64712e+08	8.4503e+07	2.34434e+08	1.38211e+08	2.08159e+08	0.692213	-0.530713	0.225099	0.777778	0.458764
L-Ascorbate	176.032	5.051	175.025	4.48912e+06	3.55909e+06	2.91439e+06	4.21466e+06	2.80757e+06	3.53107e+06	1.03879	0.0548971	0.843547	0.666667	0.282888
LPS 18:1	523.289	5.779	522.282	1.41223e+06	3.73706e+06	1.52102e+06	2.10388e+06	1.15053e+06	1.44899e+06	1.41818	0.504046	0.495327	0.666667	1.46801
3-Hydroxybutyric acid	104.047	2.83	103.04	1.03316e+08	1.19159e+08	6.19775e+07	4.82174e+07	1.52454e+08	1.40896e+08	0.832787	-0.26398	0.824139	0.666667	0.361126
Ethyl-β-D-glucuronide	222.074	1.34	221.067	1.77696e+08	1.38744e+08	1.75711e+08	2.19578e+08	1.8057e+08	2.05174e+08	0.81304	-0.298603	0.108532	1	1.0269
Ursolic acid	456.361	9.725	455.354	8.9391e+06	6.8607e+08	1.91251e+08	3.2503e+08	1.68626e+08	2.43796e+09	0.302311	-1.7259	0.367523	0.666667	1.03988
D-Sedoheptulose 7-phosphate	290.04	1.264	289.033	6.11256e+07	5.08729e+07	3.4823e+07	3.55105e+07	9.85231e+07	1.27412e+08	0.561575	-0.832449	0.355007	0.777778	0.853095
Tetrahydroaldosterone	364.226	10.319	363.219	3.30117e+06	3.5299e+06	3.63539e+06	4.09882e+06	3.78441e+06	3.35294e+06	0.931497	-0.102377	0.372242	0.777778	0.274106
trans-Petroselinic acid	328.262	11.387	327.254	1.74318e+06	1.52318e+06	2.10177e+06	1.30523e+06	1.42538e+06	1.34853e+06	1.316	0.396155	0.0948204	1	0.502478
Protocatechuic acid	154.027	4.981	153.019	1.70627e+08	1.42979e+08	1.33936e+08	1.75333e+08	1.89936e+08	2.00233e+08	0.791409	-0.337504	0.0611444	1	0.265215
dUDP	388.008	1.482	387.001	3.58553e+06	2.98267e+06	2.52941e+06	4.91928e+06	3.35302e+06	2.73612e+06	0.826423	-0.275047	0.450862	0.666667	1.22034
LPC 20:2	593.37	10.18	592.363	7.23795e+07	1.35551e+08	1.55339e+08	2.70449e+08	1.49984e+08	1.14651e+08	0.678904	-0.558721	0.342981	0.666667	0.663481
FAHFA (18:1/18:2)	560.478	10.837	559.471	1.33203e+06	1.11799e+06	1.64536e+06	1.94115e+06	3.45945e+06	1.72878e+06	0.574436	-0.799781	0.121117	1	1.56782
SM (d14:1/18:0)	720.543	10.279	719.536	9.12138e+06	2.28498e+07	1.82059e+07	3.77903e+07	1.04566e+07	2.51193e+07	0.683925	-0.548089	0.535102	0.777778	0.348571
Undecanedioic acid	216.136	4.928	215.129	3.86829e+06	3.10896e+06	2.49801e+06	2.6296e+06	2.18072e+06	1.7001e+06	1.4554	0.541413	0.103591	0.888889	1.2468
1,4-Dihydro-1-Methyl-4-Oxo-3-Pyridinecarboxamide	152.059	5.035	151.051	3.49635e+06	3.20759e+06	1.94485e+06	2.44385e+06	1.90277e+06	2.08002e+06	1.34577	0.428435	0.274389	0.777778	1.31916
4-Acetamidobutyric acid	145.074	2.274	144.067	5.00636e+07	1.89005e+08	1.01139e+08	1.23597e+08	1.79783e+08	9.53648e+07	0.853196	-0.22905	0.579421	0.555556	0.754856
11(Z),14(Z)-Eicosadienoic Acid	308.272	11.156	307.265	9.59668e+08	1.85222e+09	2.31695e+09	2.7121e+09	2.21071e+09	1.85355e+09	0.756871	-0.40188	0.340849	0.777778	0.296262
N-Sulfo-glucosamine sodium salt	281.019	1.797	280.011	2.82052e+06	3.12993e+06	1.98845e+06	2.48989e+06	1.82291e+06	2.35062e+06	1.19142	0.252676	0.383536	0.777778	0.430038
Prostaglandin G2	368.22	7.465	367.213	161884	531201	174418	234194	3.23647e+06	85797.1	0.243923	-2.0355	0.704257	0.555556	0.75954
LPE 16:1	451.271	8.757	450.264	7.30937e+08	1.55345e+09	1.66431e+09	1.41971e+09	2.42307e+09	1.85673e+09	0.692812	-0.529463	0.26993	0.777778	1.60989
dUMP	308.041	5.74	307.034	1.13434e+06	943761	3.00639e+06	1.29748e+06	638395	2.23539e+06	1.21893	0.285619	0.736486	0.444444	0.374502
(+/-)12(13)-DiHOME	296.236	8.217	295.228	2.71342e+09	1.84676e+09	1.65518e+09	2.26385e+09	1.91711e+09	1.95589e+09	1.01279	0.0183381	0.964828	0.666667	0.160895
6-Aminonicotinamide	137.058	5.043	273.11	9.16538e+07	2.01863e+07	1.75981e+07	1.21872e+07	2.72014e+07	1.26871e+07	2.48558	1.31358	0.333106	0.777778	1.10125
cGMP	345.047	1.479	344.04	8.54959e+07	2.92185e+07	2.28678e+07	1.75203e+07	2.57354e+07	2.18222e+07	2.11412	1.08006	0.282179	0.888889	0.875434
LPS 21:2	563.322	10.496	562.315	1.50651e+06	2.68986e+06	2.63584e+06	2.78705e+06	2.40148e+06	2.84146e+06	0.850836	-0.233047	0.420295	0.777778	0.630091
LPE 18:1	479.301	9.821	478.294	8.04759e+09	1.71893e+10	1.83972e+10	3.09537e+10	2.20054e+10	1.5341e+10	0.638859	-0.64643	0.235643	0.777778	1.90544
Sorbitan monooleate	428.313	9.824	427.306	692268	833752	869770	1.24166e+06	953065	2.79867e+06	0.479792	-1.05952	0.187384	1	2.61661
D-Gluconic acid	196.058	1.449	195.051	2.64151e+09	5.24571e+08	8.56888e+08	1.42417e+08	6.43084e+08	5.98598e+08	2.90656	1.53931	0.209222	0.777778	2.00639
Epinephrine bitartrate	333.105	5.869	332.098	1.44544e+06	2.54128e+06	375230	141168	158652	113079	10.5642	3.40111	0.0618869	1	2.52483
Verbascose	828.277	1.385	863.246	2.06954e+08	4.88873e+07	5.36742e+07	7.63334e+07	8.66058e+07	8.49361e+07	1.24867	0.320396	0.983133	0.666667	0.945828
Indole-3-pyruvic acid	203.059	6.362	202.051	6.56537e+08	2.19819e+09	6.92294e+08	1.63164e+09	1.58144e+09	4.65647e+08	0.9642	-0.0525957	0.919419	0.444444	0.194852
3-[(4-chlorophenyl)thio]-1-(3-pyridylmethyl)pyrrolidine-2,5-dione	332.039	1.468	331.031	2.06412e+08	1.5708e+08	1.1782e+08	1.26752e+08	1.05457e+08	1.05918e+08	1.42347	0.509408	0.16753	0.888889	0.549017
L-(+)-Tartaric acid	104.011	1.373	103.004	1.1724e+08	7.28627e+07	1.09763e+08	2.43043e+08	1.1813e+08	9.58096e+07	0.656187	-0.607822	0.341526	0.777778	0.976301
cis-gondoic acid	310.287	11.036	309.28	1.37597e+06	1.45463e+06	2.38751e+06	1.05315e+06	1.87097e+06	1.16187e+06	1.27707	0.352842	0.380955	0.777778	1.19583
Myricitrin	464.099	5.111	463.092	8.6671e+07	5.39929e+07	4.18416e+07	7.13964e+07	5.43292e+07	5.65509e+07	1.00126	0.00181145	0.880955	0.666667	0.269225
N-Propionylglycine	131.058	1.254	176.056	7.60142e+07	1.11111e+08	1.11715e+08	8.7129e+07	9.65291e+07	7.18205e+07	1.16973	0.226172	0.396201	0.777778	0.749151
5-Hydroxyindole-3-acetic acid	191.058	5.571	190.051	2.64726e+08	5.70485e+08	2.18582e+09	3.29991e+08	2.68528e+08	2.52029e+08	3.55187	1.82858	0.281907	0.777778	2.20111
Scopolamine HBr trihydrate	437.105	5.273	436.098	1.38528e+06	1.16132e+06	1.75038e+06	1.1739e+06	1.1111e+06	2.2475e+06	0.948036	-0.0769865	0.961436	0.555556	0.0612996
LPC 20:5	587.323	8.771	586.317	1.95848e+08	4.98249e+07	1.03241e+08	1.44587e+08	7.06952e+07	1.33746e+08	0.999674	-0.000470856	0.83688	0.555556	0.279969
PC (14:0/18:2)	775.538	11.7	774.531	9.18753e+06	1.7967e+07	7.55052e+06	5.1408e+07	1.87728e+06	4.0489e+07	0.370091	-1.43405	0.758492	0.666667	0.383913
4-Methylcatechol	124.053	4.929	123.045	1.69764e+07	1.72136e+07	1.01279e+07	1.55941e+07	1.36664e+07	1.49083e+07	1.00337	0.00485795	0.905907	0.666667	0.0606336
4-Hydroxy-2-Oxoglutaric Acid	162.017	1.392	161.009	8.66817e+07	8.07105e+07	1.06512e+08	2.30428e+08	9.89426e+07	1.21573e+08	0.607401	-0.719279	0.221592	0.888889	2.17892
9-[(2-hydroxyethoxy)methyl]-1,9-dihydro-6H-purin-6-one	210.074	1.392	209.067	9.97677e+07	1.20741e+08	1.10917e+08	1.02928e+08	1.31021e+08	1.15368e+08	0.948779	-0.0758563	0.600168	0.666667	0.324363
Ascorbic acid	176.032	1.39	175.025	4.58155e+08	2.68863e+08	3.30969e+08	6.20038e+08	3.13279e+08	1.2387e+09	0.487099	-1.03771	0.272004	0.777778	1.09307
Indole-3-lactic acid	205.074	5.605	204.067	1.02623e+08	1.2652e+08	3.79975e+07	9.70645e+07	7.01394e+07	2.60983e+07	1.38198	0.466741	0.564096	0.777778	0.890534
Isoferulic acid	194.058	5.99	193.051	6.51344e+07	4.5792e+07	1.59894e+08	1.57452e+07	1.59799e+07	1.33271e+08	1.64138	0.714906	0.349443	0.777778	0.840981
Uridine-5-diphosphoacetylglucosamine	607.093	3.413	652.091	1.73378e+06	429126	412071	703719	428813	687670	1.41466	0.50046	0.814612	0.555556	0.68287
L-lysine	146.106	1.18	145.098	1.87399e+08	9.15988e+07	9.52374e+07	6.91297e+07	8.89242e+07	6.86709e+07	1.65062	0.723005	0.182673	1	2.26573
1-(2,4-diphenyl-2,3-dihydro-1H-1,5-benzodiazepin-1-yl)propan-1-one	354.171	10.685	353.164	6.61954e+07	7.26474e+07	5.21128e+06	7.70314e+07	1.67053e+08	1.0269e+08	0.415412	-1.26738	0.262231	1	2.41084
2-(Formylamino)Benzoic Acid	165.043	5.734	164.036	6.32236e+08	2.02451e+09	9.77404e+08	4.14103e+08	1.69881e+09	1.37866e+09	1.04083	0.0577408	0.886459	0.444444	0.271205
NADH	665.127	2.362	664.119	133916	74227.1	127098	67924.9	65137.6	152008	1.17599	0.233882	0.567648	0.666667	0.348809
3-[(methoxycarbonyl)amino]-2,2,3-trimethylbutanoic acid	203.116	5.721	202.109	8.52606e+07	1.00074e+08	2.06547e+07	3.29032e+07	1.64886e+08	1.91521e+07	0.949517	-0.0747347	0.840732	0.555556	0.332518
Homocysteic acid	183.02	1.492	182.013	1.29157e+06	1.04086e+06	1.35916e+06	1.7665e+06	1.81833e+06	1.3995e+06	0.740638	-0.433159	0.0614984	1	2.63295
AICA ribonucleotide	338.064	5.344	337.057	1.29679e+08	9.16213e+07	1.19446e+08	7.20323e+07	1.03944e+08	1.59639e+08	1.01529	0.0218894	0.836365	0.555556	0.0946918
Citric acid	192.027	2	191.02	4.64547e+10	6.77224e+10	4.85147e+10	5.2656e+10	5.45729e+10	5.26509e+10	1.01759	0.0251539	0.982709	0.666667	0.199437
Pyrithioxin	368.088	5.672	349.07	1.56952e+08	1.30296e+09	7.40471e+08	1.64558e+08	2.07698e+09	5.16205e+08	0.797891	-0.325736	0.960621	0.444444	0.354305
(R)-3-Hydroxy myristic acid	198.198	8.913	197.191	4.83813e+07	2.72255e+07	4.01116e+07	3.51279e+07	1.60101e+08	2.3341e+07	0.529435	-0.917474	0.661828	0.555556	1.0303
Glycerol 3-phosphate	172.014	1.286	171.007	2.31614e+09	8.31132e+08	7.58035e+08	1.3541e+09	1.51388e+09	5.41117e+08	1.14556	0.196049	0.859508	0.444444	0.233756
Tris(2-carboxyethyl)phosphine	286.036	3.25	285.029	1.26955e+06	791033	536304	704843	688941	727379	1.22428	0.291928	0.62957	0.666667	0.533053
LysoPE 18:2	477.286	8.304	476.279	8.20245e+07	9.92499e+07	1.06708e+08	1.05454e+08	1.58123e+08	1.06766e+08	0.777609	-0.362883	0.212518	0.888889	0.430654
Thymopentin	679.363	10.04	678.356	1.15446e+06	405402	1.40529e+06	1.97275e+06	627656	467873	0.966388	-0.049326	0.945832	0.444444	0.205902
3-amino-1H-pyrazolo[4,3-c]pyridine-4,6-diol	166.049	4.776	165.042	1.27665e+06	682685	306477	1.6079e+06	252729	299017	1.04916	0.0692349	0.736145	0.666667	0.503235
Genistein	270.053	8.084	269.046	2.73566e+06	9.05931e+06	3.52707e+06	1.29965e+07	1.57911e+08	1.50106e+07	0.0824127	-3.60099	0.12205	1	1.75109
Dl-3,4-Dihydroxymandelic Acid	184.037	5.321	183.03	8.0154e+07	6.82634e+07	3.75375e+07	5.51559e+07	7.2012e+07	5.0667e+07	1.04566	0.0644136	0.980435	0.555556	0.150603
LPE 18:2	477.286	9.265	476.278	2.32784e+09	1.45888e+10	9.43209e+09	2.18854e+10	1.91304e+10	1.74486e+10	0.450679	-1.14983	0.198951	1	2.45109
4-Hydroxybutyric acid (GHB)	104.047	3.454	103.04	4.72181e+07	2.32448e+07	1.65068e+07	2.05899e+08	2.72014e+07	4.61289e+07	0.311463	-1.68287	0.284658	0.777778	1.81433
Rotenone	394.14	7.34	393.132	1.17655e+06	9.86705e+06	3.61804e+06	4.82505e+06	2.32937e+07	4.24521e+06	0.453024	-1.14234	0.381267	0.777778	0.972355
3',5'-Cyclic dAMP	313.053	4.011	312.045	1.05246e+06	1.1812e+06	701294	875987	852840	1.02695e+06	1.06502	0.090877	0.81939	0.666667	0.138849
Methyl-2-hydroxyisobutyric acid	118.052	4.693	117.044	756205	768425	731467	956904	515075	1.20639e+06	0.842339	-0.247528	0.70282	0.666667	0.464174
Reduced glutathione	325.101	3.126	306.084	1.38509e+06	359823	280709	338466	433724	313070	1.86649	0.900326	0.534455	0.555556	1.56883
Xylitol	152.068	1.333	151.061	4.90338e+07	8.78532e+07	2.74359e+07	3.60948e+07	5.92656e+07	4.8443e+07	1.14269	0.192435	0.912896	0.555556	0.10824
Kynurenic acid O-hexside	351.095	5.784	350.088	225301	156608	1.17094e+06	170175	155505	156343	3.22153	1.68775	0.340882	0.888889	1.65231
N-acetyl-D-glucosamine	221.09	2.343	266.089	381891	330700	336125	547683	278452	254508	0.970456	-0.0432658	0.913891	0.666667	0.0850489
5-Dehydroquinic acid	190.048	4.892	189.041	5.16124e+08	9.01558e+08	1.88638e+09	1.52226e+09	4.08711e+08	5.99943e+08	1.30548	0.384584	0.626548	0.666667	0.4549
2,5-Dihydroxybenzaldehyde	138.032	4.685	137.025	8.55639e+07	1.39923e+08	1.04093e+08	6.54774e+07	9.95931e+07	7.04496e+07	1.39937	0.484775	0.160217	0.888889	1.88235
Mesaconic acid	130.027	1.36	129.019	8.61767e+08	3.84213e+08	4.47955e+08	4.918e+08	4.42371e+08	1.27082e+09	0.76823	-0.380391	0.64689	0.666667	0.563622
Guanosine 5'-diphospho-D-mannose	605.079	1.472	604.072	9.00636e+07	1.8466e+09	1.28375e+09	1.06962e+09	1.53111e+09	1.35708e+09	0.813685	-0.297457	0.498798	0.555556	1.05157
1-(4-fluorophenyl)-2-(4-methoxyphenyl)-4-(2-naphthyl)butane-1,4-dione	412.15	6.083	411.143	6.47955e+06	8.49049e+06	5.48613e+06	2.73448e+07	2.4859e+07	1.86369e+07	0.288763	-1.79204	0.00198854	1	1.76333
5-Aminopentanoate	117.077	10.736	279.152	325801	698439	441851	221895	189679	191005	2.43303	1.28275	0.0562827	1	3.45152
Guanosine monophosphate (GMP)	363.058	1.747	362.051	7.58877e+07	8.79414e+07	7.88431e+07	7.63649e+07	1.02749e+08	7.95668e+07	0.938115	-0.0921636	0.619614	0.666667	0.212459
Taurocholic acid sodium salt hydrate	538.279	6.035	537.272	1.57732e+08	9.47665e+07	1.14501e+08	1.08775e+08	8.08558e+07	1.28066e+08	1.15519	0.208132	0.525454	0.666667	0.163604
UDP-D-glucuronate	580.035	3.34	579.027	123908	143488	100433	90410.8	96883.1	109512	1.23929	0.309518	0.174362	0.888889	0.48706
(3-Methoxy-4-hydroxyphenyl)ethylene glycol sulfate	264.031	2.871	263.023	564861	204185	44606	52269.1	131706	97756.4	2.88804	1.53009	0.462353	0.666667	1.37324
6-Ketoprostaglandin F1α	370.236	7.131	369.229	1.55991e+08	7.29778e+07	5.95429e+07	3.16473e+06	1.20773e+08	3.83446e+07	1.77784	0.830125	0.356824	0.777778	0.816585
LPG 15:0	470.265	7.659	469.258	1.96919e+07	3.08833e+07	1.64663e+09	3.35656e+07	2.94864e+07	4.54573e+08	3.27883	1.71318	0.881828	0.555556	0.357987
N-Acetyl-α-D-glucosamine 1-phosphate	301.056	1.314	300.049	1.36063e+09	5.95796e+08	7.86887e+08	7.53036e+08	4.81611e+08	8.49529e+08	1.31626	0.396442	0.465499	0.666667	0.881911
O-Phosphorylethanolamine	141.019	1.253	140.012	1.18221e+08	8.07683e+07	1.30343e+08	1.1674e+08	1.05114e+08	1.06683e+08	1.00242	0.00348882	0.919793	0.666667	0.181759
11(E)-Eicosenoic Acid	310.287	10.533	309.28	3.60851e+07	7.66905e+07	1.29687e+08	3.46915e+07	8.81593e+07	2.40137e+07	1.65093	0.723277	0.380014	0.777778	0.55139
Arachidonic acid	304.24	10.209	303.233	1.82272e+10	5.22061e+09	6.57246e+09	3.54705e+09	5.80214e+09	5.18847e+09	2.065	1.04614	0.261585	0.888889	0.694653
6-methyl-2-oxo-4,6-diphenyl-1,2,5,6-tetrahydropyridine-3-carbonitrile	288.121	5.104	287.114	1.51616e+08	1.26921e+08	9.9159e+07	1.03161e+08	7.7554e+07	8.4163e+07	1.42592	0.511892	0.0892839	0.888889	0.56389
Xanthosine	284.076	4.465	283.069	4.06306e+06	7.25312e+07	6.64612e+06	1.13297e+07	1.34861e+08	3.01864e+06	0.557875	-0.841985	0.851488	0.555556	0.568119
Tetradecanedioic acid	258.183	7.304	257.176	1.40956e+08	1.27148e+08	7.71734e+07	8.48128e+07	9.95529e+07	1.05681e+08	1.19042	0.251471	0.522481	0.666667	0.388087
2-Oxobutyric acid	102.032	1.831	101.025	1.14234e+09	1.77251e+09	2.55728e+08	1.2056e+09	8.66703e+08	6.89218e+08	1.14813	0.199282	0.871175	0.555556	0.289169
5,5-Dimethylhydantoin	128.059	1.245	127.051	1.22177e+08	1.18377e+08	1.07043e+08	1.04434e+08	1.32038e+08	1.14935e+08	0.989155	-0.0157311	0.926936	0.555556	0.0914228
alpha-Benzylsuccinic acid	208.073	5.683	207.066	1.14511e+08	9.02035e+07	1.24888e+08	2.24744e+07	2.09503e+07	1.9761e+07	5.2164	2.38305	0.00124776	1	1.78019
Oxytetracycline	460.149	5.285	459.142	2.98228e+06	1.30543e+06	1.72684e+06	2.7324e+06	1.98333e+06	1.54321e+06	0.960953	-0.0574621	0.817977	0.555556	0.109789
LPE 17:1	465.286	9.189	464.279	4.36088e+08	1.22093e+09	1.26958e+09	1.14926e+09	1.82626e+09	1.50112e+09	0.653746	-0.613197	0.278075	0.777778	0.994602
LPS 16:0	497.276	9.194	496.269	1.42526e+08	6.91402e+07	9.27186e+07	8.63385e+07	1.05476e+08	5.77056e+07	1.21988	0.286736	0.540157	0.666667	0.784948
N-Acetylalanine	131.058	2.673	130.051	1.45204e+08	9.70336e+07	5.78673e+07	7.81517e+07	8.75002e+07	7.21665e+07	1.26191	0.335605	0.596632	0.666667	0.749252
LPI 16:1	570.281	6.638	569.275	4.91339e+08	1.71422e+09	3.32091e+08	1.22746e+09	7.84708e+08	6.26511e+08	0.961714	-0.0563207	0.667781	0.666667	0.820991
3-Hydroxy-3-methylglutaric acid	162.053	4.956	161.046	8.84735e+07	7.07194e+07	4.68057e+07	8.65014e+07	1.28768e+08	9.19541e+07	0.670516	-0.576657	0.146328	0.888889	1.63557
2-oxo-2H-chromene-3-carboxylic acid	190.027	5.978	189.02	1.81828e+07	2.6486e+07	1.22016e+08	9.22358e+06	2.59718e+07	6.67737e+07	1.63466	0.708988	0.62315	0.666667	0.574522
3-Pyridylacetic acid	137.048	5.736	136.041	3.65769e+07	1.20769e+08	6.18304e+07	3.41128e+07	8.32313e+07	6.5297e+07	1.20004	0.263078	0.782866	0.444444	0.367671
acetyl phosphate	139.988	1.309	184.986	1.33571e+08	7.6649e+07	6.98142e+07	3.7667e+07	1.08017e+08	9.97592e+07	1.14093	0.19021	0.662828	0.444444	0.207896
Genipin	208.074	5.778	207.066	1.08747e+08	8.94972e+07	1.20199e+08	2.9599e+07	3.47378e+07	1.61726e+07	3.95535	1.98381	0.0164671	1	1.12386
Roquefortine C	389.18	5.295	388.173	1.11395e+08	6.25591e+07	6.93343e+07	8.35158e+07	1.26242e+08	8.18267e+07	0.834368	-0.261244	0.444839	0.777778	0.417225
3-O-Feruloylquinic acid	368.111	5.117	367.103	1.40621e+08	1.04483e+08	9.50891e+07	1.08761e+08	7.58159e+07	7.74778e+07	1.29817	0.376483	0.191202	0.777778	0.291776
Sulfoacetic acid	139.978	1.358	138.971	2.06637e+08	6.59349e+07	1.57297e+08	2.37226e+09	1.1291e+08	1.78157e+08	0.161403	-2.63126	0.393425	0.666667	1.29088
D-Ribose-1-phosphate	230.019	1.453	229.012	1.31618e+08	9.66231e+07	9.2386e+07	8.36023e+07	1.23927e+08	1.2033e+08	0.97794	-0.0321821	0.912362	0.444444	0.664238
gamma-Nonanolactone	156.115	5.953	155.108	1.38172e+08	8.91575e+07	4.15657e+07	1.46899e+08	1.19098e+08	7.44174e+07	0.789906	-0.340247	0.494869	0.666667	0.510761
O-Acetyl-L-homoserine	161.069	1.369	160.062	8.73975e+07	8.26745e+07	7.17277e+07	7.66806e+07	5.83591e+07	1.53993e+07	1.60729	0.684634	0.307278	0.888889	1.71273
Lysopc 16:2 (2N Isomer)	491.301	8.697	490.294	1.54933e+07	9.01421e+07	4.42761e+07	3.08357e+07	6.3559e+07	1.16892e+08	0.709518	-0.495089	0.535467	0.666667	0.69144
D-(-)-Fructose	180.064	1.24	179.056	1.38107e+09	9.61939e+08	8.96579e+08	1.55514e+09	1.35326e+09	1.14679e+09	0.798873	-0.323962	0.226335	0.777778	1.25279
FAHFA (16:0/18:2)	534.463	10.688	533.456	4.98154e+07	4.60015e+07	4.86856e+07	5.84794e+07	7.67431e+07	6.80891e+07	0.710744	-0.492598	0.0412082	1	0.983275
4-Methylvaleric Acid	116.084	5.481	115.077	1.3351e+08	7.0734e+07	5.59163e+07	8.94628e+07	7.54198e+07	7.55461e+07	1.08207	0.11379	0.96841	0.666667	0.165806
5-(1H-indol-3-yl)-3-methylpenta-2,4-dienoic acid	227.097	4.989	226.089	1.31638e+08	8.49332e+07	1.02291e+08	5.57215e+07	4.93262e+07	6.81634e+07	1.84089	0.8804	0.0218918	1	1.43126
Sedoheptulose 1,7-bisphosphate	370.007	1.482	368.999	1.02705e+07	2.79964e+06	2.28204e+06	1.74823e+06	1.71699e+06	2.6752e+06	2.50018	1.32203	0.272475	0.888889	0.733314
Lysope 18:1	479.302	8.805	478.295	8.57526e+08	1.31084e+09	1.42253e+09	9.3738e+08	1.68708e+09	1.23155e+09	0.931247	-0.102765	0.790327	0.444444	0.418506
2-Hydroxyphenylacetic acid	152.048	5.614	151.04	3.27536e+07	1.08328e+08	4.10599e+07	3.32325e+07	7.00154e+07	4.16355e+07	1.25716	0.330171	0.769901	0.555556	0.416358
Tetracycline	444.153	5.299	443.146	6.66614e+07	3.26028e+07	2.53423e+06	1.51611e+08	5.86468e+07	2.85911e+07	0.426204	-1.23038	0.3336	0.666667	0.950632
3-Hydroxydecanoic acid	188.141	6.192	187.134	1.06011e+08	1.06667e+08	6.44805e+07	8.52822e+07	9.9989e+07	6.61645e+07	1.1023	0.140521	0.700913	0.666667	0.202448
2-Hydroxy-2-methylbutanoic acid	118.063	5.259	117.056	1.16764e+08	3.29826e+07	2.47568e+07	1.50824e+08	6.12271e+07	2.63911e+07	0.73185	-0.45038	0.675168	0.666667	1.01999
LPS 15:0	483.26	11.736	482.253	3.86237e+07	4.91305e+07	1.07114e+08	4.06001e+07	5.05296e+07	7.57699e+07	1.16758	0.223518	0.817751	0.555556	0.206799
LPS 17:2	507.26	11.249	506.253	2.15093e+07	7.79243e+07	6.59309e+07	4.00765e+07	5.9122e+07	1.0882e+08	0.794951	-0.331061	0.603704	0.444444	0.474029
2'-O-Methyladenosine	281.111	1.274	280.104	8.23564e+07	8.53288e+07	1.04878e+08	1.11255e+08	8.42091e+07	1.07716e+08	0.899015	-0.153583	0.418048	0.777778	0.653149
3-Hydroxyanthranilic acid	153.043	6.217	152.035	2.64991e+07	5.52939e+07	2.37029e+07	3.58752e+07	1.10618e+08	6.1098e+07	0.508191	-0.976558	0.200631	0.888889	0.801192
(㊣)13-HODE	296.236	9.497	295.228	5.23341e+07	3.2399e+07	3.66725e+07	3.38639e+07	3.56197e+07	4.79802e+07	1.03356	0.0476192	0.901245	0.555556	0.238025
D-Proline	115.063	1.393	114.056	9.02414e+07	6.49461e+07	7.68575e+07	5.02912e+07	4.91756e+07	6.65156e+07	1.39801	0.483374	0.0688664	0.888889	1.47579
Taurine	125.015	1.255	124.007	3.02375e+08	5.09803e+08	8.77907e+08	1.25964e+09	1.32472e+09	1.59424e+09	0.404462	-1.30592	0.0771946	1	3.26926
8-Hydroxyguanosine	299.087	2.333	298.079	1.26016e+06	1.78682e+06	1.73644e+06	1.68002e+06	2.9055e+06	2.83163e+06	0.644913	-0.632824	0.129648	0.777778	0.374386
Naringenin	272.069	7.161	271.061	1.21481e+08	1.65211e+07	6.01621e+07	8.69577e+06	2.89637e+07	5.60736e+06	4.58005	2.19536	0.126026	0.888889	1.18897
LPC 19:2	579.354	9.534	578.347	1.88042e+07	6.44707e+07	5.79282e+07	5.00957e+07	4.12648e+07	1.03389e+08	0.725051	-0.463846	0.489754	0.444444	0.466051
5-[(Benzoyloxy)methyl]-4,5,6-trihydroxy-2-cyclohexen-1-yl benzoate	384.119	5.43	383.112	1.33174e+07	1.65868e+07	1.86825e+07	1.82249e+07	1.29214e+07	1.44856e+07	1.06475	0.0905149	0.67721	0.666667	0.18176
N7-Methylguanosine	299.122	1.247	298.114	7.49931e+07	3.18702e+07	7.3451e+07	1.42456e+08	9.64336e+07	8.2662e+07	0.560764	-0.834534	0.145935	1	2.05137
LPC 18:0	569.371	10.566	568.364	5.7949e+08	1.49709e+09	1.44794e+09	2.11363e+09	1.53331e+09	1.07995e+09	0.745629	-0.42347	0.413455	0.777778	1.04013
Ferulic acid	194.058	5.816	193.051	3.44464e+07	6.04574e+07	1.00105e+08	4.39352e+07	1.03706e+08	8.74653e+07	0.829447	-0.269778	0.622587	0.666667	0.285949
Orotidine	288.059	1.395	287.053	4.00323e+07	5.84501e+07	4.5998e+07	3.1418e+07	1.0487e+08	4.08534e+07	0.815621	-0.294029	0.860911	0.555556	0.17996
Hesperetin	151.04	5.509	150.032	1.2697e+07	9.18631e+07	1.36962e+07	8.698e+06	1.03218e+08	4.40474e+07	0.758234	-0.399285	0.771727	0.555556	0.281961
Azelaic acid	188.105	5.878	187.098	1.71597e+09	1.32352e+09	8.66704e+08	9.69897e+08	1.39487e+09	1.0988e+09	1.12779	0.173502	0.705881	0.555556	0.29669
(㊣)9(10)-DiHOME	296.235	10.307	295.228	1.14891e+08	3.98846e+07	9.10918e+07	1.29857e+08	7.85886e+07	7.32393e+07	0.872848	-0.196197	0.632869	0.444444	0.511034
2-Amino-3-(4-hydroxy-3-methoxyphenyl)propanoic acid	211.085	3.999	210.078	6.60903e+07	5.65416e+07	9.53736e+07	4.03782e+07	5.71422e+07	6.60872e+07	1.33249	0.414125	0.254937	0.777778	0.511117
LPG 18:3	506.265	6.557	505.258	3.01575e+06	2.4934e+06	9.41549e+07	2.67744e+06	2.26188e+06	1.15328e+07	6.05046	2.59705	0.594886	0.666667	1.07449
L-Tyrosinemethylester	195.09	4.964	194.082	5.68034e+06	8.73441e+06	4.02527e+06	3.78253e+06	2.32602e+07	3.8353e+06	0.597188	-0.743742	0.806369	0.666667	0.187358
LPC 18:1	567.354	9.901	566.346	7.27999e+09	1.13054e+10	1.33515e+10	1.8507e+10	1.23777e+10	1.05479e+10	0.770815	-0.375543	0.346844	0.666667	1.64644
6-Methoxy-2-naphthoic acid	202.063	6.541	201.056	2.07204e+06	2.91345e+06	9.3264e+07	6.24311e+06	3.87432e+06	1.94768e+06	8.14327	3.02561	0.571697	0.444444	1.10932
7-Hydroxy-3,4-dihydrocarbostyril	163.064	5.301	162.056	4.32908e+08	1.0317e+09	6.49901e+08	5.95508e+08	5.08713e+08	3.29028e+08	1.47532	0.561031	0.317318	0.777778	0.881908
5α-Dihydrotestosterone	290.225	9.785	289.218	1.08117e+08	2.51507e+07	4.27323e+07	1.64284e+07	2.17497e+07	4.09159e+07	2.2252	1.15394	0.25463	0.888889	1.237
5,6-dihydroxyindole	149.048	5.398	148.041	3.3102e+07	7.20997e+07	7.5317e+07	4.81529e+07	6.67851e+07	9.32348e+07	0.867158	-0.205633	0.633444	0.444444	0.325061
LPC 20:3	591.354	9.337	590.347	3.73851e+07	1.93185e+07	1.59814e+07	1.61345e+07	1.43947e+07	1.00384e+07	1.7917	0.841331	0.164297	0.888889	1.14341
MAG (18:4)	350.246	10.203	349.239	1.05713e+08	3.04046e+07	3.81857e+07	2.25398e+07	3.52713e+07	2.70988e+07	2.0528	1.0376	0.265868	0.888889	0.684999
N6-Methyladenine	149.069	1.244	148.062	4.31059e+07	4.96094e+07	7.301e+07	1.12903e+08	9.42058e+07	5.5634e+07	0.63075	-0.664859	0.174196	0.888889	1.88179
LPI 18:2	596.297	8.281	595.289	5.09265e+08	5.54353e+10	5.73562e+10	3.71477e+09	1.35061e+09	5.42894e+10	1.90887	0.932721	0.773804	0.666667	0.779007
5-Phenyl-N-(4-(trifluoromethyl)phenyl)oxazol-2-amine	304.08	5.055	303.072	1.62557e+09	1.04882e+09	9.07773e+08	1.12402e+09	9.09963e+08	8.5619e+08	1.23943	0.309674	0.402719	0.666667	0.255211
15-OxoEDE	322.251	7.963	321.244	1.71424e+06	914313	901867	9.88049e+06	9.30504e+07	8.71843e+07	0.0185699	-5.75089	0.0305326	1	3.28947
Sinapinic acid	224.069	5.551	223.061	1.04258e+08	3.6883e+07	5.07315e+07	2.22894e+07	1.99638e+07	1.98363e+07	3.09025	1.62772	0.076292	1	0.867507
2-{4-[(2-aminophenyl)thio]-3-nitrobenzoyl}benzoic acid	394.067	5.514	393.06	3.58183e+07	2.63742e+07	1.06953e+07	1.32675e+07	2.45233e+07	8.9706e+07	0.571683	-0.806712	0.63007	0.444444	0.562199
Corchorifatty acid F	328.225	6.579	327.218	1.03631e+08	6.94387e+07	5.7312e+07	1.14799e+08	7.35419e+07	8.48506e+07	0.843296	-0.245888	0.450121	0.777778	0.481514
AcylGlcADG (12:0-12:0-18:2)	894.642	10.308	893.635	6.46605e+07	6.5677e+07	5.01208e+07	1.23716e+08	5.49516e+07	5.66824e+07	0.766767	-0.38314	0.540888	0.444444	0.610776
N1-(2,6-dimethylphenyl)-4-aminobenzene-1-sulfonamide	276.096	1.39	275.089	1.02054e+08	3.69237e+07	5.36875e+07	3.81477e+07	3.63625e+07	6.3387e+07	1.39717	0.482507	0.476372	0.666667	0.979743
Val-Ser	204.111	1.382	203.104	7.77244e+07	6.39082e+07	6.08459e+07	6.84605e+07	9.09354e+07	7.92965e+07	0.848282	-0.237384	0.215072	0.888889	1.16674
LPC 16:0	541.339	9.673	540.331	6.15353e+08	4.91935e+08	5.34667e+08	1.08368e+09	4.87764e+08	4.00411e+08	0.832694	-0.264142	0.798912	0.666667	0.285612
LysoPC 18:0	523.364	10.596	522.357	1.95501e+07	5.34719e+07	8.53923e+07	4.87957e+07	4.68982e+07	7.29647e+07	0.93926	-0.0904036	0.685859	0.555556	0.248309
Nonanoic acid	158.131	6.09	157.123	8.11081e+07	7.0818e+07	4.71344e+07	5.40013e+07	8.93399e+07	4.04964e+07	1.08281	0.114775	0.722376	0.555556	0.109755
19(R)-Hydroxy-prostaglandin E2	350.209	6.35	349.202	1.26826e+07	9.13621e+06	7.73322e+06	1.60272e+07	8.88406e+07	2.65814e+07	0.224817	-2.15318	0.124309	1	1.15809
11-Deoxy prostaglandin F2β	338.246	8.082	337.239	4.43932e+06	2.79507e+06	2.18708e+07	3.94492e+06	8.86036e+07	4.22937e+06	0.300742	-1.7334	0.667205	0.444444	0.6535
N-[3-(tert-butyl)phenyl]thiomorpholine-4-carbothioamide	294.122	4.836	293.115	9.83154e+07	3.23801e+07	3.22112e+07	3.76122e+07	7.31182e+07	3.67301e+07	1.10475	0.143717	0.991454	0.666667	0.400496
Valproic acid	144.115	5.878	143.108	9.7237e+07	7.05266e+07	4.90309e+07	5.35283e+07	6.60322e+07	6.24783e+07	1.19093	0.252084	0.558739	0.666667	0.415714
5-Hydroxytryptophan	220.085	2.528	219.078	3.63923e+07	3.12222e+07	1.96433e+07	2.71479e+07	2.01108e+07	2.46866e+07	1.21284	0.278383	0.475548	0.666667	0.551168
α,α-Trehalose	342.116	1.332	341.109	5.71172e+09	6.85313e+09	4.8164e+09	6.62154e+09	9.05483e+09	7.41464e+09	0.752728	-0.4098	0.105765	0.888889	1.0508
Porphobilinogen	226.096	4.666	225.088	1.69624e+07	1.5981e+07	1.46141e+07	1.50392e+07	1.45615e+07	1.30124e+07	1.11603	0.158376	0.149446	0.888889	0.194887
D-(+)-Galactose	226.069	1.249	225.062	1.24269e+09	8.48773e+08	9.86205e+08	1.69323e+09	1.19337e+09	9.44051e+08	0.803434	-0.315748	0.383566	0.666667	1.19358
indole-5,6-quinone	147.032	5.441	146.025	4.73215e+07	7.90438e+07	5.33115e+07	4.02116e+07	5.31859e+07	5.27765e+07	1.2292	0.297717	0.36439	0.777778	0.37094
2,2-Dimethylsuccinic acid	146.058	5.411	145.051	1.46638e+09	9.74544e+08	7.16647e+08	9.6802e+08	1.07711e+09	9.63236e+08	1.04959	0.0698323	0.978017	0.555556	0.0955471
Hydroxyglutaric acid	148.037	1.287	147.03	1.17259e+09	4.98536e+08	1.23035e+09	5.15801e+08	9.15022e+08	9.60546e+08	1.21331	0.278953	0.689869	0.666667	0.49451
6-Hydroxymelatonin	248.116	5.116	247.109	3.26164e+07	2.87538e+07	2.64282e+07	2.94954e+07	4.63385e+07	2.19177e+07	0.898179	-0.154926	0.802991	0.555556	0.194293
PG (10:0/18:1)	664.436	10.9	663.428	2.95505e+07	4.54772e+07	5.26369e+07	7.40195e+07	5.59111e+07	5.29259e+07	0.698168	-0.518353	0.151358	1	1.6745
Histamine	111.08	1.229	110.072	4.53918e+07	5.04328e+07	5.4684e+07	6.06714e+07	4.59118e+07	2.40166e+07	1.15244	0.204691	0.528251	0.555556	0.825285
N-Acetylaspartic acid	175.048	1.677	174.041	3.28749e+07	6.41485e+07	3.56676e+07	5.45764e+07	7.95081e+07	5.36391e+07	0.706842	-0.50054	0.215961	0.777778	0.830999
Phenylacetaldehyde	120.058	2.378	119.05	6.2975e+07	5.54825e+07	3.63882e+07	3.47944e+07	6.16713e+07	4.81512e+07	1.07073	0.0985958	0.78271	0.666667	0.393863
3-Phosphoglyceric acid	185.993	1.313	184.986	5.99285e+07	3.75676e+07	2.72004e+07	2.16506e+07	4.82778e+07	3.13494e+07	1.23123	0.300103	0.557346	0.666667	0.200835
(㊣)8(9)-DiHET	338.244	11	337.236	4.62364e+07	6.73154e+07	7.35732e+07	6.54753e+07	6.65706e+07	6.08423e+07	0.970122	-0.0437626	0.765926	0.666667	0.0886995
Citraconic acid	130.027	2.204	129.019	1.14845e+09	3.00041e+08	3.04602e+08	2.32841e+08	3.66466e+08	2.00254e+08	2.19256	1.13262	0.307537	0.777778	1.26876
LPI 16:0	572.297	11.314	571.29	1.74978e+08	1.1838e+09	2.41464e+08	1.26143e+09	4.49288e+08	4.23673e+08	0.749741	-0.415536	0.49883	0.777778	1.33608
7-Methylxanthine	166.048	1.3	165.041	8.4176e+08	1.17001e+09	5.84468e+08	1.25412e+09	1.03432e+09	9.65704e+08	0.797828	-0.32585	0.326647	0.777778	0.889796
trans-Cinnamic acid	148.053	5.203	147.045	3.68652e+07	7.12888e+07	6.56389e+07	6.74314e+07	5.6971e+07	6.04657e+07	0.940091	-0.0891274	0.683406	0.555556	0.382343
LPE 20:3	503.302	9.426	502.295	5.90841e+08	6.53248e+08	1.00123e+09	7.06758e+08	1.22555e+09	8.17399e+08	0.816569	-0.292354	0.43125	0.777778	0.290984
FAHFA (18:0/20:2)	590.526	11.599	589.518	3.61472e+07	5.01494e+07	5.00145e+07	4.66481e+07	7.43566e+07	5.03913e+07	0.795299	-0.33043	0.297129	0.777778	0.260639
N-Acetyl-L-histidine	197.08	1.386	196.073	3.30915e+07	6.98971e+07	3.81962e+07	3.00303e+07	4.86831e+07	5.24722e+07	1.07622	0.105976	0.878711	0.444444	0.21093
N-Carbamyl-L-glutamicacid	190.059	1.263	189.052	8.14543e+07	3.48201e+07	3.84151e+07	4.2376e+07	5.84722e+07	3.47861e+07	1.14049	0.189654	0.815513	0.444444	0.682719
Lysopc 18:2	519.333	9.669	518.325	1.2824e+07	4.00075e+07	2.08593e+07	9.6686e+07	1.5829e+07	4.49223e+07	0.468065	-1.09522	0.383234	0.777778	1.28181
2-Isopropylmalic acid	176.069	5.418	175.061	1.67164e+08	1.56025e+08	1.38399e+08	7.7623e+08	4.45892e+08	2.04211e+08	0.323619	-1.62763	0.121932	1	1.55307
D-Erythrose 4-phosphate	200.008	1.296	199.001	5.74822e+07	2.81506e+07	2.7196e+07	1.63318e+07	2.60937e+07	3.32653e+07	1.49065	0.575946	0.306226	0.777778	1.14194
3-Methyladipic acid	160.074	4.832	159.066	6.22784e+07	6.70885e+07	3.84103e+07	3.56628e+07	4.53623e+07	4.4234e+07	1.33944	0.42163	0.261172	0.777778	1.01048
Mevalonic acid	148.074	4.888	147.066	3.30762e+08	1.13122e+08	7.85198e+07	1.58265e+09	9.60561e+07	2.35755e+08	0.272872	-1.8737	0.436583	0.666667	1.64111
2-(1H-benzimidazol-2-yl)-3-(1,3-benzodioxol-5-yl)acrylonitrile	289.088	5.125	288.081	6.09048e+07	4.73643e+07	3.80323e+07	3.59344e+07	3.30922e+07	6.80484e+07	1.06731	0.0939791	0.725709	0.666667	0.14582
DL-Malic acid	134.022	1.606	133.014	6.48605e+09	7.43178e+09	4.11505e+09	4.5514e+09	1.22275e+10	5.59747e+09	0.805891	-0.311343	0.694175	0.444444	0.651875
Trehalose 6-phosphate	422.083	1.291	421.076	1.675e+07	2.34732e+07	2.11915e+07	2.21515e+07	2.84502e+06	6.71808e+07	0.666267	-0.585829	0.830707	0.555556	0.420814
8-iso-15-keto Prostaglandin E2	332.199	7.454	331.192	9.43892e+06	6.57512e+06	9.42358e+06	9.25859e+07	1.88265e+07	1.4557e+07	0.201935	-2.30804	0.157128	1	1.51096
13(S)-HOTrE	294.22	8.129	293.213	8.65797e+08	4.93902e+08	4.31258e+08	4.93264e+08	3.92913e+08	1.13758e+09	0.884967	-0.176305	0.88635	0.555556	0.264176
LPE 13:0	411.239	8.096	410.232	3.12207e+07	3.12283e+07	3.65739e+07	1.76148e+07	4.10858e+07	4.6776e+07	0.938813	-0.0910897	0.960359	0.666667	0.0430229
Royal jelly acid	186.126	6.051	185.118	4.03839e+07	4.68713e+07	3.92637e+07	7.73596e+07	4.72292e+07	6.64038e+07	0.662428	-0.594164	0.0999424	1	1.0201
Chelidamic acid hydrate	183.017	4.835	182.01	2.87062e+07	1.75016e+07	2.40549e+07	4.74629e+07	2.34915e+07	6.48593e+07	0.517347	-0.950797	0.175367	0.777778	0.742182
L-Aspartic acid	133.038	1.255	132.03	1.28653e+09	3.1446e+08	5.46815e+08	4.19894e+08	5.75663e+08	5.84392e+08	1.35942	0.442987	0.754242	0.555556	0.533467
Thromoboxane B1	408.228	11.567	407.221	2.74983e+07	3.84294e+07	5.22512e+07	3.26767e+07	6.60796e+07	5.32877e+07	0.777267	-0.363517	0.430335	0.777778	0.854543
N-(1-adamantyl)-N'-(2,2-diethoxyethyl)thiourea	326.209	7.003	325.202	1.71102e+07	8.76177e+06	1.42893e+07	1.17347e+07	9.27754e+06	6.3397e+07	0.475792	-1.0716	0.593025	0.444444	0.827233
5-Hydroxyindole-2-carboxylic acid	177.043	5.424	176.036	5.50913e+06	4.12971e+06	3.12705e+06	2.45261e+06	2.66225e+06	2.98664e+06	1.57574	0.656033	0.106061	1	0.619293
Cinnamoylglycine	205.074	5.717	204.067	1.84655e+07	5.63093e+07	3.13234e+07	1.90692e+07	6.53394e+07	9.49218e+06	1.1299	0.176191	0.63715	0.555556	0.62784
Xanthurenic acid	205.038	5.791	204.03	2.22201e+07	1.4978e+07	3.43718e+07	2.46145e+07	1.34294e+07	6.28444e+07	0.709398	-0.495333	0.721643	0.555556	0.232836
Prostaglandin D2	334.215	6.787	333.207	2.4355e+07	9.1623e+06	3.80852e+06	1.16793e+07	6.43777e+07	4.84256e+07	0.299848	-1.7377	0.171269	0.888889	1.38884
Guanosine	283.092	3.388	282.085	6.86283e+08	3.64501e+08	3.95808e+08	4.00361e+08	2.61545e+08	4.16344e+08	1.34161	0.423966	0.336973	0.444444	0.76805
N-lactoyl-phenylalanine	237.1	5.728	236.093	4.92932e+07	3.70058e+07	9.07055e+06	1.30081e+07	6.42219e+07	9.33254e+06	1.10174	0.139786	0.767702	0.444444	0.631578
Prostaglandin H2	334.212	8.436	333.205	7.19151e+07	3.60406e+07	1.14419e+07	1.86715e+07	3.26016e+07	9.96276e+06	1.9498	0.963324	0.459972	0.777778	0.755485
Dimetghyl 4-Hydroxyisophthalate	210.053	5.706	191.035	2.73893e+08	1.82789e+08	1.18937e+08	2.08203e+08	2.20009e+08	1.07221e+09	0.383638	-1.38218	0.324443	0.777778	0.845813
15-Keto prostaglandin F2α	352.225	6.843	351.218	2.42075e+07	5.19348e+07	1.43427e+07	3.60179e+07	6.3671e+07	3.30074e+07	0.681895	-0.552378	0.34129	0.777778	0.416979
2-Hydroxy-2-methyl-3-buten-1-yl beta-D-glucopyranoside	264.121	4.002	263.114	5.58854e+07	4.2746e+07	6.00939e+07	5.69247e+07	4.27043e+07	5.02473e+07	1.05904	0.0827592	0.707008	0.666667	0.0603958
4-amino-2-(4-chlorophenyl)-6-(methylthio)pyrimidine-5-carbonitrile	276.029	1.518	275.022	7.81322e+07	3.34424e+08	1.34238e+08	2.39747e+08	1.08544e+09	1.23416e+08	0.377464	-1.40559	0.400101	0.666667	1.48938
Dl-2-Amino-3-phosphonopropionic acid	169.014	5.068	168.007	3.77713e+07	3.21954e+07	2.14261e+07	2.99353e+07	2.36643e+07	6.09993e+07	0.797501	-0.326441	0.642954	0.444444	0.477032
Dodecanedioic acid	230.152	6.565	229.145	9.26156e+08	1.0237e+09	4.51374e+08	2.50205e+08	8.74538e+08	4.27577e+08	1.54686	0.629346	0.324491	0.888889	0.445939
19(R)-Hydroxy prostaglandin F1α	372.251	6.261	371.244	3.5415e+07	3.16833e+07	5.91432e+07	3.05823e+07	1.92873e+07	3.36193e+07	1.51208	0.59653	0.194085	0.888889	0.326468
4-Methylphenol	108.058	5.412	107.05	4.07994e+07	5.87713e+07	3.0201e+07	6.56392e+07	3.56781e+07	4.53159e+07	0.885009	-0.176236	0.652083	0.666667	0.163229
L-Fucose	164.069	5.218	163.062	6.99801e+08	9.75008e+08	3.12683e+08	6.09619e+08	1.07767e+09	6.12683e+08	0.864137	-0.210668	0.620984	0.444444	0.430319
Scopoletin	192.042	5.725	191.035	2.32418e+08	1.32817e+08	8.19787e+07	1.85133e+08	1.93361e+08	1.04045e+09	0.315172	-1.66579	0.256576	0.777778	0.911275
2-Deoxyribose 5-phosphate	214.024	1.361	213.017	6.83493e+07	1.96498e+07	2.87581e+07	4.02857e+07	2.81729e+07	4.10494e+07	1.0662	0.0924737	0.884597	0.555556	0.722936
Pyrogallol	126.032	5.246	125.024	6.78558e+07	5.33236e+07	5.30898e+07	7.40567e+07	4.08241e+07	4.98252e+07	1.05806	0.0814248	0.704329	0.666667	0.222666
Hydrocinnamic acid	150.068	6.145	149.061	5.61824e+07	5.20788e+07	3.5199e+07	1.68504e+07	5.69901e+07	5.81008e+07	1.0873	0.120755	0.67606	0.666667	0.337833
N-Acetyl-L-methionine	191.058	5.155	190.051	4.82436e+07	5.66383e+07	3.14358e+07	5.44461e+07	2.14303e+07	1.36756e+07	1.52222	0.606175	0.303057	0.777778	1.96582
12-Hydroxydodecanoic acid	216.173	6.787	215.165	3.75687e+07	5.66039e+07	3.40135e+07	3.73345e+07	5.31705e+07	4.51386e+07	0.945021	-0.0815817	0.724098	0.555556	0.384547
Ureidoisobutyric Acid	146.069	5.011	145.062	3.61173e+07	5.60123e+07	3.45629e+07	7.27287e+06	3.07804e+07	2.52574e+07	2.00112	1.00081	0.196937	1	1.48559
Butylparaben	194.094	6.097	193.087	5.19435e+07	4.26681e+07	5.61142e+07	3.41632e+07	1.84592e+07	4.90182e+07	1.48293	0.568448	0.240792	0.888889	0.592674
Adrenosterone	300.173	6.179	299.166	4.29033e+06	3.78137e+06	4.13225e+06	7.86396e+07	5.00127e+07	3.94764e+07	0.072587	-3.78415	0.00486279	1	2.40542
D-(-)-Mannitol	182.079	1.288	217.048	4.46599e+08	8.28382e+08	3.91094e+08	5.84388e+08	8.35909e+08	1.01854e+09	0.683142	-0.549743	0.226792	0.888889	1.13255
N-Acetyl-D-tryptophan	246.101	5.602	245.093	3.7998e+07	5.49118e+07	1.92201e+07	4.8583e+07	2.22558e+07	1.5662e+07	1.29629	0.374384	0.561691	0.666667	0.739895
Oxaceprol	173.069	2.4	172.062	6.42449e+07	4.59721e+07	4.40052e+07	7.03499e+07	4.52995e+07	4.32931e+07	0.970302	-0.0434942	0.924123	0.555556	0.429163
all-cis-4,7,10,13,16-Docosapentaenoic acid	330.256	10.61	329.249	2.44118e+06	8.07866e+06	7.8562e+06	5.76604e+07	5.40459e+07	5.5501e+07	0.1099	-3.18574	0.027032	1	1.9608
Resorcinol	110.037	4.692	109.03	4.92744e+07	4.51077e+07	3.54419e+07	4.29648e+07	3.74835e+07	3.90609e+07	1.08631	0.119435	0.537893	0.666667	0.517183
SM (d14:2/19:0)	732.543	10.555	731.536	2.26819e+06	8.46562e+06	9.59711e+06	9.99981e+06	2.43701e+06	1.31325e+07	0.795131	-0.330736	0.80493	0.777778	0.36053
Homovanillic acid	182.058	5.149	181.051	3.70236e+08	9.80025e+08	7.08741e+08	6.92395e+08	5.73333e+08	6.42454e+08	1.07904	0.109746	0.993242	0.666667	0.342692
Diethyloxalpropionate	202.084	5.136	201.077	1.15977e+09	5.47387e+08	4.42567e+08	5.37037e+08	4.55143e+08	2.22773e+08	1.76938	0.823248	0.241594	0.777778	0.722701
FAHFA (16:1/18:3)	530.431	10.029	529.424	6.27797e+07	3.16117e+07	4.12185e+07	3.75937e+07	2.55572e+07	1.80743e+07	1.66955	0.739462	0.150667	0.888889	0.886071
LPS 19:1	537.306	9.843	536.299	1.47512e+07	2.15189e+07	4.29101e+07	4.23677e+07	5.57872e+07	2.23246e+07	0.65721	-0.605574	0.33788	0.777778	1.15902
H-Gly-Pro-OH	172.085	1.397	171.078	6.23773e+07	2.45927e+07	2.32027e+07	2.57361e+07	3.07791e+07	3.56873e+07	1.1949	0.256889	0.836695	0.666667	0.38575
Methylmalonic acid	118.027	2.531	117.019	6.38298e+09	6.00993e+09	6.50369e+09	7.607e+09	1.12593e+10	4.4121e+09	0.811765	-0.300865	0.66153	0.666667	0.274902
DL-3,4-Dihydroxyphenyl glycol	170.058	4.83	169.051	5.04232e+08	5.49989e+08	2.93916e+08	3.72426e+08	3.02353e+08	9.57631e+08	0.825856	-0.276037	0.832216	0.444444	0.123646
LPS 20:4	545.268	10.888	544.26	6.13448e+07	1.87375e+07	4.24302e+07	2.18058e+07	2.2588e+07	4.30447e+07	1.40113	0.486588	0.545764	0.555556	0.988629
gamma-Glutamylleucine	260.137	5.288	259.13	1.07428e+09	3.01558e+08	2.83871e+08	1.38827e+08	3.28297e+08	3.37548e+08	2.0626	1.04446	0.326221	0.444444	1.92376
LPS 16:1	495.26	11.553	494.253	3.69115e+08	7.7938e+08	5.20116e+08	6.56829e+08	9.53592e+08	6.5235e+08	0.737419	-0.439443	0.266991	0.777778	1.27739
Tridecylic acid	214.193	9.316	213.186	5.97953e+07	2.16935e+07	3.35329e+07	1.85964e+07	3.2505e+07	2.30803e+07	1.55054	0.632771	0.338057	0.777778	0.996872
LPC 16:1	539.324	9.009	538.316	2.50314e+08	5.13838e+08	7.95148e+08	9.80904e+08	5.61913e+08	4.92288e+08	0.766201	-0.384206	0.467431	0.666667	1.3135
D-(-)-Lyxose	150.053	1.391	149.046	1.06538e+09	3.41012e+08	3.83241e+08	3.95191e+08	5.41238e+08	5.81072e+08	1.17933	0.237968	0.928429	0.666667	0.448205
trans-2-Butene-1,4-dicarboxylic Acid	144.042	5.126	143.035	1.00342e+09	7.7341e+08	8.94416e+08	1.15332e+09	5.96591e+08	4.3441e+08	1.22292	0.29033	0.434045	0.666667	0.279073
Docosatrienoic Acid	334.287	11.404	333.28	2.51157e+07	3.03618e+07	4.42835e+07	3.83476e+07	5.13913e+07	2.17255e+07	0.895003	-0.160035	0.808629	0.555556	0.0901406
SM (d14:2/18:0)	718.526	11.759	717.518	2.13159e+07	8.20731e+06	2.4933e+07	6.88735e+06	6.74931e+06	1.25821e+07	2.07699	1.0545	0.188323	0.888889	1.4084
Oleoyl-L-α-lysophosphatidic acid	436.26	11.934	435.252	5.40669e+07	2.68114e+07	2.62885e+07	3.19818e+07	3.20098e+07	3.11461e+07	1.12644	0.171768	0.825587	0.666667	0.784132
2'-Deoxyinosine 5'-monophosphate	332.053	8.316	331.046	1.9114e+06	2.13672e+06	4.82437e+07	8.20325e+06	2.39774e+06	5.88076e+06	3.17271	1.66571	0.886067	0.666667	0.588336
Cyclohexaneacetic acid	142.1	5.141	141.092	5.66921e+07	4.28323e+07	4.27997e+07	3.01204e+07	2.88386e+07	3.38143e+07	1.53411	0.617398	0.0283428	1	0.753016
Suberic acid	174.089	5.646	173.082	6.62646e+08	6.34932e+08	5.12507e+08	6.92672e+08	9.29765e+08	8.06043e+08	0.745357	-0.423997	0.0658694	1	0.529522
N2-Methylguanosine	297.107	4.691	296.1	4.0757e+07	1.69499e+07	1.83313e+07	2.66396e+07	2.42937e+07	1.78106e+07	1.10611	0.145492	0.925334	0.555556	0.576773
Prostaglandin D1	336.23	6.67	335.223	1.32399e+07	5.50149e+06	2.01539e+06	2.34027e+06	4.9788e+07	1.37252e+07	0.315197	-1.66567	0.494692	0.777778	0.822468
Testosterone sulfate	368.165	10.458	367.158	5.03632e+07	4.66787e+07	4.53179e+07	4.87834e+07	4.11516e+07	4.42528e+07	1.0609	0.0852881	0.368276	0.777778	0.0968497
Adipic acid	146.058	3.308	145.051	1.0867e+10	5.27599e+09	1.37611e+09	1.21819e+09	3.21285e+09	6.29171e+08	3.46213	1.79166	0.211152	0.888889	1.14095
LPS 20:2	549.305	8.999	548.299	1.51627e+07	3.12366e+07	2.79837e+07	3.79885e+07	3.81167e+07	4.71237e+07	0.603616	-0.728296	0.125346	1	1.05942
Fumaric acid	116.011	1.463	115.004	1.01638e+09	5.11248e+08	6.11017e+08	4.08753e+08	7.72432e+08	4.06611e+08	1.34693	0.429673	0.365961	0.777778	0.871178
2-(2-carboxy-2-methylpropyl)-4,6-dimethylbenzoic acid	250.121	7.121	249.113	5.34502e+07	2.7119e+06	2.86748e+06	1.82542e+06	2.66425e+06	1.19632e+06	10.3816	3.37595	0.283091	1	1.91981
Ala-Gln	217.106	1.272	216.099	2.34307e+07	1.53184e+07	1.10942e+07	2.12546e+07	4.73174e+07	1.84405e+07	0.57283	-0.803821	0.238089	0.777778	0.760301
D-Glucosamine 6-phosphate	277.056	1.267	276.049	1.01139e+09	4.43603e+08	6.90488e+08	4.51919e+08	5.20681e+08	5.48657e+08	1.41033	0.496037	0.344851	0.666667	0.440961
Thromboxane B3	368.223	9.389	367.216	1.6664e+07	1.14839e+07	1.02264e+07	5.12674e+06	6.94066e+06	4.57707e+07	0.663475	-0.591885	0.937722	0.666667	0.227696
L-Saccharopine	276.132	1.264	275.125	1.50586e+07	2.54965e+07	1.84265e+07	3.32027e+07	2.89067e+07	2.87549e+07	0.649117	-0.623449	0.0869509	1	1.79663
2-[(carboxymethyl)(methyl)amino]-5-methoxybenzoic acid	257.09	4.956	256.083	5.26525e+07	2.25245e+07	2.09871e+07	4.90193e+07	2.12478e+07	1.84985e+07	1.08335	0.115499	0.850371	0.666667	0.285564
Dihydroxyacetone phosphate	169.998	1.285	168.991	2.13335e+08	1.19442e+08	1.37995e+08	2.23512e+08	1.55193e+08	1.74575e+08	0.850873	-0.232984	0.435574	0.777778	0.382241
D-Mannose 6-phosphate	260.03	1.46	259.022	1.00774e+09	3.57055e+08	2.81786e+08	2.81228e+08	3.28273e+08	3.69283e+08	1.68228	0.750415	0.452575	0.666667	1.41048
N-Acetyl-L-glutamine	188.08	1.719	187.072	5.0415e+07	4.41057e+07	1.97029e+07	1.59835e+07	4.29375e+07	2.81749e+07	1.31147	0.391184	0.542438	0.777778	0.561573
1,2-Dihydro-1,2-naphthalenediol	162.068	5.522	161.061	2.06271e+07	2.20931e+07	2.49612e+07	3.20106e+07	4.64682e+07	2.19949e+07	0.673623	-0.569987	0.240562	0.777778	0.512414
Gallic acid	170.022	5.519	169.014	3.09037e+07	2.3233e+07	2.89848e+07	6.19472e+07	1.65714e+07	2.8024e+07	0.780171	-0.358137	0.807177	0.555556	0.160493
L-Glutamic acid	147.053	1.275	146.046	8.04186e+09	7.20929e+09	8.56529e+09	7.91107e+09	6.22963e+09	8.0867e+09	1.07149	0.0996178	0.502534	0.666667	0.658594
Deoxycytidine	227.091	1.399	226.083	8.83657e+06	8.45654e+06	8.56798e+06	8.32054e+06	1.102e+07	1.13726e+07	0.842023	-0.248068	0.241962	0.666667	0.339074
Calcitriol	416.329	9.375	415.322	3.84434e+06	7.2278e+06	4.10523e+06	3.35281e+06	3.67498e+06	4.40506e+07	0.297139	-1.75079	0.604159	0.666667	0.865731
Monobutyl phthalate	222.089	6.125	221.082	8.94725e+06	8.06144e+06	4.31428e+07	2.07518e+07	2.43284e+07	3.27555e+07	0.772801	-0.371831	0.414202	0.666667	0.665645
Docosanoic acid	386.34	8.877	385.332	3.65188e+06	6.31271e+06	4.3101e+07	1.2301e+06	1.52551e+07	4.48866e+06	2.53008	1.33918	0.47458	0.666667	1.12319
Phenobarbital	232.084	5.559	231.077	5.0564e+07	2.24185e+07	1.78447e+07	2.08837e+07	2.02832e+07	1.93491e+07	1.50088	0.585807	0.44139	0.666667	0.812901
Phenylpropiolic acid	146.037	5.793	145.03	4.62874e+06	3.66286e+06	4.27803e+06	4.4946e+06	2.75666e+06	4.35801e+07	0.247281	-2.01578	0.514126	0.555556	1.53775
N-glycyl-L-proline	162.064	1.248	161.057	3.72268e+07	2.07148e+07	2.12301e+07	2.2587e+07	4.49492e+07	1.94351e+07	0.91032	-0.135554	0.856637	0.555556	0.40306
LPC 20:0	597.401	11.214	596.394	3.26149e+07	4.24714e+07	4.04047e+07	5.35573e+07	4.30182e+07	4.11593e+07	0.838503	-0.254113	0.200648	0.888889	0.163741
LPS 20:1	551.322	9.577	550.315	1.06695e+07	1.43354e+07	4.25759e+07	3.83804e+07	3.33006e+07	2.54885e+07	0.695493	-0.523893	0.329761	0.666667	1.30759
3,4,5-trihydroxycyclohex-1-ene-1-carboxylic acid	174.053	5.167	173.046	5.00235e+07	3.69645e+07	4.02815e+07	4.10053e+07	3.01824e+07	2.43796e+07	1.33173	0.413297	0.177548	0.777778	0.454971
β-D-Glucopyranuronic acid	194.043	1.37	193.036	1.64957e+08	1.05407e+08	7.41744e+08	2.28233e+08	1.65431e+08	1.32141e+08	1.92487	0.944764	0.650199	0.555556	0.585524
L-Dihydroorotic Acid	158.033	1.393	157.026	6.78916e+06	4.96611e+06	1.66951e+07	6.23812e+06	4.55877e+06	5.42469e+06	1.75386	0.810533	0.357104	0.777778	0.716418
LPC 18:2	565.338	9.329	564.331	2.74614e+09	6.59294e+09	6.36883e+09	1.1728e+10	7.5667e+09	8.14715e+09	0.572408	-0.804885	0.15364	1	2.11048
MN-18 N-(5-hydroxypentyl) metabolite	373.185	5.864	372.178	3.86257e+07	1.5364e+07	4.93312e+06	5.86595e+07	9.37751e+06	8.78318e+06	0.767023	-0.382659	0.855699	0.444444	0.241953
1,5,8-Trihydroxy-9-oxo-9H-xanthen-3-yl beta-D-glucopyranoside	422.084	4.939	421.077	5.70635e+06	3.82175e+06	4.63146e+06	4.01468e+06	3.44559e+06	4.71653e+06	1.16283	0.217641	0.380837	0.666667	0.250022
LPE 19:0	495.333	10.871	494.326	5.86795e+06	4.11765e+07	2.90058e+07	3.15766e+07	1.90099e+07	1.8163e+07	1.10619	0.145606	0.83277	0.555556	0.433073
Metanephrine	197.105	5.856	196.098	3.63514e+07	2.75842e+06	4.49469e+06	1.41592e+06	1.86074e+06	3.14548e+06	6.78972	2.76335	0.229097	0.888889	1.80708
Pyridoxal 5-phosphate monohydrate	265.035	2.407	264.028	2.93346e+07	2.66649e+07	2.77588e+07	2.63053e+07	2.68132e+07	2.5215e+07	1.06925	0.0966019	0.1258	0.888889	0.382624
LPE 20:0	509.349	11.285	508.341	9.3737e+06	3.76865e+07	3.09245e+07	3.14139e+07	2.6938e+07	1.65253e+07	1.0415	0.0586618	0.874539	0.555556	0.345841
LPC 19:1	581.37	10.104	580.363	2.68921e+08	4.22017e+08	4.01689e+08	3.99769e+08	3.87896e+08	7.82656e+08	0.695799	-0.523257	0.304989	0.444444	0.439833
Methylsuccinic acid	132.042	4.597	131.035	3.3806e+08	4.70436e+08	7.64601e+08	2.70642e+08	1.46647e+08	1.43172e+08	2.80679	1.48892	0.0325594	1	1.91602
FAHFA (20:3/22:5)	634.495	10.644	633.487	4.40846e+07	1.68981e+07	2.70247e+07	1.0097e+07	1.59509e+07	5.57638e+06	2.78291	1.47659	0.0659003	1	0.830604
Desthiobiotin	214.132	3.066	213.125	4.39342e+07	6.57982e+06	3.79193e+06	3.81631e+06	1.14801e+07	5.1869e+06	2.65123	1.40666	0.567778	0.555556	0.929506
8Z,11Z,14Z-Eicosatrienoic acid	306.256	10.645	305.249	7.83162e+09	4.7696e+09	6.22282e+09	4.15541e+09	4.78191e+09	2.88545e+09	1.59219	0.671009	0.0882963	0.888889	0.520841
L-Glutamic acid monosodium salt	169.035	1.277	168.028	1.3141e+07	3.52325e+07	9.44439e+06	2.54341e+07	7.34914e+06	1.6267e+07	1.17875	0.237255	0.832656	0.444444	0.416577
4-(hydroxymethyl)benzoic acid	152.047	6.585	151.04	2.69541e+07	2.28716e+07	7.09487e+06	8.7085e+06	3.70256e+07	1.1678e+07	0.99144	-0.0124029	0.938673	0.444444	0.293396
LPC 19:0	583.386	11.017	582.378	7.58927e+06	3.48782e+07	3.0124e+07	4.59959e+07	3.07362e+07	2.83276e+07	0.690954	-0.533338	0.385501	0.666667	0.686194
Hydroxykynurenine	224.08	4.668	223.073	6.07697e+06	1.37955e+07	2.3402e+07	8.98741e+06	1.38462e+07	1.09212e+07	1.28203	0.358425	0.79005	0.555556	0.671934
Adenosine-5'-diphosphoglucose	589.073	3.462	588.066	4.03248e+07	1.23109e+07	1.3859e+07	9.39346e+06	1.2369e+07	1.80153e+07	1.67165	0.741276	0.417714	0.666667	0.721832
Eicosapentaenoic acid	302.225	9.712	301.217	7.68696e+09	1.69928e+09	2.43475e+09	1.08367e+09	1.47532e+09	1.63211e+09	2.8205	1.49595	0.202903	1	1.05246
2,3-Dinor-8-epi-prostaglandin F2α	326.209	6.268	325.202	1.98075e+07	1.47361e+07	1.21406e+07	4.80864e+07	1.62783e+07	1.86806e+07	0.562154	-0.830962	0.300031	0.777778	0.61168
6,7-Dihydroxycoumarin	178.027	5.137	177.02	8.38118e+08	5.34042e+08	4.32455e+08	2.99371e+08	5.66919e+08	5.03401e+08	1.31754	0.397842	0.380181	0.666667	0.260469
cis-2-Decenoic acid	170.131	6.8	169.123	3.82995e+06	2.46155e+06	2.12008e+06	1.90578e+06	3.54547e+07	2.69577e+06	0.209994	-2.25158	0.510009	0.555556	1.14115
Pantetheine	278.13	10.786	277.123	710369	3.34737e+07	5.6967e+06	4.45743e+06	1.42622e+07	1.07352e+07	1.35396	0.437188	0.68288	0.555556	1.01276
α-Aspartylphenylalanine	280.106	4.708	279.099	3.94208e+07	1.4804e+07	1.52143e+07	7.11562e+06	2.59148e+07	1.76242e+07	1.37083	0.455052	0.540907	0.444444	0.650746
Uridine 5'-diphosphoglucuronic acid	580.035	1.485	579.028	5.25337e+06	3.26477e+07	2.97287e+07	1.57593e+07	3.51524e+07	1.93043e+07	0.963168	-0.0541403	0.72898	0.444444	0.738169
4-Hydroxybenzylalcohol	124.053	5.622	123.045	2.05301e+07	2.74506e+07	2.80855e+07	2.47074e+07	3.15617e+07	3.40181e+07	0.842493	-0.247264	0.285274	0.777778	0.317408
Trehalose	342.116	4.661	341.109	1.29172e+07	9.47558e+06	8.85928e+06	8.01428e+06	6.92323e+06	6.51462e+06	1.45683	0.542828	0.0675735	1	0.986047
D-Glucosamine	179.079	1.254	214.049	5.71497e+09	3.62156e+09	6.4611e+09	5.3411e+09	4.43117e+09	4.74284e+09	1.08836	0.122154	0.777271	0.666667	0.114067
PC (16:2/18:2)	799.539	10.64	798.531	1.89747e+06	1.35848e+06	1.57777e+06	1.64506e+06	1.48049e+06	5.91242e+06	0.534824	-0.902865	0.445142	0.666667	0.636774
Formononetin	286.084	5.022	285.077	1.7452e+06	1.3467e+06	1.20973e+06	1.30111e+06	1.23487e+06	1.14324e+06	1.16917	0.225486	0.311933	0.777778	0.146769
1,7-Bis(4-hydroxyphenyl)-3,5-heptanediol	316.168	6.459	315.16	2.32699e+06	1.82232e+06	843015	1.8426e+07	3.28234e+07	8.16739e+06	0.0840222	-3.57309	0.0105719	1	2.65523
Homogentisic acid	168.042	4.71	167.035	2.50849e+08	1.43769e+08	1.75032e+08	1.50326e+08	1.07979e+08	1.27728e+08	1.47565	0.561353	0.137658	0.888889	1.04348
Catechin	290.079	5.813	289.072	6.48622e+06	5.57368e+06	1.13114e+07	1.15112e+07	8.51625e+06	3.14207e+07	0.454269	-1.13838	0.228564	0.888889	0.767801
MAM2201 N-pentanoic acid metabolite	385.164	5.05	384.157	9.49857e+06	3.06437e+07	2.09236e+07	8.87347e+06	1.39165e+07	1.66582e+07	1.548	0.630408	0.422889	0.777778	0.492066
lipoamide	205.059	1.326	204.051	1.98992e+07	2.1402e+07	1.63322e+07	1.83744e+07	3.21498e+07	1.98755e+07	0.818659	-0.288665	0.43565	0.444444	0.672828
Adenylosuccinic acid	463.075	4.669	462.068	1.9285e+07	4.54926e+08	3.06264e+08	2.08445e+08	6.98092e+08	3.50192e+08	0.621037	-0.687249	0.433266	0.666667	1.07263
Glycocholic acid hydrate	483.322	10.185	482.314	1.39608e+07	2.23241e+07	3.04727e+07	2.70782e+07	2.9432e+07	2.42968e+07	0.826136	-0.275549	0.406364	0.666667	0.464169
D-Galactosamine	215.056	1.256	214.049	5.61754e+09	3.58871e+09	6.3847e+09	5.27716e+09	4.36016e+09	4.7072e+09	1.08689	0.120208	0.778803	0.666667	0.102816
2-[2-(methylthio)benzoyl]benzoic acid	272.054	4.829	271.046	7.59843e+08	6.29055e+08	4.99146e+08	4.25316e+08	3.64866e+08	5.00459e+08	1.46287	0.548804	0.0744459	0.888889	0.297642
Glycitein	302.079	7.077	301.072	893807	2.95716e+07	1.09413e+06	1.74607e+06	1.81211e+06	2.20232e+06	5.47861	2.45381	0.716624	0.666667	0.964906
FAHFA (20:3/18:2)	584.479	10.658	583.471	3.41248e+07	2.18473e+07	2.78118e+07	6.23973e+06	2.89143e+07	1.68602e+07	1.61079	0.687768	0.288045	0.777778	0.780441
5-Hydroxymethyl-2-furancarboxylic acid	142.027	1.414	141.019	3.40417e+07	2.64286e+07	2.15538e+07	3.71619e+07	2.14528e+07	2.7572e+07	0.951703	-0.0714171	0.849916	0.555556	0.219779
Nonadecanoic acid	298.287	11.738	297.28	1.11069e+07	2.30438e+07	2.8855e+07	1.76186e+07	1.3988e+07	1.03705e+07	1.50095	0.585878	0.35675	0.777778	0.448197
LPA 20:5	456.228	10.985	455.221	2.20618e+07	2.35817e+07	2.87562e+07	1.01929e+07	7.074e+06	2.50984e+07	1.75615	0.812417	0.19819	0.777778	1.08111
Terephthalic acid	166.027	5.587	165.019	6.2229e+09	3.10052e+09	1.77776e+09	2.57352e+08	6.14522e+09	4.58646e+09	1.01021	0.0146499	0.668966	0.444444	0.412193
Phloretin	274.084	5.773	273.077	1.16472e+07	1.45011e+07	1.3362e+07	1.14439e+07	9.62924e+06	2.91425e+07	0.786813	-0.345907	0.76696	0.666667	0.124399
2-Hydroxycaproic acid	132.079	5.675	131.071	6.81698e+08	4.17511e+08	1.85148e+08	8.75356e+08	5.46869e+08	1.96859e+08	0.793262	-0.334131	0.756161	0.666667	0.783002
6-(4-methoxyphenyl)pyrimidine-2,4-diamine	216.1	5.317	215.093	7.04143e+08	5.75445e+08	5.80176e+08	1.04715e+08	4.59692e+08	6.31624e+08	1.55495	0.636865	0.343052	0.777778	0.755953
LPC 13:0	499.292	8.323	498.284	8.86611e+06	1.01393e+07	1.97563e+07	1.7373e+07	1.44273e+07	1.29205e+07	0.866748	-0.206316	0.511355	0.666667	0.383241
Serotonin	176.095	3.814	175.088	3.05173e+07	2.79768e+07	1.48673e+07	2.85968e+07	2.8836e+07	1.33961e+07	1.03575	0.0506828	0.898463	0.444444	0.177997
FAHFA (18:1/22:4)	612.51	11.157	611.503	1.23429e+07	2.59502e+07	2.7997e+07	3.4288e+07	2.93868e+07	1.93729e+07	0.798216	-0.325148	0.459671	0.777778	0.243619
1-benzyl-3-(2-methylphenyl)-3,7-dihydro-1H-purine-2,6-dione	332.129	6.313	331.122	3.28285e+07	2.05417e+07	2.72708e+07	3.39994e+06	3.15274e+06	2.78072e+06	8.64005	3.11104	0.00120428	1	2.23521
4-Oxoproline	129.043	1.273	128.035	5.75194e+08	5.26531e+08	6.09956e+08	5.47542e+08	4.68216e+08	5.95847e+08	1.0621	0.0869152	0.494091	0.666667	0.596244
Lysopc 14:0	467.301	8.999	466.294	2.98773e+08	6.0575e+08	5.09391e+08	4.32434e+08	5.74627e+08	5.68851e+08	0.897204	-0.156492	0.586629	0.555556	0.332173
PC (12:0/16:0)	723.507	10.465	722.499	3.09488e+06	6.75135e+06	1.9606e+06	2.3881e+07	1.98513e+06	5.58258e+06	0.375431	-1.41338	0.497925	0.666667	0.857696
N-Acetyl-D-alloisoleucine	173.105	5.623	172.098	6.51155e+08	6.05728e+08	2.21313e+08	1.7684e+08	5.74662e+08	2.98621e+08	1.40764	0.493279	0.509921	0.777778	0.562301
2-Hydroxybenzothiazole	151.009	5.534	150.002	3.25772e+07	1.68726e+07	1.14521e+07	5.60352e+06	1.61828e+07	1.05459e+07	1.88363	0.913514	0.221012	0.888889	1.27132
3-Methylcrotonylglycine	157.074	5.099	359.146	1.90372e+07	1.67263e+07	1.5439e+07	1.8051e+07	1.77543e+07	1.38736e+07	1.03067	0.0435824	0.766729	0.444444	0.1687
(+/-)9(10)-EpOME	342.241	7.101	341.234	1.58626e+07	1.74319e+07	8.52589e+06	6.90872e+06	2.87317e+07	1.21049e+07	0.875904	-0.191156	0.990088	0.555556	0.0573656
β-Muricholic acid	454.293	7.706	453.286	1.15369e+06	1.18558e+06	2.71639e+07	898513	811208	1.68378e+06	8.69402	3.12002	0.392162	0.777778	1.88936
Docosahexaenoyl ethanolamide	417.288	8.908	416.281	2.37602e+07	4.87318e+06	5.81148e+06	2.55439e+06	2.87752e+06	1.81021e+06	4.75618	2.2498	0.111935	1	2.16937
Inosine-5-monophosphate	348.049	5.892	347.041	5.42981e+06	5.65858e+06	8.54901e+06	6.96015e+06	6.33823e+06	2.76177e+07	0.479944	-1.05906	0.397203	0.777778	0.587634
2-Furoylglycine	169.038	5.472	168.03	6.07097e+06	1.22906e+07	1.37043e+07	1.06629e+07	2.18295e+07	2.69345e+07	0.539585	-0.890079	0.186789	0.777778	1.84824
Lauric acid ethyl ester	228.209	9.774	227.202	6.06864e+08	3.30796e+08	3.53159e+08	3.62059e+08	4.36179e+08	3.28444e+08	1.14568	0.196207	0.656412	0.444444	0.615117
FAHFA (20:3/20:4)	608.479	10.631	607.472	3.16031e+07	1.94088e+07	2.66256e+07	1.83695e+07	1.9547e+07	1.35596e+07	1.50822	0.592852	0.0946366	0.888889	0.345802
D-Xylulose 5-phosphate	230.019	1.289	229.012	3.78476e+08	3.33951e+08	3.35112e+08	4.10834e+08	4.8197e+08	3.67848e+08	0.830951	-0.267165	0.133306	0.888889	0.926277
Lysopc 17:0	509.349	10.568	508.341	3.15647e+08	5.92478e+08	5.44755e+08	7.7587e+08	5.70385e+08	4.52976e+08	0.807501	-0.308465	0.422951	0.666667	0.644631
Citicoline	488.109	6.405	487.102	1.83708e+06	3.236e+06	1.55103e+06	1.68481e+06	2.7294e+07	1.30631e+06	0.218725	-2.19281	0.590126	0.555556	0.966556
2-Oxoglutaric acid	146.022	1.597	145.014	6.28724e+09	4.48617e+09	4.77506e+09	3.14114e+09	1.7925e+09	4.04874e+09	1.731	0.791603	0.1182	1	1.83785
N-Acetyl-DL-phenylalanine	207.09	4.967	206.082	1.59077e+07	1.67583e+07	2.11998e+07	1.88774e+07	2.69231e+07	2.61004e+07	0.749169	-0.416638	0.123443	0.888889	0.929521
LPC 12:0	485.276	7.686	484.269	5.86421e+07	8.59704e+07	7.18474e+07	3.87124e+07	1.10861e+08	8.06656e+07	0.940154	-0.0890307	0.967001	0.555556	0.0917362
FAHFA (20:2/2:0)	366.277	11.656	365.27	1.01945e+07	2.53105e+07	7.8603e+06	8.96274e+06	2.06689e+07	1.45894e+07	0.980649	-0.0281912	0.835909	0.555556	0.112074
3-Indoleacrylic acid	187.063	5.793	186.056	3.51441e+06	2.49327e+07	9.26095e+06	5.33677e+06	1.22131e+07	4.42687e+06	1.71582	0.778896	0.62934	0.555556	0.987282
FAHFA (18:1/19:2)	574.494	11.124	573.487	8.24893e+06	1.52301e+07	1.47878e+07	1.07627e+07	2.63552e+07	1.71486e+07	0.705163	-0.503971	0.384984	0.777778	0.321714
H-Tyr(3-I)-OH	306.969	4.005	341.939	357117	1.3514e+06	1.41193e+06	482094	517308	603274	1.94702	0.961269	0.380453	0.666667	0.556291
LPC 20:1	595.386	10.776	594.379	1.27022e+08	2.77693e+08	5.75241e+08	2.07807e+08	3.25325e+08	7.6622e+07	1.60713	0.684489	0.497477	0.666667	0.538021
Prostaglandin A3	314.189	7.939	313.182	6.86988e+07	5.98473e+08	1.36559e+08	1.22145e+07	5.04948e+06	3.07157e+06	0.0253014	-5.30464	0.0153955	1	3.10571
4-Hexylresorcinol	194.131	5.988	193.124	2.88231e+07	3.49976e+06	5.95662e+06	6.32736e+06	1.29515e+07	1.98669e+06	1.80007	0.848053	0.630708	0.444444	0.534668
Propylparaben	180.079	6.06	179.072	1.3558e+07	2.42959e+07	2.35135e+07	2.51832e+07	1.73981e+07	1.21681e+07	1.12088	0.164631	0.682588	0.555556	0.452211
Ureidosuccinic acid	176.043	1.396	175.036	5.70221e+06	6.44494e+06	7.60617e+06	9.11579e+06	5.40494e+06	5.46343e+06	0.98845	-0.0167607	0.951965	0.666667	0.125538
LPC 21:1	609.401	10.835	608.394	6.34151e+06	1.09297e+07	2.42011e+07	3.76282e+06	1.15574e+07	1.83787e+06	2.41707	1.27326	0.206455	0.777778	1.42245
Capryloylglycine	201.137	5.733	200.129	3.24374e+06	2.8885e+06	2.05701e+06	2.24333e+06	3.51785e+06	2.36258e+06	1.00806	0.0115862	0.957987	0.444444	0.0612775
5-(2-chloro-6-methylphenoxy)-1,3-dimethyl-4-nitro-1H-pyrazole	281.057	4.454	280.05	3.86375e+06	1.83728e+06	3.87192e+06	406224	1.8242e+06	1.03262e+07	0.76238	-0.391418	0.697747	0.666667	0.497803
LPS 14:0	469.244	11.636	468.237	1.94746e+07	1.29628e+07	2.37839e+07	2.42267e+07	1.39064e+07	1.30543e+07	1.09834	0.135326	0.715995	0.444444	0.385741
Prolylglycine	172.085	4.787	171.078	9.3662e+06	2.68304e+06	2.92264e+06	2.73593e+06	3.02595e+06	3.44594e+06	1.626	0.701324	0.517556	0.555556	0.698752
OxPE (18:1-20:4+1O(1Cyc))	779.508	9.843	778.502	2.79519e+07	1.21061e+06	1.28529e+06	3.65833e+06	1.84561e+06	2.75514e+06	3.68658	1.88228	0.812124	0.666667	1.06941
2-Furoic acid	112.016	2.033	111.009	2.877e+09	2.58681e+09	2.92797e+09	3.2777e+09	2.14546e+09	2.70858e+09	1.03198	0.0454134	0.755411	0.555556	0.167575
Norepinephrine	169.074	6.071	168.067	2.75128e+07	231968	1.75332e+06	458643	1.61279e+06	2.08857e+06	7.09088	2.82596	0.688351	0.555556	1.13862
2,3-dinor Prostaglandin E1	308.199	6.955	307.192	1.54508e+08	4.68157e+07	9.85759e+07	3.70101e+07	3.68283e+07	5.571e+08	0.475322	-1.07302	0.984301	0.666667	0.235221
Flavin mononucleotide (FMN)	456.106	5.365	455.098	2.36275e+07	1.82968e+07	1.38224e+07	1.56852e+07	1.8357e+07	1.44496e+07	1.14961	0.201142	0.532516	0.555556	0.666864
2-(3,4-dimethoxyphenyl)ethanamine	181.11	5.719	180.103	2.67913e+07	6.91888e+06	2.33747e+06	1.30556e+07	9.26411e+06	3.98327e+06	1.37048	0.454681	0.967117	0.555556	0.441178
11(Z)-Eicosenoic acid	356.293	10.119	355.286	2.74533e+06	2.04486e+07	8.13078e+06	5.78519e+06	7.2414e+06	2.30693e+07	0.867819	-0.204534	0.747777	0.444444	0.397496
DL-α-Methoxyphenylacetic acid	166.063	6.147	165.056	6.71563e+06	5.28174e+06	5.07853e+06	7.71346e+06	6.18921e+06	2.2833e+07	0.464831	-1.10522	0.273082	0.888889	1.22115
O-Aceyl-L-Serine	147.053	4.957	146.046	1.29183e+07	2.51232e+06	3.01282e+06	1.97502e+06	2.4066e+06	2.32214e+06	2.75121	1.46006	0.294999	1	1.48561
LPE 18:3	475.27	8.846	474.263	1.00568e+08	1.46402e+08	1.44812e+08	7.50957e+08	3.60842e+08	1.88115e+08	0.301391	-1.73029	0.107466	1	1.8377
Cmp_257	334.215	8.17	333.207	2.6165e+07	5.74883e+06	4.75053e+06	5.45951e+06	1.29368e+07	5.2673e+06	1.5494	0.631709	0.746082	0.555556	0.960425
Elaidic acid	282.256	9.619	281.249	2.27976e+09	3.50431e+09	3.6775e+09	4.48487e+09	5.49225e+09	4.12043e+09	0.67115	-0.575292	0.0943812	1	1.83713
2,5-Dimethylphenol	122.073	5.584	121.066	2.59321e+07	1.15186e+07	1.32091e+07	2.88094e+07	6.52912e+06	5.44067e+06	1.2423	0.313008	0.500028	0.666667	0.40944
[truncated: 1,055 more rows]

## Sheet: Significant in Queen
	Prostaglandin A3 regulates the colony development of Odontotermes formosanus under nutrient deficiency
[truncated: 56 more rows]

## Sheet: Significant in Worker
	Prostaglandin A3 regulates the colony development of Odontotermes formosanus under nutrient deficiency
[truncated: 53 more rows]
