# Supplementary material for: Prostaglandin A3 regulates the colony development of Odontotermes formosanus by reducing worker proportion
Source: Crop Health. 2024 Jul 2;2(1):11. doi: 10.1007/s44297-024-00030-3 (PMC11232360; doi:10.1007/s44297-024-00030-3)
Supplement: Supplementary file 8 — Supplementary Material 8. [file 44297_2024_30_MOESM8_ESM.zip]

Archive with 2 entries (2 files):
- online resource 8.pdf
- online resource 8.xlsx
