# Supplementary material for: Prostaglandin A3 regulates the colony development of Odontotermes formosanus by reducing worker proportion
Source: Crop Health. 2024 Jul 2;2(1):11. doi: 10.1007/s44297-024-00030-3 (PMC11232360; doi:10.1007/s44297-024-00030-3)
Supplement: Supplementary file 8 — Supplementary Material 8. [file 44297_2024_30_MOESM8_ESM.zip › online resource 8.xlsx]

## Sheet: Sheet1
Prostaglandin A3 regulates the colony development of Odontotermes formosanus under nutrient deficiency
Qihuan Zhou1, Ting Yu1, Wuhan Li1, Raghda Nasser1, 2, Nooney Chidwala1, Jianchu Mo1*
PGs in workers
Name	MGL 1	MGL 2	MGL 3	Everage	MIX 1	MIX 2	MIX 3		Everage	log2FC	Pvalue	VIP
Prostaglandin F3α	2.49503e+08	2.28936e+08	1.73511e+08	2.17317e+08	2.99102e+08	2.60144e+08	1.08097e+08		2.22448e+08	-0.033667	0.883365	0.212678
Prostaglandin H1	1.01254e+08	3.01836e+07	1.50251e+07	4.8821e+07	2.71292e+07	2.51196e+08	8.86854e+07		1.22337e+08	-1.32529	0.370844	1.01627
Prostaglandin G2	161884	531201	174418	289168	234194	3.23647e+06	85797.1		1.18549e+06	-2.0355	0.704257	0.75954
Prostaglandin D2	2.4355e+07	9.1623e+06	3.80852e+06	1.2442e+07	1.16793e+07	6.43777e+07	4.84256e+07		4.14942e+07	-1.7377	0.171269	1.38884
Prostaglandin H2	7.19151e+07	3.60406e+07	1.14419e+07	3.97992e+07	1.86715e+07	3.26016e+07	9.96276e+06		2.0412e+07	0.963324	0.459972	0.755485
Prostaglandin D1	1.32399e+07	5.50149e+06	2.01539e+06	6.91894e+06	2.34027e+06	4.9788e+07	1.37252e+07		2.19512e+07	-1.66567	0.494692	0.822468
Prostaglandin A3	6.86988e+07	5.98473e+08	1.36559e+08	2.6791e+08	1.22145e+07	5.04948e+06	3.07157e+06		6.77852e+06	-5.30464	0.0153955	3.10571
Prostaglandin K1	1.35245e+07	1.16985e+07	1.39438e+07	1.30556e+07	7.6887e+06	7.59229e+06	1.02536e+07		8.51153e+06	0.617177	0.0283482	0.596539
Prostaglandin K2	1.16688e+07	1.00295e+07	6.73794e+06	9.47875e+06	8.91892e+06	9.14052e+06	9.87124e+07		3.8924e+07	-2.03789	0.435086	1.21157
Prostaglandin J2	1.37248e+07	1.72477e+07	1.81698e+07	1.63807e+07	2.46793e+07	8.96876e+06	8.55482e+06		1.40676e+07	0.21962	0.515019	0.307682
PGs in queens
	MGL 1	MGL 2	MGL 3	Everage	MIX 1	MIX 2	MIX 3	MIX 4	Everage	log2FC	Pvalue	VIP
Prostaglandin F3α	3.32601e+08	2.19352e+08	3.18679e+08	2.90211e+08	1.5975e+08	5.30381e+08	3.24117e+08	2.97681e+08	3.27982e+08	-0.176516	0.860248	0.394442
Prostaglandin H1	3.55715e+06	3.81445e+06	6.27317e+06	4.54825e+06	4.15344e+06	7.04446e+06	5.98955e+06	5.8966e+06	5.77101e+06	-0.343512	0.302895	0.322555
Prostaglandin G2	89750	90922.9	94669	91780.7	78472.2	124152	87301.3	94343.6	96067.4	-0.0658563	0.774447	0.0793824
Prostaglandin D2	1.91457e+06	1.30826e+06	1.47676e+06	1.56653e+06	1.5717e+06	1.75677e+06	1.42305e+06	1.20014e+06	1.48791e+06	0.0742825	0.745076	0.0605901
Prostaglandin H2	1.88934e+06	4.39216e+06	2.18546e+07	9.37871e+06	1.96205e+06	5.33864e+06	4.40656e+06	1.10191e+07	5.68159e+06	0.723094	0.840641	0.33323
Prostaglandin D1	529964	416835	420680	455826	689606	669988	463753	515224	584643	-0.359071	0.112635	0.266632
Prostaglandin A3	4.34185e+06	3.16791e+06	4.03134e+06	3.84703e+06	3.36404e+06	4.16404e+06	3.95107e+06	3.78545e+06	3.81615e+06	0.0116282	0.984036	0.0029907
Prostaglandin K1	1.92136e+06	785409	4.88896e+06	2.53191e+06	764401	928355	1.58943e+06	1.98696e+06	1.31729e+06	0.942658	0.482655	0.772067
Prostaglandin K2	3.79014e+06	3.67082e+06	6.62578e+06	4.69558e+06	4.63684e+06	3.39377e+06	4.74452e+06	4.26468e+06	4.25995e+06	0.140467	0.769159	0.189769
Prostaglandin J2	1.1147e+06	1.11797e+06	1.95007e+06	1.39425e+06	971002	1.21773e+06	917206	1.01607e+06	1.0305e+06	0.43614	0.27836	0.3418
Data analysis comes from Novogene ( http://www.novogene.com)
